# Supplementary material for: AMPylation targets the rate-limiting step of BiP’s ATPase cycle for its functional inactivation
Source: eLife. 2017 Oct 24;6:e29428. doi: 10.7554/eLife.29428 (PMC5667935; doi:10.7554/eLife.29428)
Supplement: Figure 6—source data 1. [file elife-29428-fig6-data1.xlsx]

## Sheet: Summary
Figure 6-source data 1
Figure 6A: Single-turnover ATPase measurement
		BiP + JQPD					BiP + J					BiP-AMP + JQPD					BiP-AMP + J
	Repeat:	1	2	3	4	5	1	2	3	4	5	1	2	3	4	5	1	2	3	4	5
	Time (s)	c(ADP)	c(ADP)	c(ADP)	c(ADP)	c(ADP)	c(ADP)	c(ADP)	c(ADP)	c(ADP)	c(ADP)	c(ADP)	c(ADP)	c(ADP)	c(ADP)	c(ADP)	c(ADP)	c(ADP)	c(ADP)	c(ADP)	c(ADP)
	0	0.475563	0.498686	0.484558	0.454476	0.457	0.482299	0.479127	0.471963	0.459822	0.463444	0.332264	0.356215	0.36686	0.350979	0.347351	0.355353	0.35715	0.358654	0.338107	0.362002
	30	0.530471	0.536668	0.536685	0.492962	0.4881	0.617348	0.615818	0.621762	0.59854	0.602023	0.367419	0.386884	0.385674	0.385483	0.384328	0.393661	0.400717	0.408431	0.387854	0.416541
	60	0.530173	0.529861	0.54174	0.4968	0.492367	0.633022	0.638224	0.627118	0.604945	0.610032	0.374173	0.424462	0.395211	0.386869	0.394192	0.399789	0.442025	0.416217	0.402778	0.416504
	120	0.546244	0.549981	0.547758	0.519175	0.50831	0.653362	0.657632	0.65247	0.626467	0.638186	0.392185	0.403755	0.401986	0.398632	0.410161	0.433558	0.433687	0.446453	0.424911	0.447077
	180	0.560768	0.564503	0.560927	0.529171	0.513901	0.672183	0.6773	0.669998	0.656843	0.665028	0.392843	0.404645	0.412192	0.409028	0.414106	0.450936	0.467974	0.466566	0.453201	0.472969
	300	0.580502	0.597511	0.585776	0.554632	0.542216	0.702661	0.718304	0.704357	0.685319	0.694976	0.425308	0.411792	0.433143	0.427398	0.429326	0.490609	0.487494	0.497826	0.495315	0.512133
	600	0.621336	0.648395	0.65429	0.616572	0.601732	0.74993	0.767912	0.768284	0.749286	0.751065	0.457917	0.476272	0.473069	0.473187	0.473242	0.573176	0.542093	0.567316	0.576853	0.594191
	900	0.658019	0.683067	0.682029	0.659935	0.637525	0.777716	0.789679	0.784435	0.783152	0.7777	0.502762	0.529867	0.504333	0.497547	0.518596	0.619189	0.60098	0.635521	0.629357	0.656885
	1200	0.681179	0.699888	0.714751	0.68782	0.674166	0.783505	0.798382	0.79932	0.784835	0.79847	0.528197	0.552929	0.523374	0.527279	0.540571	0.671871	0.628412	0.665512	0.664612	0.690889
Rates (s-1) as calculated by Prism using a one phase association model
	1	2	3	4	5		Mean	SD
BiP + JQPD	0.001905	0.001458	0.003132	0.002113	0.002243		0.0021702	0.000614652
BiP + J	0.007496	0.008117	0.01008	0.00938	0.009122		0.008839	0.00102929
BiP-AMP + JQPD	0.002093	0.001138	0.001613	0.002051	0.002134		0.0018058	0.000428209
BiP-AMP + J	0.001715	0.002628	0.002072	0.002235	0.00199		0.002128	0.000336971

## Sheet: Repeat 1
Repeat 1
Estimated final reaction concentration of BiP:ATP complexes = 0.8 µM (= initial ATP concentration)
BiP + JQPD
	Quntification
Time (s)	ADP	ATP	ADP + ATP	ADP/(ADP+ATP)	c(ADP)=(ADP/(ADP+ATP))*c(ATP)i
0	37863.8	28786.6	66650.5	0.568095	0.454476
30	41110.8	25605.6	66716.4	0.616202	0.492962
60	42105.3	25697.1	67802.4	0.621	0.4968
120	43059.2	23291	66350.2	0.648969	0.519175
180	44787.7	22922.3	67710	0.661464	0.529171
300	46457.1	20552.6	67009.7	0.69329	0.554632
600	48507.5	14430.8	62938.3	0.770715	0.616572
900	51719.8	10977	62696.9	0.824919	0.659935
1200	53566.6	8736.46	62303.1	0.859775	0.68782
BiP + J
	Quntification
Time (s)	ADP	ATP	ADP + ATP	ADP/(ADP+ATP)	c(ADP)=(ADP/(ADP+ATP))*c(ATP)i
0	39050.2	28889.6	67939.8	0.574777	0.459822
30	49403.1	16628.4	66031.5	0.748175	0.59854
60	50833.4	16390.4	67223.8	0.756182	0.604945
120	51174.6	14175.5	65350.1	0.783084	0.626467
180	51574.2	11240.5	62814.6	0.821054	0.656843
300	52723.1	8822.65	61545.7	0.856649	0.685319
600	54848.5	3712.32	58560.8	0.936607	0.749286
900	55528.4	1194.62	56723	0.978939	0.783152
1200	54796	1058.81	55854.9	0.981044	0.784835
BiP-AMP + JQPD
	Quntification
Time (s)	ADP	ATP	ADP + ATP	ADP/(ADP+ATP)	c(ADP)=(ADP/(ADP+ATP))*c(ATP)i
0	29703.2	41813.9	71517.1	0.41533	0.332264
30	31565.1	37163.2	68728.3	0.459274	0.367419
60	31011.7	35292.7	66304.4	0.467717	0.374173
120	33165.6	34487.4	67653	0.490231	0.392185
180	32343.5	33522	65865.5	0.491054	0.392843
300	34943.5	30784.8	65728.3	0.531635	0.425308
600	38944.3	29093	68037.3	0.572396	0.457917
900	40465.9	23923.9	64389.8	0.628452	0.502762
1200	43130.5	22194.3	65324.9	0.660247	0.528197
BiP-AMP + J
	Quntification
Time (s)	ADP	ATP	ADP + ATP	ADP/(ADP+ATP)	c(ADP)=(ADP/(ADP+ATP))*c(ATP)i
0	25551.8	31972.6	57524.4	0.444191	0.355353
30	32419.1	33463.3	65882.4	0.492076	0.39366
60	32686.3	32720.8	65407.1	0.499736	0.399789
120	37491	31687.2	69178.3	0.541948	0.433558
180	35162.2	27218.7	62380.9	0.56367	0.450936
300	41895.6	26420.5	68316.1	0.613261	0.490608
600	50640	20039.9	70679.9	0.71647	0.573176
900	53385.3	15589.2	68974.5	0.773986	0.619189
1200	56810.5	10834.1	67644.6	0.839838	0.671871

## Sheet: Repeat 2
Repeat 2
Estimated final reaction concentration of BiP:ATP complexes = 0.8 µM (= initial ATP concentration)
BiP + JQPD
	Quntification
Time (s)	ADP	ATP	ADP + ATP	ADP/(ADP+ATP)	c(ADP)=(ADP/(ADP+ATP))*c(ATP)i
0	43820.9	32889.6	76710.5	0.57125	0.457
30	48431.3	30947.9	79379.3	0.610126	0.488101
60	48469.5	30284	78753.5	0.615458	0.492367
120	50089	28743.1	78832.1	0.635388	0.50831
180	48777.5	27155.4	75932.9	0.642376	0.513901
300	50671.9	24090.8	74762.6	0.67777	0.542216
600	55154.7	18173.3	73328	0.752165	0.601732
900	56717.1	14454.5	71171.6	0.796906	0.637525
1200	59333.5	11074.7	70408.1	0.842708	0.674166
BiP + J
	Quntification
Time (s)	ADP	ATP	ADP + ATP	ADP/(ADP+ATP)	c(ADP)=(ADP/(ADP+ATP))*c(ATP)i
0	49454	35913.8	85367.8	0.579305	0.463444
30	62326.2	20496.2	82822.3	0.752528	0.602023
60	60247.7	18761.6	79009.2	0.76254	0.610032
120	65776.9	16677.9	82454.9	0.797733	0.638186
180	67668.2	13733.7	81401.8	0.831285	0.665028
300	69523.3	10506.3	80029.6	0.86872	0.694976
600	72099.9	4697.63	76797.5	0.938831	0.751065
900	72587.6	2081.42	74669	0.972125	0.7777
1200	69515.3	133.192	69648.5	0.998088	0.79847
BiP-AMP + JQPD
	Quntification
Time (s)	ADP	ATP	ADP + ATP	ADP/(ADP+ATP)	c(ADP)=(ADP/(ADP+ATP))*c(ATP)i
0	42050.2	52387.5	94437.7	0.445269	0.356215
30	47350.6	50561.1	97911.7	0.483605	0.386884
60	49911.9	44159	94070.9	0.530577	0.424462
120	52246.4	51274.7	103521	0.504693	0.403755
180	51559.3	50375.6	101935	0.505806	0.404645
300	57608.5	54309.2	111918	0.51474	0.411792
600	65668.2	44635.5	110304	0.59534	0.476272
900	72729.2	37078.3	109807	0.662334	0.529867
1200	73067.5	32649.4	105717	0.691162	0.552929
BiP-AMP + J
	Quntification
Time (s)	ADP	ATP	ADP + ATP	ADP/(ADP+ATP)	c(ADP)=(ADP/(ADP+ATP))*c(ATP)i
0	39109.1	48493.7	87602.7	0.446437	0.357149
30	42705.2	42552.3	85257.5	0.500896	0.400717
60	54903.8	44463.9	99367.7	0.552531	0.442025
120	49515.8	41823.4	91339.2	0.542109	0.433687
180	57690	40931	98621	0.584967	0.467974
300	56610.4	36289.8	92900.3	0.609368	0.487494
600	67584.9	32154.3	99739.2	0.677616	0.542093
900	66752.8	22105.9	88858.7	0.751225	0.60098
1200	69680.9	19026.4	88707.3	0.785514	0.628412

## Sheet: Repeat 3
Repeat 3
Estimated final reaction concentration of BiP:ATP complexes = 0.8 µM (= initial ATP concentration)
BiP + JQPD
	Quntification
Time (s)	ADP	ATP	ADP + ATP	ADP/(ADP+ATP)	c(ADP)=(ADP/(ADP+ATP))*c(ATP)i
0	38380.1	26183.6	64563.7	0.594454	0.475563
30	44922.4	22824.8	67747.2	0.663089	0.530471
60	45531.4	23172.8	68704.2	0.662716	0.530173
120	44575.9	20707.6	65283.5	0.682805	0.546244
180	45998.8	19623.7	65622.5	0.70096	0.560768
300	48099.6	18187.3	66287	0.725627	0.580502
600	50514.5	14525.4	65039.9	0.776669	0.621335
900	49976.6	10783.5	60760.1	0.822523	0.658019
1200	50362.2	8784.89	59147.1	0.851474	0.681179
BiP + J
	Quntification
Time (s)	ADP	ATP	ADP + ATP	ADP/(ADP+ATP)	c(ADP)=(ADP/(ADP+ATP))*c(ATP)i
0	38138.6	25122.8	63261.4	0.602874	0.482299
30	52419.8	15509.2	67929.1	0.771685	0.617348
60	52878.1	13948.1	66826.1	0.791278	0.633022
120	53720	12056.7	65776.7	0.816702	0.653362
180	53579.7	10188.3	63768	0.840229	0.672183
300	55669.6	7711.89	63381.5	0.878326	0.702661
600	57587.4	3844.92	61432.3	0.937412	0.74993
900	59463.7	1703.86	61167.6	0.972144	0.777715
1200	57945.4	1219.91	59165.3	0.979381	0.783505
BiP-AMP + JQPD
	Quntification
Time (s)	ADP	ATP	ADP + ATP	ADP/(ADP+ATP)	c(ADP)=(ADP/(ADP+ATP))*c(ATP)i
0	29446.5	34766.6	64213.1	0.458574	0.36686
30	34510.8	37074.7	71585.5	0.482092	0.385674
60	35852.3	36721.2	72573.6	0.494014	0.395211
120	35439.3	35089.1	70528.3	0.502483	0.401986
180	38137.7	35881.5	74019.2	0.51524	0.412192
300	38275.9	32418.3	70694.3	0.541429	0.433143
600	44028.9	30427.7	74456.5	0.591337	0.473069
900	43807.2	25682.2	69489.3	0.630416	0.504333
1200	47573.4	25144.7	72718.1	0.654217	0.523374
BiP-AMP + J
	Quntification
Time (s)	ADP	ATP	ADP + ATP	ADP/(ADP+ATP)	c(ADP)=(ADP/(ADP+ATP))*c(ATP)i
0	28649.1	35254.5	63903.6	0.448318	0.358654
30	35828.7	34349.5	70178.2	0.510539	0.408431
60	38249.1	35268.6	73517.8	0.520271	0.416217
120	38655.2	30611.2	69266.3	0.558066	0.446453
180	42916.9	30670.9	73587.8	0.583207	0.466566
300	44055	26740.9	70795.8	0.622282	0.497826
600	49654.5	20365.7	70020.2	0.709145	0.567316
900	51882.2	13427.6	65309.8	0.794401	0.635521
1200	55284.1	11171.9	66456	0.83189	0.665512

## Sheet: Repeat 4
Repeat 4
Estimated final reaction concentration of BiP:ATP complexes = 0.8 µM (= initial ATP concentration)
BiP + JQPD
	Quntification
Time (s)	ADP	ATP	ADP + ATP	ADP/(ADP+ATP)	c(ADP)=(ADP/(ADP+ATP))*c(ATP)i
0	37141	22441.2	59582.2	0.623357	0.498686
30	44012.6	21596.1	65608.7	0.670835	0.536668
60	42799.7	21820.6	64620.3	0.662326	0.529861
120	44496.6	20227.9	64724.5	0.687477	0.549981
180	45916.1	19155	65071.1	0.705629	0.564503
300	48148.8	16317	64465.8	0.746889	0.597511
600	50774.9	11872	62646.9	0.810494	0.648395
900	51330.4	8787.17	60117.6	0.853834	0.683067
1200	52712.6	7540.05	60252.6	0.874859	0.699888
BiP + J
	Quntification
Time (s)	ADP	ATP	ADP + ATP	ADP/(ADP+ATP)	c(ADP)=(ADP/(ADP+ATP))*c(ATP)i
0	35554.4	23810.9	59365.3	0.598909	0.479127
30	48870.8	14616.5	63487.3	0.769773	0.615818
60	51971.5	13173.6	65145.1	0.797781	0.638225
120	52040.4	11266	63306.4	0.82204	0.657632
180	52178.7	9452.7	61631.4	0.846625	0.6773
300	53606.9	6096.97	59703.9	0.89788	0.718304
600	54446	2275.05	56721	0.95989	0.767912
900	56843.2	742.941	57586.2	0.987099	0.789679
1200	56500.2	114.485	56614.7	0.997978	0.798382
BiP-AMP + JQPD
	Quntification
Time (s)	ADP	ATP	ADP + ATP	ADP/(ADP+ATP)	c(ADP)=(ADP/(ADP+ATP))*c(ATP)i
0	28472.7	36426.2	64898.9	0.438724	0.350979
30	34049.5	36614.1	70663.5	0.481854	0.385483
60	32289	34481	66770	0.483586	0.386869
120	35355	35597.6	70952.6	0.49829	0.398632
180	35725.6	34148.5	69874	0.511285	0.409028
300	39716.7	34624.6	74341.3	0.534248	0.427398
600	40421.8	27917.8	68339.6	0.591484	0.473187
900	41370.1	25148.3	66518.4	0.621934	0.497548
1200	45143.3	23349.2	68492.5	0.659099	0.527279
BiP-AMP + J
	Quntification
Time (s)	ADP	ATP	ADP + ATP	ADP/(ADP+ATP)	c(ADP)=(ADP/(ADP+ATP))*c(ATP)i
0	27445.8	37494.1	64939.8	0.422634	0.338107
30	34736.8	36912.5	71649.4	0.484817	0.387854
60	34782.5	34302.7	69085.2	0.503473	0.402778
120	37966.4	33514.8	71481.3	0.531138	0.424911
180	40401.8	30916.3	71318.1	0.566501	0.453201
300	42294.4	26016.7	68311.1	0.619144	0.495315
600	50136.8	19394.7	69531.4	0.721066	0.576853
900	54885.4	14881.6	69766.9	0.786696	0.629357
1200	58048.4	11825.1	69873.5	0.830765	0.664612

## Sheet: Repeat 5
Repeat 5
Estimated final reaction concentration of BiP:ATP complexes = 0.8 µM (= initial ATP concentration)
BiP + JQPD
	Quntification
Time (s)	ADP	ATP	ADP + ATP	ADP/(ADP+ATP)	c(ADP)=(ADP/(ADP+ATP))*c(ATP)i
0	35911.7	23378.2	59289.9	0.605697	0.484558
30	42560.2	20881.4	63441.6	0.670857	0.536685
60	42861.9	20433.3	63295.2	0.677174	0.541739
120	42902.4	19756.6	62659	0.684697	0.547758
180	43438.1	18513.7	61951.8	0.701159	0.560927
300	45384.7	16597.7	61982.3	0.732219	0.585775
600	48612	10825.9	59437.9	0.817862	0.65429
900	51666.6	8936.82	60603.5	0.852536	0.682029
1200	51387.2	6129.02	57516.2	0.893438	0.714751
BiP + J
	Quntification
Time (s)	ADP	ATP	ADP + ATP	ADP/(ADP+ATP)	c(ADP)=(ADP/(ADP+ATP))*c(ATP)i
0	35341.7	24564.2	59905.8	0.589954	0.471963
30	50026.2	14340.8	64367	0.777203	0.621762
60	51561.6	14214.4	65776	0.783897	0.627118
120	53028.1	11990.1	65018.2	0.815588	0.65247
180	52783.3	10241.8	63025.1	0.837497	0.669997
300	52537.2	7133.94	59671.1	0.880446	0.704357
600	53923.2	2226	56149.2	0.960356	0.768284
900	56079.8	1112.79	57192.6	0.980543	0.784434
1200	58051	49.364	58100.4	0.99915	0.79932
BiP-AMP + JQPD
	Quntification
Time (s)	ADP	ATP	ADP + ATP	ADP/(ADP+ATP)	c(ADP)=(ADP/(ADP+ATP))*c(ATP)i
0	24126.8	31440.8	55567.6	0.434188	0.347351
30	28599.6	30932.1	59531.7	0.48041	0.384328
60	29361.1	30226.3	59587.5	0.49274	0.394192
120	32537	30924.9	63461.9	0.512702	0.410161
180	31118	28997.9	60115.9	0.517633	0.414106
300	33055.2	28539.3	61594.5	0.536658	0.429326
600	37653.3	25998.3	63651.6	0.591552	0.473242
900	38367.1	20819	59186.1	0.648245	0.518596
1200	42343.4	20321.3	62664.7	0.675713	0.540571
BiP-AMP + J
	Quntification
Time (s)	ADP	ATP	ADP + ATP	ADP/(ADP+ATP)	c(ADP)=(ADP/(ADP+ATP))*c(ATP)i
0	28065.9	33957.9	62023.8	0.452503	0.362002
30	32668	30073.6	62741.6	0.520676	0.416541
60	32374.5	29808.9	62183.4	0.52063	0.416504
120	34173	26976.2	61149.1	0.558846	0.447077
180	37595.3	25995	63590.3	0.591212	0.472969
300	40671.6	22861.2	63532.8	0.640167	0.512133
600	46946	16260.7	63206.7	0.742738	0.594191
900	49150.2	10708.3	59858.5	0.821106	0.656885
1200	51746.2	8172.17	59918.4	0.863612	0.690889
