# Supplementary material for: AMPylation targets the rate-limiting step of BiP’s ATPase cycle for its functional inactivation
Source: eLife. 2017 Oct 24;6:e29428. doi: 10.7554/eLife.29428 (PMC5667935; doi:10.7554/eLife.29428)
Supplement: Figure 6—source data 2. [file elife-29428-fig6-data2.xlsx]

## Sheet: BiP
Figure 6-source data 2
Figure 6B: Raw data of MABA-ADP release measurement
Sample: BiP (unmodified)
Fluorescence signal (FL signa; a.u.)
Repeat:	1						2						3						4						5
Measurement:		1	2	3	4	5		1	2	3	4	5		1	2	3	4	5		1	2	3	4	5		1	2	3	4	5
	Time (s)	FL signal (a.u.)	FL signal (a.u.)	FL signal (a.u.)	FL signal (a.u.)	FL signal (a.u.)	Time (s)	FL signal (a.u.)	FL signal (a.u.)	FL signal (a.u.)	FL signal (a.u.)	FL signal (a.u.)	Time (s)	FL signal (a.u.)	FL signal (a.u.)	FL signal (a.u.)	FL signal (a.u.)	FL signal (a.u.)	Time (s)	FL signal (a.u.)	FL signal (a.u.)	FL signal (a.u.)	FL signal (a.u.)	FL signal (a.u.)	Time (s)	FL signal (a.u.)	FL signal (a.u.)	FL signal (a.u.)	FL signal (a.u.)	FL signal (a.u.)
	0.0001875	8.97946	8.9195	8.97854	9.00578	8.97256	0.0001875	8.98446	9.02446	9.25939	9.00908	9.05123	0.0001875	9.11528	9.0148	9.15709	9.08733	9.13687	0.0001875	8.24838	8.2613	8.20344	8.35527	8.24347	0.0001875	8.72775	8.46391	8.56128	8.57843	8.54696
	0.0003875	8.97803	8.97345	9.0265	9.05825	8.88102	0.0003875	9.13552	9.00756	9.24697	9.0672	8.93977	0.0003875	9.21117	9.0664	9.10367	9.07759	9.08244	0.0003875	8.2627	8.26857	8.10216	8.38029	8.26333	0.0003875	8.70391	8.45255	8.44933	8.64321	8.59933
	0.000575	9.01282	9.02981	9.0471	9.06368	9.01433	0.000575	8.99524	9.01248	9.34239	9.16362	8.98764	0.000575	9.10352	9.14055	9.09785	9.00352	9.10126	0.000575	8.40477	8.27432	8.2593	8.37535	8.22065	0.000575	8.60102	8.57156	8.44556	8.6037	8.63707
	0.0007625	9.11738	9.1032	8.93388	9.0848	9.01014	0.0007625	8.98269	8.98247	9.16423	9.07545	9.06116	0.0007625	9.13257	9.09681	8.98257	8.92717	9.01937	0.0007625	8.30317	8.27637	8.32675	8.36095	8.16173	0.0007625	8.65573	8.50294	8.46725	8.69579	8.64315
	0.0009625	9.05707	9.0922	9.02697	9.04975	9.01313	0.0009625	9.09365	9.01572	9.20581	9.21248	9.05175	0.0009625	9.15103	9.16396	9.0862	9.02169	9.20735	0.0009625	8.26748	8.21286	8.29018	8.27464	8.18717	0.0009625	8.50724	8.54409	8.62311	8.62464	8.58088
	0.00115	9.0858	9.05937	8.95317	9.04812	9.0337	0.00115	9.0373	9.02155	9.09671	9.1103	9.07955	0.00115	9.05066	9.10907	9.07117	9.06542	9.10014	0.00115	8.29088	8.15626	8.26018	8.25869	8.29285	0.00115	8.56867	8.60029	8.57652	8.59278	8.60824
	0.00135	9.01959	8.95619	8.97874	9.01019	9.06382	0.00135	9.06563	9.11313	9.05577	9.08852	9.07489	0.00135	9.173	9.10001	9.01087	8.98509	9.04723	0.00135	8.34237	8.19007	8.23353	8.35112	8.24086	0.00135	8.59706	8.61119	8.56022	8.56375	8.59601
	0.0015375	9.01585	9.08256	8.95281	9.03317	9.02015	0.0015375	8.96255	9.1272	9.09843	9.08582	9.07068	0.0015375	9.08159	9.1166	9.03791	9.03811	9.08877	0.0015375	8.24864	8.17453	8.14305	8.44684	8.21365	0.0015375	8.58285	8.51809	8.64061	8.57278	8.66999
	0.0017375	9.11742	9.07454	9.04685	9.10903	9.12293	0.0017375	9.09882	9.0829	9.07696	9.05795	9.07487	0.0017375	9.07895	9.10954	8.96075	9.14197	9.03941	0.0017375	8.29218	8.22749	8.20542	8.37382	8.2403	0.0017375	8.49709	8.608	8.54123	8.55803	8.62557
	0.0019375	9.11895	9.09106	8.95905	8.97256	9.12799	0.0019375	9.04174	9.04347	9.08185	9.06558	9.04177	0.0019375	9.13771	9.1101	9.02768	9.1054	9.01913	0.0019375	8.25598	8.18087	8.16649	8.42024	8.23853	0.0019375	8.59009	8.60146	8.6088	8.50661	8.53098
	0.0021375	9.0552	9.1652	9.04031	9.09739	9.08206	0.0021375	9.00943	9.00977	9.16831	9.10571	9.08374	0.0021375	9.1194	9.16217	9.03849	9.01175	8.99667	0.0021375	8.28791	8.1531	8.17818	8.35906	8.20819	0.0021375	8.49808	8.68216	8.58225	8.55803	8.57501
	0.0023375	8.98883	9.05755	9.02806	9.02524	9.06916	0.0023375	9.00677	9.05945	9.15185	9.14527	9.06905	0.0023375	9.05741	9.10882	8.99459	9.00981	8.9771	0.0023375	8.21602	8.19041	8.16701	8.28257	8.24523	0.0023375	8.4929	8.58313	8.60385	8.58584	8.58754
	0.0025375	9.15444	9.15623	8.9911	9.15091	9.00609	0.0025375	9.04872	9.21988	9.22564	9.14481	9.07418	0.0025375	9.10241	9.10536	9.01303	8.95022	9.05484	0.0025375	8.27992	8.15753	8.24059	8.37622	8.19562	0.0025375	8.4961	8.59269	8.62803	8.5673	8.63928
	0.0027375	9.03249	9.1297	9.0029	9.03275	9.05165	0.0027375	9.00447	9.07733	9.13472	9.2042	9.09674	0.0027375	9.14027	9.04898	9.00847	9.03361	8.99129	0.0027375	8.24792	8.11782	8.22348	8.33974	8.23218	0.0027375	8.55157	8.54199	8.57014	8.55843	8.62435
	0.0029375	9.13295	9.18572	9.01509	8.99266	9.04113	0.0029375	9.07384	9.09499	9.05339	9.09968	8.94253	0.0029375	9.14506	9.0807	8.9853	9.01622	9.04364	0.0029375	8.32488	8.22766	8.20546	8.34155	8.19319	0.0029375	8.5291	8.59528	8.52042	8.54483	8.62502
	0.0031375	9.09381	9.09869	8.96788	9.00124	9.05015	0.0031375	9.1066	9.08232	9.02577	9.08215	9.0408	0.0031375	9.05829	9.15442	9.03725	9.01849	9.10041	0.0031375	8.2473	8.19459	8.16786	8.38526	8.25055	0.0031375	8.53921	8.65359	8.46852	8.54016	8.64285
	0.0033375	9.11084	9.11925	9.02941	9.04484	9.04526	0.0033375	9.07206	9.04437	9.04765	9.05677	9.14784	0.0033375	9.17317	9.07227	9.02981	9.01116	8.98671	0.0033375	8.32852	8.15446	8.17597	8.3626	8.22821	0.0033375	8.57014	8.59057	8.5277	8.56415	8.61718
	0.0035375	9.01694	9.04479	8.97359	8.99577	9.10002	0.0035375	9.05732	9.02146	9.11496	9.05331	9.03754	0.0035375	9.13144	9.13516	9.05936	9.09167	9.03624	0.0035375	8.32903	8.19806	8.16846	8.3062	8.25135	0.0035375	8.56515	8.6526	8.52875	8.5376	8.61733
	0.00375	9.12516	9.1167	8.94959	9.11275	9.14848	0.00375	9.10643	9.08486	9.01452	9.11313	9.04906	0.00375	9.0969	9.1488	9.03272	9.10649	9.05419	0.00375	8.30617	8.18003	8.19568	8.36462	8.34008	0.00375	8.57058	8.49707	8.60345	8.47723	8.60241
	0.00395	9.07052	9.04671	8.97303	9.10889	9.11738	0.00395	9.05699	9.04031	9.00424	9.19106	9.07887	0.00395	9.09503	8.9853	9.00092	9.03195	9.10069	0.00395	8.29901	8.15941	8.12417	8.35673	8.27849	0.00395	8.4961	8.50016	8.60173	8.51332	8.65229
	0.00415	9.11265	9.03392	9.07672	9.02693	9.05913	0.00415	9.03651	9.07765	9.07752	9.10786	9.00052	0.00415	9.10102	9.03811	8.97793	8.96435	9.13006	0.00415	8.21532	8.21568	8.18352	8.26167	8.17843	0.00415	8.53343	8.52933	8.59833	8.55376	8.63228
	0.0043625	9.08024	9.04017	8.9877	9.03581	9.04042	0.0043625	9.02746	9.15449	8.97749	9.11261	8.94227	0.0043625	9.16086	8.97474	8.95896	9.03301	9.07504	0.0043625	8.31705	8.25876	8.19631	8.25334	8.24417	0.0043625	8.54787	8.54703	8.49292	8.65422	8.61867
	0.0045625	8.99634	9.02516	8.97021	9.0741	9.08841	0.0045625	9.00672	9.09394	9.0869	9.13132	9.0434	0.0045625	9.05987	9.04498	9.01299	9.05368	9.06232	0.0045625	8.31688	8.17792	8.14896	8.34454	8.20744	0.0045625	8.55267	8.54884	8.46087	8.5948	8.57873
	0.004775	9.07094	8.95124	9.01809	8.9718	9.00976	0.004775	9.08629	9.10322	9.04802	9.11794	9.03231	0.004775	9.10887	9.08279	9.07866	9.06692	9.0706	0.004775	8.25108	8.22092	8.14281	8.30251	8.26768	0.004775	8.63738	8.57548	8.62815	8.66124	8.50391
	0.0049875	9.10846	9.09539	8.97873	8.99641	8.99876	0.0049875	9.12024	9.1062	8.998	9.09834	9.13704	0.0049875	9.09568	9.03789	8.98104	9.07089	9.09895	0.0049875	8.25422	8.26639	8.10781	8.3545	8.23862	0.0049875	8.56932	8.53243	8.54202	8.67922	8.62249
	0.0051875	9.05377	9.08063	9.05883	8.93069	9.03937	0.0051875	9.0681	8.9872	8.98232	9.14626	9.11673	0.0051875	9.15892	9.08349	8.89567	9.10065	9.09743	0.0051875	8.31523	8.16868	8.16123	8.2825	8.29234	0.0051875	8.5191	8.55395	8.49589	8.50272	8.50903
	0.0054	9.12982	8.97996	9.05346	9.0796	9.04393	0.0054	9.00969	9.10848	9.00601	9.1409	8.97646	0.0054	9.18985	9.17969	9.07561	9.0019	9.09081	0.0054	8.28307	8.15804	8.19478	8.34459	8.14437	0.0054	8.50405	8.60083	8.56403	8.59072	8.6091
	0.0056125	9.05466	9.01858	9.05459	9.07279	9.01714	0.0056125	9.07521	9.15937	9.07236	9.13803	9.00955	0.0056125	9.17634	9.13444	8.97829	8.8999	9.01617	0.0056125	8.28967	8.19414	8.16538	8.30491	8.15574	0.0056125	8.53281	8.58959	8.60034	8.62907	8.59386
	0.005825	9.08688	9.05789	9.01307	8.97266	9.05401	0.005825	8.97824	8.9893	9.08444	9.12959	9.00777	0.005825	9.06163	9.10722	9.051	9.06724	9.01549	0.005825	8.32583	8.18916	8.17166	8.28334	8.27354	0.005825	8.52418	8.55769	8.5735	8.57081	8.53978
	0.0060375	8.99513	8.98332	9.01237	9.04822	9.0955	0.0060375	9.00822	9.01509	9.0317	9.07157	8.99659	0.0060375	8.99955	9.04174	9.06376	9.02176	9.09029	0.0060375	8.32655	8.209	8.21677	8.32983	8.35637	0.0060375	8.48258	8.64377	8.66003	8.47188	8.64957
	0.00625	9.05256	9.11469	8.93282	9.02969	8.9751	0.00625	9.02795	9.00091	9.03176	8.9369	9.04678	0.00625	9.2355	9.02005	9.16332	9.05595	9.02604	0.00625	8.27542	8.2463	8.26546	8.32486	8.30693	0.00625	8.50881	8.5599	8.59665	8.57494	8.56564
	0.0064625	9.11298	9.12647	8.92641	9.01506	8.95081	0.0064625	8.92387	8.96822	9.14499	9.01993	8.99797	0.0064625	9.13824	9.06927	8.95435	8.98964	9.05181	0.0064625	8.28093	8.19534	8.23754	8.2793	8.20413	0.0064625	8.58693	8.57015	8.53868	8.65353	8.51486
	0.006675	9.03631	9.07873	9.08175	8.93442	9.0494	0.006675	9.07213	9.04441	9.10107	9.19124	9.05281	0.006675	9.14684	9.06676	8.9383	9.13462	9.14584	0.006675	8.25698	8.17254	8.19817	8.30768	8.2314	0.006675	8.57476	8.51028	8.51633	8.60449	8.56598
	0.0069	9.00971	9.03446	9.0227	9.01829	9.09507	0.0069	9.15292	9.06251	9.13344	9.12925	9.09524	0.0069	9.12566	9.09623	8.96434	9.01037	9.06805	0.0069	8.2438	8.22188	8.25209	8.32842	8.19762	0.0069	8.56007	8.62098	8.56124	8.62677	8.69633
	0.0071125	9.15014	9.12643	8.98738	9.09913	9.0809	0.0071125	9.10435	9.07345	9.08117	9.04457	9.14621	0.0071125	9.27855	9.01551	8.99558	9.13756	8.9919	0.0071125	8.31825	8.1561	8.20405	8.31508	8.22837	0.0071125	8.57954	8.52732	8.53672	8.65935	8.73378
	0.007325	9.09507	9.09186	8.9467	9.03563	9.07044	0.007325	8.99722	9.06242	9.17968	9.12139	9.03046	0.007325	9.1786	9.07175	8.97076	9.14614	9.07168	0.007325	8.32387	8.16157	8.11055	8.29655	8.18179	0.007325	8.54428	8.63038	8.54622	8.60217	8.66657
	0.00755	9.06841	9.00686	9.14572	9.07783	9.13607	0.00755	9.08721	9.10086	8.98491	9.1703	9.01815	0.00755	9.04345	9.03409	9.08802	9.05086	9.06505	0.00755	8.27666	8.20245	8.2258	8.36547	8.19857	0.00755	8.50052	8.58212	8.53764	8.64235	8.65688
	0.0077625	9.01369	9.11196	9.01592	9.08295	9.07297	0.0077625	9.0196	9.00377	8.99969	9.04597	8.99468	0.0077625	9.05349	9.11268	8.98328	9.13613	8.96456	0.0077625	8.22151	8.24284	8.18091	8.36755	8.20042	0.0077625	8.47538	8.59036	8.54911	8.61955	8.60327
	0.0079875	9.12362	9.15589	9.02443	9.14136	9.01812	0.0079875	9.00974	9.16284	9.05444	9.12466	9.04547	0.0079875	9.09199	9.11247	9.09329	8.99106	9.06371	0.0079875	8.26373	8.19325	8.1639	8.31367	8.27844	0.0079875	8.55893	8.62078	8.57748	8.63016	8.59667
	0.0082125	9.00476	9.14377	8.98286	9.09013	9.10501	0.0082125	9.02566	9.07075	8.99482	9.05877	8.98935	0.0082125	9.1371	9.04026	9.09392	8.94656	8.97121	0.0082125	8.22614	8.25911	8.1098	8.36414	8.27261	0.0082125	8.53803	8.6849	8.55976	8.58824	8.67025
	0.008425	9.02023	9.05497	8.99944	9.02578	9.0703	0.008425	9.01838	9.08191	9.03141	9.11632	9.10031	0.008425	9.1784	9.1458	8.99915	8.95505	9.15871	0.008425	8.34434	8.18238	8.15445	8.36371	8.31924	0.008425	8.48337	8.57778	8.54925	8.58596	8.64844
	0.00865	8.99645	9.05586	9.07115	9.0564	9.08865	0.00865	9.06361	9.02924	9.11252	9.20402	9.06115	0.00865	9.18118	9.11535	9.17371	8.99408	9.06178	0.00865	8.34332	8.27363	8.24297	8.29584	8.22588	0.00865	8.54686	8.54986	8.57005	8.58039	8.70633
	0.008875	9.14475	9.14427	8.96453	9.04008	9.0416	0.008875	9.02449	9.04872	9.13951	9.09541	8.99113	0.008875	9.0836	9.14933	9.11745	8.99962	9.08482	0.008875	8.26189	8.29362	8.24111	8.27412	8.2355	0.008875	8.50746	8.65989	8.46078	8.61374	8.59552
	0.0091	9.03222	9.02648	8.98024	9.10286	9.13088	0.0091	8.97329	9.09658	9.08173	9.06556	9.03294	0.0091	9.16096	9.07456	8.95997	9.11559	9.05516	0.0091	8.344	8.17302	8.17834	8.32608	8.28053	0.0091	8.49686	8.67192	8.57248	8.57873	8.65086
	0.009325	9.03012	9.0926	8.96743	9.01178	9.07358	0.009325	8.9934	9.12664	9.0427	9.08444	9.02724	0.009325	9.04109	9.10599	8.99287	9.14967	8.95274	0.009325	8.2259	8.30177	8.16609	8.34027	8.18219	0.009325	8.53001	8.61954	8.55654	8.59537	8.54988
	0.00955	9.1067	9.09178	9.10662	9.06629	9.08009	0.00955	9.02419	9.08416	8.89546	9.08344	9.04023	0.00955	9.07744	9.08879	8.952	9.09904	9.04284	0.00955	8.23758	8.26862	8.1669	8.28176	8.24758	0.00955	8.54784	8.59202	8.47226	8.55624	8.59477
	0.009775	9.08258	9.00769	9.12378	9.01534	9.06584	0.009775	9.08114	9.13195	8.99888	9.0377	9.06094	0.009775	9.16922	9.08299	9.06078	9.07802	9.07912	0.009775	8.23829	8.24038	8.12077	8.28971	8.26291	0.009775	8.49993	8.56592	8.57268	8.58487	8.5524
	0.01	9.03578	9.14567	9.00874	9.06559	9.05406	0.01	9.02112	9.09087	9.04467	9.14	9.065	0.01	9.18127	9.03711	9.00871	8.97589	9.0502	0.01	8.24224	8.24368	8.19823	8.27727	8.22068	0.01	8.46065	8.53881	8.62975	8.65895	8.57689
	0.0102375	9.0618	9.12097	9.04362	9.04151	9.1188	0.0102375	9.08204	9.07857	9.11061	9.08242	9.07001	0.0102375	9.16405	9.12046	9.018	9.01625	9.02129	0.0102375	8.25572	8.23361	8.20488	8.27478	8.15217	0.0102375	8.53105	8.68054	8.59173	8.55272	8.58964
	0.0104625	9.12325	9.11681	8.90812	9.07768	9.08529	0.0104625	9.03918	9.11155	9.04735	9.08609	9.09335	0.0104625	9.17901	9.05879	9.00617	9.04933	9.09901	0.0104625	8.26373	8.21127	8.24652	8.29507	8.17494	0.0104625	8.46987	8.54923	8.57463	8.5824	8.69824
	0.0107	9.00144	9.01894	9.03268	9.07348	9.03992	0.0107	9.03101	9.01506	8.9896	9.08159	9.0696	0.0107	9.19213	9.16187	9.0601	8.98976	9.07502	0.0107	8.24611	8.13569	8.24539	8.25485	8.23003	0.0107	8.42779	8.64583	8.61101	8.58998	8.61716
	0.010925	9.07158	9.08748	9.02377	9.10296	9.04677	0.010925	9.06419	9.07422	9.02005	9.14916	9.0668	0.010925	9.14417	9.14599	9.04348	9.09987	9.03904	0.010925	8.31142	8.18211	8.17817	8.27073	8.11598	0.010925	8.52687	8.6427	8.54154	8.55368	8.6287
	0.0111625	9.07044	9.1533	9.04105	8.96988	9.13087	0.0111625	9.05725	9.1286	9.05896	9.1701	9.04795	0.0111625	9.13376	9.11899	9.1247	9.17116	9.04211	0.0111625	8.29033	8.23898	8.17481	8.2562	8.20501	0.0111625	8.51255	8.6298	8.51234	8.62655	8.6421
	0.0113875	9.00461	9.12997	9.04633	9.10408	9.03088	0.0113875	9.03395	9.07276	9.0827	9.16554	9.10052	0.0113875	9.04492	9.09696	9.11851	9.05628	9.04984	0.0113875	8.19647	8.21674	8.17982	8.33732	8.24969	0.0113875	8.54913	8.62522	8.57773	8.58416	8.56837
	0.011625	9.11384	9.06368	9.00725	8.96432	9.06249	0.011625	8.93335	8.97457	9.09012	9.15981	9.03649	0.011625	9.16596	9.10844	9.04787	9.01724	9.07116	0.011625	8.34097	8.21937	8.15197	8.33977	8.16114	0.011625	8.51256	8.61195	8.59151	8.62421	8.61007
	0.0118625	9.03978	8.95953	9.02204	9.04299	9.06903	0.0118625	8.97526	9.08755	9.04636	9.08021	9.16015	0.0118625	9.14448	9.07865	9.02887	9.06601	9.05507	0.0118625	8.28813	8.11501	8.16688	8.35249	8.20805	0.0118625	8.50445	8.62161	8.53094	8.59377	8.63142
	0.0121	9.06063	9.07301	9.12036	9.09089	8.96255	0.0121	9.04018	9.14985	8.95838	9.04146	9.12505	0.0121	9.09021	9.12341	9.08146	8.95711	9.00343	0.0121	8.33648	8.12698	8.19031	8.3955	8.21535	0.0121	8.58278	8.55585	8.4354	8.66494	8.59592
	0.012325	9.1033	8.952	9.06908	9.11428	8.97231	0.012325	9.05574	9.15709	9.02622	9.04353	8.9905	0.012325	9.0334	9.12435	9.02236	9.01466	9.05189	0.012325	8.35909	8.1268	8.13428	8.20978	8.23587	0.012325	8.50727	8.6002	8.52017	8.62763	8.6495
	0.0125625	9.10546	9.13336	8.95118	9.05643	9.05966	0.0125625	8.98655	9.09948	8.98398	9.05578	9.04296	0.0125625	9.05621	9.01283	9.00719	9.1074	9.1265	0.0125625	8.33912	8.19937	8.1286	8.29174	8.26813	0.0125625	8.58119	8.65918	8.60419	8.56484	8.61844
	0.0128	9.15085	9.06339	9.14008	9.03306	8.9546	0.0128	9.02966	9.07862	9.04561	9.15491	9.13721	0.0128	9.07658	9.18819	8.98814	8.95327	9.117	0.0128	8.26143	8.29791	8.20057	8.31074	8.26375	0.0128	8.53892	8.62389	8.57393	8.5929	8.62223
	0.01305	8.99904	9.0788	8.98925	9.03942	9.06852	0.01305	9.02082	9.1646	9.02866	9.09951	9.04842	0.01305	9.18212	9.09755	9.07702	9.05001	9.09003	0.01305	8.25147	8.14718	8.2028	8.33594	8.22385	0.01305	8.4834	8.61313	8.55475	8.60277	8.53457
	0.0132875	9.0755	9.06323	8.96294	8.98653	9.09901	0.0132875	9.01962	9.18769	8.97868	9.13253	9.0069	0.0132875	9.09665	9.18777	9.07315	9.10245	9.00574	0.0132875	8.20857	8.22059	8.20547	8.31637	8.17504	0.0132875	8.38153	8.68966	8.52363	8.54822	8.56735
	0.013525	9.07213	9.06324	9.02203	8.97042	9.13345	0.013525	9.03374	9.08069	9.01647	9.10407	9.00584	0.013525	9.16	9.08406	9.06164	9.07164	9.02248	0.013525	8.25136	8.2752	8.30972	8.31294	8.21828	0.013525	8.50964	8.67933	8.52761	8.54666	8.60484
	0.0137625	9.04228	9.0546	9.03859	9.1212	9.07932	0.0137625	9.00904	9.01291	9.04574	9.08546	9.07749	0.0137625	9.14135	8.9767	9.1126	9.03226	9.08772	0.0137625	8.24756	8.25086	8.21622	8.32316	8.17144	0.0137625	8.49157	8.63682	8.64565	8.66114	8.59004
	0.0140125	9.03312	9.09907	9.10036	9.11524	9.01156	0.0140125	9.02713	9.01705	9.02094	9.14297	9.07424	0.0140125	9.18296	9.09864	9.14653	9.01723	8.97825	0.0140125	8.26264	8.15362	8.25338	8.28123	8.23418	0.0140125	8.51674	8.62771	8.52769	8.56507	8.61625
	0.01425	8.97158	9.10696	9.02916	9.07656	9.01474	0.01425	9.06001	9.0715	9.09654	9.18644	9.12434	0.01425	9.13106	9.11487	9.02974	9.0064	9.12717	0.01425	8.20655	8.20483	8.20152	8.3787	8.23818	0.01425	8.42303	8.5951	8.54772	8.6059	8.56425
	0.0145	9.08268	9.03225	8.97745	9.03481	9.01752	0.0145	9.02831	9.0387	9.13196	9.15389	9.13096	0.0145	9.05597	9.05083	8.97895	9.01734	9.10401	0.0145	8.2427	8.22707	8.17359	8.34914	8.23923	0.0145	8.48192	8.63642	8.54775	8.64789	8.56719
	0.01475	9.033	9.17333	9.0409	9.12424	9.06515	0.01475	9.03474	9.11538	9.00686	9.10169	9.07818	0.01475	9.12015	9.06812	9.07424	8.99825	9.02212	0.01475	8.21404	8.19904	8.18654	8.26829	8.22646	0.01475	8.52205	8.62089	8.51636	8.59487	8.57419
	0.0149875	9.10512	9.0515	9.02277	9.1073	9.03427	0.0149875	9.06405	9.10814	9.0769	9.11622	9.0103	0.0149875	9.08406	9.17065	8.96743	9.04983	9.14336	0.0149875	8.26417	8.15318	8.14338	8.38267	8.25906	0.0149875	8.62136	8.58632	8.55114	8.63058	8.61269
	0.0152375	9.18819	9.09579	9.0779	9.06717	9.04963	0.0152375	9.08298	9.03196	9.05794	9.19117	8.98255	0.0152375	9.05956	9.12447	9.03074	9.05515	9.14335	0.0152375	8.28893	8.21653	8.17536	8.34099	8.23319	0.0152375	8.54654	8.62607	8.5212	8.55353	8.61358
	0.0154875	9.05694	9.11231	9.05904	8.9345	9.03756	0.0154875	9.00237	9.07055	8.9887	9.04683	9.08231	0.0154875	9.10497	9.06978	9.02656	9.05686	9.04786	0.0154875	8.26655	8.2257	8.22959	8.32975	8.21085	0.0154875	8.50072	8.68068	8.54569	8.56255	8.54726
	0.0157375	9.02659	9.0272	9.04487	9.09402	8.95106	0.0157375	9.05805	9.03986	9.06771	9.07512	9.0508	0.0157375	9.17322	9.01865	8.98707	9.06637	9.07281	0.0157375	8.33078	8.26122	8.19848	8.29873	8.19027	0.0157375	8.51249	8.63248	8.48296	8.56779	8.63413
	0.0159875	9.10508	9.02919	9.01204	9.14304	9.01899	0.0159875	8.95318	9.06423	9.01899	9.1809	9.09472	0.0159875	9.10226	9.16149	9.02202	9.04366	8.99572	0.0159875	8.27149	8.21788	8.15558	8.28495	8.26931	0.0159875	8.50994	8.59038	8.46738	8.61559	8.55581
	0.0162375	9.03415	8.9576	9.00815	9.03162	9.00384	0.0162375	8.95397	9.06513	8.99427	9.03483	9.06106	0.0162375	9.0595	9.06953	9.13433	8.98698	8.97236	0.0162375	8.27123	8.18055	8.18422	8.37729	8.24039	0.0162375	8.551	8.66488	8.53603	8.57517	8.56267
	0.0164875	9.10544	9.10064	9.00988	9.05864	9.09447	0.0164875	9.02465	9.14002	9.03715	9.05108	9.0281	0.0164875	9.19036	8.97288	8.9849	9.00912	8.97187	0.0164875	8.27773	8.06301	8.08371	8.31748	8.26693	0.0164875	8.49184	8.58939	8.5273	8.57062	8.56632
	0.0167375	9.02979	9.07274	8.99622	9.10966	9.03155	0.0167375	9.05703	9.18049	9.07387	9.07465	9.17753	0.0167375	9.14376	9.00831	9.11611	9.05286	8.98211	0.0167375	8.34112	8.24387	8.163	8.284	8.18633	0.0167375	8.48575	8.63968	8.56977	8.52176	8.59795
	0.017	9.11017	9.01148	9.06519	9.15054	9.07375	0.017	9.08634	9.06105	9.09665	9.03261	9.08128	0.017	9.16419	9.11127	8.98316	9.11029	9.08516	0.017	8.2365	8.28004	8.1735	8.29249	8.31004	0.017	8.54439	8.66405	8.6051	8.54281	8.5737
	0.01725	9.06827	9.03329	9.00417	9.0236	9.09307	0.01725	8.98653	9.15693	9.11284	9.09281	9.03112	0.01725	9.15865	9.12435	9.00013	9.07342	9.07772	0.01725	8.20713	8.19434	8.17951	8.24045	8.21645	0.01725	8.57164	8.62137	8.52038	8.57131	8.66385
	0.0175125	9.1517	9.02569	9.02578	9.08231	9.05264	0.0175125	9.07943	9.0792	9.00237	9.12236	9.09279	0.0175125	9.14357	9.149	9.04632	9.14518	9.14512	0.0175125	8.26013	8.23176	8.16984	8.33578	8.2611	0.0175125	8.53715	8.61456	8.50386	8.58396	8.64888
	0.0177625	9.12632	8.97617	8.96543	9.03141	9.04558	0.0177625	9.01337	9.03104	8.97576	9.105	9.02614	0.0177625	9.19114	9.0916	9.11681	9.07071	9.09777	0.0177625	8.23453	8.15282	8.13541	8.3075	8.31087	0.0177625	8.50176	8.62427	8.49076	8.57026	8.66176
	0.018025	9.04633	9.0397	9.09305	9.08362	9.0918	0.018025	8.98216	9.03364	9.13905	9.05272	8.94898	0.018025	9.24022	9.09016	8.99271	9.11869	9.08288	0.018025	8.22725	8.25023	8.14507	8.40359	8.21994	0.018025	8.46718	8.56221	8.51168	8.58477	8.5476
	0.0182875	9.10363	9.01554	8.99821	9.09385	9.06913	0.0182875	8.9706	9.03088	9.0615	9.18325	9.08095	0.0182875	9.2291	9.06522	9.00826	9.0631	9.02183	0.0182875	8.24862	8.17684	8.1888	8.2839	8.21439	0.0182875	8.44981	8.53686	8.49921	8.54384	8.63145
	0.0185375	9.12649	8.9948	9.00101	9.04027	9.11547	0.0185375	9.11896	9.07265	9.11663	9.09014	9.09223	0.0185375	9.12459	9.20829	9.0452	9.04664	9.08117	0.0185375	8.26	8.20827	8.18574	8.33915	8.24868	0.0185375	8.42678	8.59694	8.53014	8.54696	8.65624
	0.0188	9.05552	9.07531	9.09956	8.98405	9.0055	0.0188	8.98691	8.98531	9.03701	9.01663	9.06874	0.0188	9.07881	9.03866	9.08435	9.02587	9.02495	0.0188	8.27889	8.19662	8.16334	8.34321	8.21705	0.0188	8.51817	8.65074	8.5358	8.49912	8.63606
	0.0190625	9.10606	9.11112	9.06381	9.12728	9.0189	0.0190625	9.10525	8.95994	9.1542	9.11452	9.06315	0.0190625	9.06778	9.02953	9.13159	9.04385	9.02317	0.0190625	8.25941	8.22622	8.14176	8.31722	8.1929	0.0190625	8.47436	8.6303	8.54997	8.56485	8.56433
	0.019325	9.10423	9.1213	9.11222	9.0529	9.00898	0.019325	9.11495	9.04626	9.15343	9.05852	9.11178	0.019325	9.05211	9.23176	9.00727	8.99118	8.97126	0.019325	8.20522	8.2807	8.15039	8.2739	8.21845	0.019325	8.51561	8.54031	8.56853	8.55228	8.62018
	0.0195875	9.01007	9.13124	9.04815	9.05435	9.02929	0.0195875	9.01038	9.0672	9.04966	9.08797	9.08262	0.0195875	9.14735	9.19712	9.05146	9.13252	9.02182	0.0195875	8.26463	8.14853	8.17638	8.23045	8.21988	0.0195875	8.58381	8.60526	8.52569	8.60753	8.59388
	0.0198625	9.09	9.16611	8.99354	9.05658	9.05095	0.0198625	9.10585	9.09467	9.09516	9.13258	9.09907	0.0198625	9.14973	9.13772	9.04556	9.08426	9.06482	0.0198625	8.27849	8.16453	8.2224	8.29224	8.21983	0.0198625	8.52863	8.63985	8.5706	8.53999	8.59038
	0.020125	9.04876	9.02724	9.02853	9.01538	9.08862	0.020125	9.10638	9.01612	9.06717	9.11088	9.0874	0.020125	9.08584	9.15122	8.94272	9.10811	9.00167	0.020125	8.32492	8.14951	8.24824	8.23509	8.22358	0.020125	8.48995	8.63293	8.51309	8.62482	8.56353
	0.0203875	9.04347	8.98278	9.06208	9.16166	8.99983	0.0203875	8.9942	9.0851	9.01275	9.09589	9.05223	0.0203875	9.13892	9.20277	9.03187	9.04482	8.96792	0.0203875	8.25639	8.13789	8.17798	8.30564	8.22013	0.0203875	8.55753	8.61955	8.51614	8.6193	8.62294
	0.0206625	9.04586	9.11975	9.0825	9.10409	9.06319	0.0206625	9.05729	9.08216	8.98537	8.98391	9.03077	0.0206625	9.14733	9.10132	9.05277	9.08356	8.99834	0.0206625	8.16794	8.16131	8.23625	8.30087	8.16884	0.0206625	8.52348	8.62409	8.56417	8.5415	8.64987
	0.020925	9.12267	8.98782	9.09712	9.07089	9.06476	0.020925	9.13058	9.03284	9.07354	9.11526	8.97672	0.020925	9.02959	9.12858	9.03332	9.12379	9.1387	0.020925	8.20777	8.15329	8.28625	8.28551	8.15466	0.020925	8.47649	8.59204	8.55187	8.52092	8.57469
	0.0212	9.06291	9.03939	9.02619	9.01255	9.01358	0.0212	8.99541	9.05456	9.07012	9.08364	9.00356	0.0212	9.05812	9.10101	9.06124	9.13091	9.0766	0.0212	8.19586	8.14244	8.14279	8.36261	8.24413	0.0212	8.59735	8.57453	8.54648	8.55899	8.62258
	0.021475	9.12149	9.07015	9.09005	9.00792	8.99298	0.021475	8.9727	9.0805	9.0252	9.13546	9.11821	0.021475	9.05383	9.12181	8.99018	9.01855	9.14689	0.021475	8.24146	8.20499	8.10471	8.32462	8.29295	0.021475	8.58244	8.58357	8.53088	8.5986	8.64353
	0.0217375	9.02145	9.08858	9.09292	9.09898	9.00442	0.0217375	9.15664	9.00282	9.02166	9.14444	9.03148	0.0217375	9.12265	9.14714	9.07121	9.09631	9.07726	0.0217375	8.29487	8.15935	8.17321	8.37653	8.2715	0.0217375	8.57241	8.59884	8.5769	8.53208	8.66674
	0.0220125	9.05481	9.09528	9.00793	9.06129	9.12153	0.0220125	9.13899	9.02335	9.01416	9.12407	8.98677	0.0220125	9.21799	9.1353	9.06166	9.14575	9.10248	0.0220125	8.26421	8.1784	8.22352	8.25997	8.22206	0.0220125	8.54673	8.59104	8.5793	8.54852	8.63187
	0.0222875	9.01075	9.03817	9.09798	9.09181	9.06736	0.0222875	9.06289	9.02998	8.94073	9.08707	9.02032	0.0222875	9.04845	9.08628	8.99093	8.99488	9.00584	0.0222875	8.33168	8.25397	8.18766	8.34394	8.16923	0.0222875	8.48726	8.52927	8.55462	8.57293	8.5904
	0.0225625	9.03823	9.08772	9.03537	9.0421	9.09677	0.0225625	9.13362	9.14106	9.0635	9.08827	8.99372	0.0225625	9.01011	9.14583	9.12561	9.05245	9.11009	0.0225625	8.23412	8.18944	8.23839	8.38021	8.24963	0.0225625	8.45925	8.62589	8.58744	8.55841	8.59536
	0.0228375	9.11226	9.10112	9.05164	9.05177	8.98333	0.0228375	9.04628	9.05962	9.11602	9.14522	9.07521	0.0228375	9.15922	9.18924	9.0258	9.00773	9.01674	0.0228375	8.31953	8.17689	8.22642	8.29119	8.16466	0.0228375	8.5658	8.61477	8.6283	8.52166	8.62219
	0.0231125	9.09225	9.12988	9.10011	9.0746	9.05357	0.0231125	9.02371	9.07757	9.13404	9.08387	9.09832	0.0231125	9.23138	9.06854	9.07205	9.17916	9.10534	0.0231125	8.25093	8.20074	8.17238	8.28192	8.24388	0.0231125	8.48939	8.60593	8.56873	8.59646	8.58417
	0.0234	9.05521	9.06522	9.04752	9.00045	8.94156	0.0234	9.02144	9.03735	9.12444	9.05055	9.03503	0.0234	9.17468	9.12561	9.03999	9.11591	9.08574	0.0234	8.26635	8.13543	8.11933	8.34963	8.18995	0.0234	8.56779	8.61423	8.52357	8.55017	8.661
	0.023675	9.02196	9.00743	8.98936	9.0182	9.1013	0.023675	9.03887	9.07398	9.07403	9.09312	9.09569	0.023675	9.052	9.23311	9.03079	9.07602	9.06326	0.023675	8.23653	8.18956	8.16315	8.33365	8.23347	0.023675	8.482	8.57769	8.60574	8.62483	8.55844
	0.02395	9.04977	9.09498	9.04987	9.05743	9.01011	0.02395	9.11548	9.09965	9.16155	9.08136	9.05368	0.02395	9.11183	9.08137	8.9981	9.04457	9.13526	0.02395	8.24751	8.17193	8.17616	8.29189	8.21713	0.02395	8.46337	8.59306	8.62237	8.55494	8.64082
	0.0242375	9.05214	9.09512	9.04824	9.08362	9.04227	0.0242375	9.05884	9.04879	9.0521	9.0986	9.07895	0.0242375	9.10083	8.98989	9.00351	9.03603	8.98462	0.0242375	8.2605	8.16038	8.20401	8.33146	8.2751	0.0242375	8.51551	8.58334	8.55421	8.51798	8.62872
	0.024525	9.08744	9.13248	8.97926	9.00456	9.1433	0.024525	9.07084	9.09266	9.02177	9.11229	9.15712	0.024525	9.16893	9.00197	8.96818	9.06982	9.07526	0.024525	8.18455	8.24666	8.1976	8.38945	8.21668	0.024525	8.50724	8.63226	8.57044	8.54495	8.63007
	0.0248	9.18559	9.08886	9.04296	9.13526	9.13573	0.0248	9.09125	9.01633	9.02251	9.13611	9.00576	0.0248	9.09716	9.07977	9.00816	9.11315	9.11864	0.0248	8.19576	8.22029	8.27038	8.33917	8.12983	0.0248	8.48873	8.60492	8.55247	8.53631	8.55971
	0.0250875	9.01742	9.06667	9.03272	9.07171	9.08733	0.0250875	9.05789	9.12293	9.09374	9.11673	9.05222	0.0250875	9.03345	9.09939	9.09107	9.04327	9.1285	0.0250875	8.23629	8.19532	8.18888	8.30899	8.27737	0.0250875	8.48617	8.62616	8.55594	8.54656	8.64256
	0.025375	9.07307	9.16194	8.99957	9.04061	9.10238	0.025375	9.06065	9.12811	9.13335	9.09549	9.12731	0.025375	9.11976	9.05308	8.9606	9.02292	9.07197	0.025375	8.29044	8.20136	8.19473	8.28359	8.20994	0.025375	8.54052	8.64321	8.59458	8.54712	8.57899
	0.0256625	9.04813	9.0991	9.01141	9.05573	9.06548	0.0256625	8.97515	9.1001	9.10572	9.05095	9.02449	0.0256625	9.20555	9.1496	8.95672	9.07199	9.11124	0.0256625	8.27753	8.25603	8.22279	8.29722	8.22951	0.0256625	8.53207	8.64759	8.53794	8.66676	8.6358
	0.02595	9.07406	9.18894	8.99821	9.09958	9.02537	0.02595	8.96785	9.04715	9.0486	9.12777	9.0566	0.02595	9.09144	9.10029	9.13884	8.99794	9.10682	0.02595	8.27958	8.2428	8.15869	8.27417	8.2656	0.02595	8.44821	8.62496	8.55049	8.63619	8.63661
	0.0262375	9.1555	9.034	8.96659	9.1257	9.07027	0.0262375	9.0592	9.11121	9.04011	9.06278	9.10205	0.0262375	9.14578	9.16345	9.06493	8.99943	9.15517	0.0262375	8.29747	8.21152	8.15409	8.28961	8.24076	0.0262375	8.43508	8.60148	8.55841	8.60186	8.60752
	0.026525	9.11754	9.08717	9.00215	9.12389	8.98114	0.026525	9.02301	9.03768	9.10599	9.20805	9.05646	0.026525	9.0395	9.07818	9.10979	9.1472	9.05975	0.026525	8.2905	8.13197	8.1556	8.29699	8.23438	0.026525	8.48893	8.64127	8.55086	8.53106	8.64849
	0.026825	9.07384	8.95422	9.00301	9.08496	9.0333	0.026825	9.0056	9.05424	9.12254	9.16381	9.04465	0.026825	9.18154	9.04111	9.01004	9.07865	8.9885	0.026825	8.26059	8.15105	8.20263	8.32061	8.24109	0.026825	8.53239	8.58557	8.52804	8.59369	8.55239
	0.0271125	9.11334	9.0451	9.00542	9.10276	9.0643	0.0271125	9.04538	9.01475	9.00605	9.07409	9.10837	0.0271125	9.11907	9.08912	8.92554	9.1177	8.99388	0.0271125	8.3161	8.24702	8.18749	8.33575	8.2328	0.0271125	8.46225	8.59093	8.57438	8.65259	8.55253
	0.0274125	9.0377	9.15818	9.01672	9.08655	9.14259	0.0274125	8.96369	9.09913	9.01542	9.12376	9.20905	0.0274125	9.11352	9.1042	9.02717	8.99216	9.02164	0.0274125	8.2072	8.16875	8.14999	8.29856	8.17226	0.0274125	8.46982	8.59929	8.56375	8.60673	8.60573
	0.0277	9.01771	9.06012	9.04642	9.04446	9.05693	0.0277	9.03922	9.04767	8.98397	9.14808	9.03601	0.0277	9.14649	9.10904	9.09336	9.04995	8.9521	0.0277	8.28953	8.19614	8.19663	8.28761	8.25222	0.0277	8.44982	8.59284	8.5464	8.54234	8.61853
	0.028	9.01945	9.05486	8.99946	9.05662	8.99075	0.028	8.98438	9.08838	9.00456	9.08171	9.11385	0.028	9.15977	9.18363	9.02976	8.9701	9.02417	0.028	8.30775	8.21567	8.1837	8.32464	8.32439	0.028	8.49048	8.52875	8.47765	8.57174	8.65469
	0.0283	9.0096	9.00972	9.13402	9.00433	9.07475	0.0283	8.94916	8.97177	9.01852	8.98034	9.0424	0.0283	9.09006	9.01246	9.05617	9.03733	9.05241	0.0283	8.26214	8.26707	8.18687	8.27406	8.2058	0.0283	8.56684	8.52443	8.54612	8.5932	8.573
	0.0285875	9.02726	9.10938	9.0523	9.05557	9.04081	0.0285875	9.10837	9.01645	9.04056	9.19629	9.04048	0.0285875	9.10836	9.13742	9.09187	9.04904	9.06272	0.0285875	8.2081	8.25773	8.21467	8.28498	8.21264	0.0285875	8.43382	8.62177	8.53448	8.53991	8.569
	0.0288875	9.13722	8.98928	8.97861	9.09845	9.00049	0.0288875	9.06954	9.06556	9.01189	9.18108	9.09311	0.0288875	9.12818	9.1497	9.10437	9.13381	8.99042	0.0288875	8.25675	8.27305	8.22475	8.31269	8.1901	0.0288875	8.50201	8.6868	8.49898	8.55057	8.61292
	0.0291875	9.06785	9.05977	9.06423	9.08644	9.05704	0.0291875	9.0408	8.9802	9.01314	9.09722	9.0636	0.0291875	9.13669	9.11468	9.08406	9.02597	9.11352	0.0291875	8.29259	8.22367	8.18493	8.27283	8.26537	0.0291875	8.4812	8.62301	8.56773	8.56106	8.58244
	0.0294875	9.13894	8.99116	9.02528	9.13895	8.99831	0.0294875	9.04982	8.98907	9.09255	9.06757	9.05175	0.0294875	9.14348	9.01841	8.98475	9.04536	9.10505	0.0294875	8.31812	8.23458	8.23327	8.22466	8.29918	0.0294875	8.53459	8.62744	8.60367	8.59195	8.63887
	0.0298	9.02266	9.09002	9.07066	9.10186	9.14623	0.0298	9.08761	9.07182	9.08772	9.11402	9.02503	0.0298	9.0903	9.17574	8.98381	9.02229	9.08301	0.0298	8.22553	8.25272	8.16885	8.33888	8.31055	0.0298	8.56785	8.50943	8.46613	8.63492	8.70025
	0.0301	9.05303	9.04402	9.00966	9.01284	9.09573	0.0301	9.04	9.02911	9.14551	9.19457	9.04029	0.0301	9.12432	9.18102	9.09079	9.10712	9.14218	0.0301	8.255	8.18029	8.15279	8.31564	8.24386	0.0301	8.53119	8.57801	8.59565	8.66444	8.61111
	0.0304	9.07926	9.07183	9.06048	9.10139	9.13856	0.0304	9.09632	9.06207	9.01601	9.02492	9.06243	0.0304	9.19374	9.11089	9.06867	9.09128	9.10104	0.0304	8.31858	8.17888	8.17278	8.39851	8.27501	0.0304	8.52201	8.58836	8.58455	8.55918	8.55971
	0.0307125	9.05298	9.14727	8.97356	9.12028	9.06817	0.0307125	9.04367	9.06185	9.02261	9.13503	9.11602	0.0307125	9.09718	9.08332	9.05147	9.03652	9.00067	0.0307125	8.27463	8.24107	8.23381	8.33692	8.18185	0.0307125	8.54241	8.5943	8.53235	8.55181	8.64059
	0.0310125	9.05759	8.90509	9.03907	9.02077	8.96967	0.0310125	9.05954	9.08364	9.05755	9.10709	9.00059	0.0310125	9.1371	9.06743	9.08782	8.94426	9.02029	0.0310125	8.28611	8.22242	8.08013	8.28939	8.29309	0.0310125	8.51911	8.52575	8.56789	8.60784	8.65424
	0.031325	8.97502	9.06738	8.98893	9.01452	8.94333	0.031325	9.00687	9.08165	9.14221	9.17155	8.94285	0.031325	9.16138	9.08007	9.03709	9.01069	9.05993	0.031325	8.28596	8.23455	8.19568	8.2793	8.2863	0.031325	8.56285	8.6299	8.55536	8.56957	8.60429
	0.0316375	9.07706	9.02675	9.05043	9.03543	9.07835	0.0316375	9.01441	9.02145	9.06387	9.06136	9.00292	0.0316375	9.11445	9.07381	9.11847	9.1295	9.14386	0.0316375	8.21736	8.2663	8.20403	8.29407	8.27435	0.0316375	8.55379	8.6267	8.56844	8.64472	8.61972
	0.03195	9.06456	9.01961	8.98328	9.0025	9.05204	0.03195	9.1249	9.12935	9.01575	9.06833	9.08158	0.03195	9.01812	9.08863	9.02447	9.05206	9.05206	0.03195	8.21459	8.18836	8.12786	8.3459	8.1915	0.03195	8.46117	8.47483	8.56849	8.57933	8.60558
	0.0322625	9.05153	9.00087	9.02253	8.94257	8.96836	0.0322625	9.04797	9.06725	9.12022	9.18278	9.0623	0.0322625	9.13826	9.10779	9.03731	9.01713	9.06551	0.0322625	8.28193	8.19433	8.18434	8.29913	8.26482	0.0322625	8.50691	8.57051	8.58498	8.57245	8.62555
	0.032575	9.09084	9.08	8.97667	9.09838	9.09966	0.032575	9.044	9.19051	9.03447	9.08046	9.11019	0.032575	8.99925	9.09009	9.00239	9.04247	9.03797	0.032575	8.2944	8.12179	8.26563	8.32447	8.2151	0.032575	8.45361	8.6196	8.52657	8.52814	8.60289
	0.0328875	9.10999	9.10364	9.03057	9.10817	9.0553	0.0328875	9.04839	9.06012	9.05619	9.08027	9.0728	0.0328875	9.11785	9.15984	9.04101	9.06638	9.07907	0.0328875	8.20652	8.11076	8.2039	8.35011	8.2846	0.0328875	8.53725	8.55856	8.65633	8.62805	8.62454
	0.0332	9.10433	9.1103	9.02819	8.96471	9.09152	0.0332	9.03642	9.03527	9.0805	9.05994	9.09028	0.0332	9.08906	9.10915	8.99211	9.08965	9.06751	0.0332	8.25652	8.23101	8.23012	8.29528	8.21437	0.0332	8.4544	8.57466	8.56247	8.55828	8.58858
	0.033525	9.11578	9.08551	9.07435	9.08288	9.06421	0.033525	9.04331	9.02085	9.05637	9.09401	9.03291	0.033525	9.20478	9.12704	8.99425	9.11116	9.06755	0.033525	8.2469	8.19591	8.235	8.31319	8.28278	0.033525	8.47665	8.64066	8.50687	8.60753	8.56257
	0.0338375	9.09509	9.03945	8.98591	9.05828	9.03608	0.0338375	8.99078	9.04859	9.03455	9.09321	9.13042	0.0338375	9.12491	9.18603	9.02193	9.00624	9.08148	0.0338375	8.21952	8.25772	8.21215	8.29815	8.26241	0.0338375	8.52968	8.61773	8.5543	8.60911	8.66378
	0.0341625	9.00101	9.06411	9.02507	9.0943	9.09687	0.0341625	9.09424	9.08728	9.00046	9.10928	9.09486	0.0341625	9.044	9.137	8.95487	9.00504	9.02261	0.0341625	8.28588	8.17649	8.20924	8.31693	8.24	0.0341625	8.50128	8.59043	8.54663	8.58954	8.5762
	0.034475	9.06181	9.04013	8.91127	8.98356	9.11364	0.034475	9.03184	9.0774	9.09148	9.07971	9.02765	0.034475	9.06243	9.12512	8.97303	9.05356	9.0076	0.034475	8.34656	8.16036	8.21055	8.3478	8.23027	0.034475	8.46451	8.57847	8.54347	8.61092	8.60882
	0.0348	9.07767	9.03916	9.03079	9.01595	9.06746	0.0348	9.05645	9.07508	9.05793	9.08299	9.09359	0.0348	9.19546	9.12892	9.05903	9.15812	9.08393	0.0348	8.31018	8.18582	8.21869	8.2861	8.18947	0.0348	8.44072	8.61128	8.54732	8.61601	8.61993
	0.035125	9.05163	9.06593	8.95595	8.95524	9.00807	0.035125	9.00299	9.07771	9.10205	9.12946	9.06117	0.035125	9.20283	9.02865	9.01208	9.05352	9.10661	0.035125	8.2989	8.20801	8.17471	8.32139	8.17037	0.035125	8.4966	8.57855	8.54754	8.5561	8.61403
	0.03545	9.09813	9.08069	9.02421	8.96838	9.02415	0.03545	8.99748	9.00032	8.99038	9.04146	9.03755	0.03545	9.14659	9.13217	9.06583	9.12421	9.12913	0.03545	8.27352	8.21968	8.20795	8.33939	8.25827	0.03545	8.52827	8.58219	8.55082	8.61462	8.58798
	0.035775	9.05105	9.09328	9.02711	9.05998	9.04435	0.035775	8.97658	9.04939	9.04106	9.07585	9.01687	0.035775	9.09787	9.06734	8.9699	9.07357	9.04345	0.035775	8.24831	8.20946	8.16836	8.29285	8.22423	0.035775	8.49591	8.61169	8.52555	8.6254	8.63776
	0.0361	9.00548	9.06176	9.07271	9.07355	9.07733	0.0361	9.0268	9.10365	9.07306	9.13946	9.09613	0.0361	9.09051	9.04473	9.06551	9.00368	9.09743	0.0361	8.25151	8.18585	8.18009	8.30449	8.21543	0.0361	8.43991	8.65322	8.54974	8.59914	8.5944
	0.036425	9.07082	9.05562	8.98801	9.04489	9.09152	0.036425	9.01897	9.05252	9.14159	9.10258	9.08236	0.036425	9.11102	9.07576	9.07755	9.00986	9.03146	0.036425	8.28823	8.21339	8.27612	8.32891	8.2392	0.036425	8.52686	8.5575	8.55725	8.6101	8.62994
	0.03675	9.13109	8.99696	8.95807	9.08407	9.03119	0.03675	8.97398	8.94538	9.05531	9.03702	9.07742	0.03675	9.09098	9.14537	9.04057	9.02277	9.01412	0.03675	8.25778	8.24313	8.20015	8.28596	8.23892	0.03675	8.47961	8.54025	8.57735	8.63243	8.56758
	0.0370875	9.1137	9.08847	8.94691	9.02618	9.08769	0.0370875	9.00035	9.00599	9.1492	9.06916	8.99441	0.0370875	9.14248	9.09987	9.01576	9.02037	9.12791	0.0370875	8.29445	8.17291	8.20894	8.3528	8.21753	0.0370875	8.54611	8.62757	8.50516	8.55442	8.59088
	0.0374125	9.06699	8.9947	9.0552	9.05664	9.11693	0.0374125	9.06064	9.11822	9.11895	9.09315	9.07988	0.0374125	9.09011	9.08495	9.14904	9.13421	9.07006	0.0374125	8.24528	8.18878	8.17649	8.34153	8.23372	0.0374125	8.47052	8.68917	8.49967	8.59657	8.62907
	0.03775	9.14067	9.0693	9.11004	9.03817	9.08513	0.03775	9.03616	9.1423	9.05496	9.11668	9.02732	0.03775	9.07606	9.12014	9.05554	9.12598	9.10113	0.03775	8.25561	8.17408	8.16541	8.2884	8.29188	0.03775	8.5788	8.55279	8.528	8.53235	8.6383
	0.0380875	9.05101	9.09459	9.07033	9.1104	9.04267	0.0380875	9.14159	8.96239	9.09127	9.1242	9.0903	0.0380875	9.08344	9.14829	8.94627	9.09193	9.07888	0.0380875	8.22309	8.20294	8.16147	8.37721	8.24694	0.0380875	8.46018	8.57913	8.54219	8.55345	8.65225
	0.038425	9.03913	9.02428	8.99776	9.16414	8.98177	0.038425	9.08163	9.0213	9.09583	9.1105	9.10739	0.038425	9.07146	9.10234	9.08459	9.04111	9.06983	0.038425	8.31855	8.19323	8.26982	8.2738	8.25559	0.038425	8.5296	8.58232	8.53193	8.61676	8.64609
	0.03875	9.08827	9.07859	9.04082	9.10734	9.15169	0.03875	9.0632	9.04606	9.11359	9.03342	9.01675	0.03875	9.13697	8.98278	9.09762	9.01153	9.03924	0.03875	8.25636	8.22192	8.15692	8.28304	8.19748	0.03875	8.43868	8.59552	8.45614	8.6131	8.65607
	0.0391	9.07789	9.12365	9.00574	9.1567	9.11846	0.0391	9.07885	9.10528	9.10547	8.98893	9.05433	0.0391	9.09187	9.12267	8.99956	9.04387	9.0627	0.0391	8.26166	8.21773	8.19201	8.32467	8.2046	0.0391	8.49777	8.55869	8.52878	8.53922	8.61067
	0.0394375	9.15265	9.03312	8.98664	9.12953	9.06585	0.0394375	9.04182	9.02457	9.08345	9.03424	9.07571	0.0394375	9.08475	9.10183	9.03606	8.98684	9.11202	0.0394375	8.2753	8.2579	8.16878	8.32316	8.24179	0.0394375	8.52774	8.62805	8.5333	8.55396	8.54617
	0.039775	9.1249	9.09829	9.06647	9.07215	9.02824	0.039775	8.95919	9.15749	9.08912	9.00132	9.08158	0.039775	9.0419	9.10725	9.02758	9.05703	9.05026	0.039775	8.18752	8.311	8.26533	8.28197	8.21988	0.039775	8.53541	8.55447	8.54174	8.60303	8.54123
	0.0401125	9.10153	9.14303	8.97555	9.09731	9.06627	0.0401125	9.0159	9.02669	9.08195	9.03644	8.9665	0.0401125	9.10235	9.02944	9.08665	9.02052	9.10381	0.0401125	8.20778	8.18714	8.16254	8.22862	8.20797	0.0401125	8.49548	8.58787	8.59491	8.58569	8.66787
	0.0404625	9.06885	9.11483	8.98776	9.04293	9.09235	0.0404625	9.0518	9.0756	9.00559	9.06152	9.04735	0.0404625	9.11788	9.06751	8.9592	8.99189	9.04726	0.0404625	8.2366	8.19036	8.23604	8.24138	8.23431	0.0404625	8.50604	8.53979	8.60994	8.54564	8.703
	0.0408	9.04344	9.0663	9.01087	9.02664	9.0248	0.0408	9.08773	9.05377	9.1288	9.10798	9.12502	0.0408	9.06535	9.10049	9.01309	9.00073	9.08138	0.0408	8.30957	8.13959	8.2503	8.31282	8.2624	0.0408	8.52848	8.54559	8.57865	8.61658	8.70502
	0.04115	9.04991	9.06452	8.97053	9.01521	9.14182	0.04115	9.10073	9.10093	9.12664	9.11939	9.04127	0.04115	9.12832	9.08574	9.10436	9.05376	9.06734	0.04115	8.25057	8.17719	8.16907	8.30244	8.18181	0.04115	8.47961	8.5485	8.54845	8.54096	8.65121
	0.0415	9.07815	9.05856	8.99711	9.04458	9.11279	0.0415	9.0177	8.99809	9.10642	9.10678	9.08258	0.0415	9.06223	9.09165	9.06238	9.03376	8.99536	0.0415	8.23158	8.2201	8.20356	8.33526	8.2548	0.0415	8.56567	8.45149	8.56863	8.58101	8.61846
	0.04185	9.02402	9.03844	8.99951	9.07614	9.06029	0.04185	9.03893	9.03015	9.07829	9.1189	9.02634	0.04185	9.2277	8.99453	9.06276	9.07349	9.15866	0.04185	8.3276	8.23406	8.18763	8.33236	8.25482	0.04185	8.48447	8.57878	8.59403	8.58486	8.65928
	0.0422	9.01592	9.00633	8.9397	9.01283	9.02919	0.0422	9.07639	9.1196	9.02208	9.08437	9.14735	0.0422	9.0988	9.15014	9.04232	8.99069	9.06665	0.0422	8.25912	8.24936	8.17752	8.25443	8.24423	0.0422	8.5651	8.5435	8.53854	8.57465	8.54078
	0.04255	9.09654	9.04515	9.07515	9.10338	9.05526	0.04255	9.03388	9.11033	9.06769	9.08544	9.07673	0.04255	9.13688	9.05609	9.0533	9.09074	8.94176	0.04255	8.26218	8.21104	8.22087	8.28915	8.27097	0.04255	8.51411	8.49928	8.54436	8.60782	8.64666
	0.0429	9.09161	9.01367	9.02217	9.05297	8.96978	0.0429	9.08436	8.98857	9.02442	9.14859	9.0159	0.0429	9.15526	9.08227	8.99333	9.10973	9.0261	0.0429	8.28079	8.15059	8.17834	8.38803	8.28665	0.0429	8.49058	8.50692	8.56083	8.55861	8.62335
	0.04325	9.14089	9.04476	8.99634	8.97108	8.9731	0.04325	9.01391	9.05272	8.99857	9.13187	9.02004	0.04325	9.09459	9.13176	9.0011	8.97512	9.0269	0.04325	8.29815	8.25462	8.24285	8.31787	8.28796	0.04325	8.5091	8.45761	8.56619	8.49634	8.61064
	0.0436125	9.11167	9.0987	9.01175	9.05285	9.07865	0.0436125	9.05193	9.04586	8.99227	9.08437	9.1385	0.0436125	9.13265	9.12932	9.06898	9.01469	8.99569	0.0436125	8.25602	8.21063	8.16749	8.37854	8.26145	0.0436125	8.534	8.51178	8.5761	8.6256	8.61016
	0.0439625	9.11752	9.04308	9.00938	9.03797	9.10539	0.0439625	9.05954	9.03964	9.0389	9.06373	9.0567	0.0439625	9.16327	9.11161	9.01565	9.0014	9.09652	0.0439625	8.20982	8.2908	8.27017	8.27187	8.21741	0.0439625	8.53847	8.55472	8.53379	8.53998	8.50927
	0.044325	9.13456	9.07394	9.0081	9.06117	9.00546	0.044325	9.084	9.07213	9.0954	9.07646	9.08063	0.044325	9.04788	9.02524	9.01761	9.00212	9.06646	0.044325	8.24563	8.23887	8.23931	8.3286	8.23414	0.044325	8.50723	8.50972	8.49877	8.52346	8.65722
	0.044675	9.01506	9.03828	9.02275	9.11325	8.9933	0.044675	8.99625	9.04363	9.0669	9.07695	9.07297	0.044675	9.18312	9.13346	9.03494	9.0842	9.11788	0.044675	8.27366	8.23968	8.24987	8.32347	8.29387	0.044675	8.5479	8.56156	8.56083	8.63347	8.60828
	0.0450375	9.01609	9.08271	9.02515	9.06168	9.05134	0.0450375	9.05001	9.07078	9.06799	8.99696	9.07168	0.0450375	9.17661	9.0431	8.98991	9.01143	9.05201	0.0450375	8.27015	8.24388	8.21984	8.34185	8.23528	0.0450375	8.48867	8.53673	8.51809	8.55721	8.69301
	0.0454	9.03154	9.04033	8.99672	9.05421	9.00453	0.0454	9.0374	8.9729	9.04414	9.07636	9.01936	0.0454	9.19789	9.02833	9.04665	9.05731	9.00727	0.0454	8.27157	8.21587	8.23185	8.30793	8.26681	0.0454	8.51814	8.55278	8.53974	8.5238	8.58141
	0.0457625	9.07091	9.12385	9.1211	9.01031	9.061	0.0457625	9.05976	9.06402	9.01605	9.14585	9.09492	0.0457625	9.19005	9.10561	9.08011	9.04625	9.05081	0.0457625	8.26067	8.16527	8.15858	8.23009	8.21424	0.0457625	8.52184	8.50449	8.51431	8.58599	8.57422
	0.046125	9.09119	9.07028	8.91955	9.09826	9.01156	0.046125	8.99448	9.08147	9.00167	9.00741	8.98907	0.046125	9.11668	9.10542	9.00465	9.03249	9.09202	0.046125	8.24062	8.24165	8.24158	8.29914	8.26803	0.046125	8.50242	8.5122	8.5711	8.54939	8.55267
	0.0465	9.02741	9.04993	9.06756	9.03288	9.04289	0.0465	9.07314	9.10549	8.96341	9.04082	9.00809	0.0465	9.14596	9.03669	9.08859	9.00608	9.06924	0.0465	8.26025	8.26652	8.1919	8.34279	8.29326	0.0465	8.57294	8.48989	8.52247	8.63822	8.65777
	0.0468625	9.2147	9.0514	9.04938	9.04435	9.02653	0.0468625	9.07004	9.05636	9.0098	9.06967	9.00656	0.0468625	9.09213	9.02155	9.02138	9.09961	9.06732	0.0468625	8.28223	8.22641	8.20251	8.31552	8.24522	0.0468625	8.46035	8.55916	8.55224	8.71918	8.63777
	0.0472375	9.10494	9.12458	9.03023	8.99333	9.01597	0.0472375	9.01737	8.99409	9.08167	9.05122	9.09065	0.0472375	9.11286	9.13718	8.97997	9.10759	9.06012	0.0472375	8.27128	8.23135	8.21256	8.34316	8.25361	0.0472375	8.48589	8.50654	8.53348	8.58042	8.56283
	0.0476	9.0838	9.13884	9.05614	9.06986	9.02667	0.0476	9.04126	9.11882	9.04928	9.11244	9.04993	0.0476	9.14381	9.05498	9.02865	9.0769	9.0561	0.0476	8.29908	8.26265	8.18731	8.29828	8.25485	0.0476	8.53726	8.52796	8.5381	8.60513	8.60478
	0.047975	9.06196	9.03503	9.02029	9.06113	9.1126	0.047975	9.094	9.05803	9.01722	9.05239	9.11066	0.047975	9.11905	9.17143	9.00563	9.03313	9.04548	0.047975	8.25659	8.17622	8.23784	8.25563	8.28687	0.047975	8.55174	8.56047	8.52014	8.55995	8.60461
	0.04835	9.06215	9.02848	9.0296	9.11455	8.98727	0.04835	9.07111	9.02121	9.08015	9.03523	9.14534	0.04835	9.1733	9.12454	9.10371	9.02205	8.99875	0.04835	8.16767	8.2038	8.19561	8.38802	8.25298	0.04835	8.53555	8.50694	8.49575	8.60128	8.62498
	0.048725	9.071	9.00672	8.94815	9.0938	9.00543	0.048725	9.09036	9.06504	9.08395	9.13669	9.01824	0.048725	9.14226	9.07809	9.04889	9.00684	9.03258	0.048725	8.32508	8.18987	8.26081	8.35661	8.24008	0.048725	8.56544	8.53503	8.5852	8.62717	8.62506
	0.0491	9.162	9.07181	9.08719	9.06149	8.96123	0.0491	9.12849	9.13813	9.12632	9.12894	9.06873	0.0491	9.11167	9.06503	9.00718	9.10848	9.06433	0.0491	8.26614	8.2876	8.26354	8.24568	8.23455	0.0491	8.57368	8.52739	8.57109	8.61241	8.63313
	0.049475	9.05135	9.15167	9.02075	9.04825	9.02469	0.049475	9.10058	9.06127	9.13605	9.09743	9.01892	0.049475	9.06135	9.10333	9.09705	9.06748	8.98389	0.049475	8.20346	8.18803	8.20749	8.30068	8.27189	0.049475	8.54905	8.47794	8.5797	8.55185	8.55732
	0.04985	9.08298	9.01793	8.99889	9.10878	9.03491	0.04985	8.98396	9.10042	9.06684	9.08962	8.95529	0.04985	9.08752	9.06336	9.07574	9.03618	9.06953	0.04985	8.30135	8.2256	8.20144	8.26607	8.26026	0.04985	8.56709	8.53757	8.58351	8.57966	8.56584
	0.0502375	9.13032	9.09284	9.09421	9.06044	9.04539	0.0502375	9.07211	9.09929	8.98096	9.10756	9.07583	0.0502375	9.08565	9.03541	9.06324	9.10564	9.05697	0.0502375	8.22135	8.23931	8.26804	8.32688	8.25705	0.0502375	8.57708	8.48786	8.55765	8.51091	8.52863
	0.0506125	9.0091	9.08636	9.06011	9.02734	9.04257	0.0506125	9.04667	9.09659	9.04673	9.1157	9.08241	0.0506125	9.11349	9.06874	9.02331	9.14716	9.07233	0.0506125	8.27969	8.27381	8.24359	8.28184	8.25261	0.0506125	8.5486	8.53622	8.53523	8.63435	8.6068
	0.051	9.07829	9.08655	9.01301	9.03173	9.09499	0.051	9.07352	9.11844	9.11337	9.07754	9.05744	0.051	9.14424	9.09648	9.01071	9.06546	9.14431	0.051	8.25717	8.2266	8.27897	8.2894	8.18013	0.051	8.52225	8.61078	8.56997	8.56582	8.59134
	0.0513875	9.12449	9.09057	8.97634	9.08132	8.99835	0.0513875	9.07266	8.99553	9.09537	9.1712	9.03143	0.0513875	9.07717	9.06721	9.02374	9.00499	9.04735	0.0513875	8.27977	8.23959	8.1832	8.34254	8.22782	0.0513875	8.53742	8.54916	8.54666	8.61425	8.55225
	0.051775	9.14077	9.09183	9.10472	9.08347	9.04532	0.051775	9.01481	9.07023	8.98709	9.03447	8.99605	0.051775	9.0577	9.08312	9.06134	9.0364	9.05255	0.051775	8.23013	8.23463	8.15446	8.31008	8.2023	0.051775	8.54402	8.5379	8.59825	8.57866	8.60067
	0.0521625	9.0616	9.06395	9.01215	9.14729	9.08398	0.0521625	9.03025	9.02693	9.06548	9.10809	9.01013	0.0521625	9.0576	9.13373	9.03617	8.99479	9.07727	0.0521625	8.26897	8.26828	8.17428	8.34459	8.25958	0.0521625	8.57313	8.48836	8.51476	8.54835	8.61272
	0.05255	9.12614	8.99101	9.00979	9.03069	9.15653	0.05255	9.03184	9.12981	9.03604	9.0829	9.01742	0.05255	9.1091	9.11949	9.01295	9.04176	9.05653	0.05255	8.21976	8.28274	8.2001	8.334	8.15977	0.05255	8.52418	8.55693	8.50009	8.61461	8.61621
	0.0529375	9.08882	9.00395	9.09511	9.10718	9.07047	0.0529375	9.01647	9.10079	8.98448	9.04674	9.09344	0.0529375	9.16958	9.06633	8.97501	9.00224	9.02546	0.0529375	8.28864	8.24133	8.19573	8.29126	8.27109	0.0529375	8.6136	8.51538	8.61531	8.66279	8.57743
	0.053325	9.13768	9.04359	9.00391	9.10419	9.14543	0.053325	9.10139	9.05248	9.02557	9.09472	9.07924	0.053325	9.21125	9.11579	9.01517	8.99978	8.99753	0.053325	8.16609	8.20269	8.21298	8.33073	8.24721	0.053325	8.59148	8.52634	8.57491	8.59284	8.59401
	0.053725	9.05261	9.02513	8.99075	9.08838	9.12826	0.053725	9.00429	9.03903	9.10996	9.19276	9.02814	0.053725	9.14727	9.09687	9.06042	9.03343	9.10237	0.053725	8.18993	8.20818	8.23177	8.32438	8.26854	0.053725	8.57218	8.54556	8.5396	8.61426	8.60373
	0.0541125	9.0831	9.05296	8.95392	9.0305	9.0511	0.0541125	9.03403	9.0216	9.09252	9.09938	9.0412	0.0541125	9.13931	9.14881	9.04626	9.0526	9.05671	0.0541125	8.25851	8.25489	8.21864	8.30974	8.25869	0.0541125	8.5353	8.4961	8.4685	8.6227	8.63456
	0.0545125	9.09087	9.03232	9.03782	9.10131	9.01239	0.0545125	9.03104	8.97322	9.06331	9.03503	9.0722	0.0545125	9.09076	9.09089	9.07938	8.98982	9.03456	0.0545125	8.26139	8.20954	8.24602	8.25418	8.24485	0.0545125	8.56348	8.51419	8.51265	8.56525	8.67383
	0.0549125	9.15285	9.00234	8.98979	9.05002	9.13382	0.0549125	9.10342	9.12286	9.1385	9.10987	9.04747	0.0549125	9.06201	9.07378	9.05793	9.03267	9.10455	0.0549125	8.34335	8.26398	8.18308	8.3591	8.19877	0.0549125	8.52419	8.56533	8.53183	8.59944	8.59553
	0.0553125	9.11894	9.03695	9.04838	9.09917	9.16511	0.0553125	9.04608	9.0969	9.05393	9.02838	9.02993	0.0553125	9.16185	9.04637	8.98436	9.01894	8.98844	0.0553125	8.20702	8.24113	8.19292	8.30362	8.21499	0.0553125	8.54886	8.53417	8.54431	8.57356	8.66749
	0.0557125	9.11778	9.08322	9.05689	9.05928	9.00389	0.0557125	9.06859	9.05649	9.11008	9.11678	9.03546	0.0557125	9.14113	9.05725	8.96821	9.08748	8.98571	0.0557125	8.25198	8.20517	8.22717	8.28777	8.26404	0.0557125	8.56428	8.55959	8.5504	8.63226	8.65807
	0.0561125	9.08395	9.08642	9.05232	9.06089	9.02849	0.0561125	9.07557	9.07978	9.04817	9.12233	9.08053	0.0561125	9.15269	9.0645	9.01423	9.03011	9.06147	0.0561125	8.29523	8.24948	8.18662	8.35082	8.31406	0.0561125	8.51009	8.53639	8.50902	8.58408	8.5733
	0.0565125	9.09079	9.05035	8.99629	9.05512	9.00811	0.0565125	9.01366	9.02984	9.09681	9.17028	9.05854	0.0565125	9.11606	9.08791	9.05992	9.09289	9.08723	0.0565125	8.25639	8.24991	8.20275	8.33277	8.23326	0.0565125	8.51579	8.49198	8.54988	8.60303	8.58437
	0.056925	9.09316	9.13212	9.00902	9.08624	9.00715	0.056925	8.99728	9.00648	8.95849	9.07082	9.07704	0.056925	9.17763	9.089	8.96888	9.06845	9.05572	0.056925	8.21129	8.22778	8.22333	8.2385	8.24042	0.056925	8.53563	8.52455	8.48308	8.56782	8.55391
	0.057325	9.17659	9.06245	9.02486	9.10953	9.0721	0.057325	9.09143	9.04288	8.99522	9.11186	9.13806	0.057325	9.11993	9.08992	8.98497	9.0522	9.06027	0.057325	8.19797	8.19866	8.19642	8.32235	8.25163	0.057325	8.56466	8.48892	8.56387	8.56974	8.61745
	0.0577375	9.01716	9.05401	8.98035	9.06264	9.00717	0.0577375	9.06566	8.99536	9.03069	9.09028	9.13023	0.0577375	9.08006	9.00791	9.09505	9.01425	9.10819	0.0577375	8.25949	8.24469	8.21474	8.33314	8.21035	0.0577375	8.49498	8.5205	8.56217	8.6338	8.62722
	0.05815	9.07598	9.0829	9.00694	9.09409	9.0111	0.05815	9.05042	9.01418	9.08982	9.12576	9.06875	0.05815	9.07265	9.06253	9.02269	9.04713	9.07202	0.05815	8.2158	8.29547	8.18236	8.31301	8.18321	0.05815	8.56758	8.52493	8.5596	8.58694	8.65178
	0.0585625	9.06182	9.04747	8.98827	9.08153	9.07813	0.0585625	9.10815	9.04699	9.04423	9.08378	9.07212	0.0585625	9.12163	9.04417	9.07307	9.01037	9.02807	0.0585625	8.24985	8.1682	8.16733	8.3003	8.21666	0.0585625	8.60836	8.52256	8.53217	8.66596	8.66621
	0.058975	9.0833	9.00184	9.01272	9.10109	9.07441	0.058975	9.05613	9.16767	9.08233	9.09989	9.02801	0.058975	9.21274	9.09486	9.04174	9.175	9.09292	0.058975	8.26097	8.25493	8.22693	8.33494	8.22104	0.058975	8.57673	8.55304	8.55195	8.61299	8.63287
	0.0593875	9.15493	9.09013	8.96809	9.02441	8.97892	0.0593875	9.03687	9.03273	8.99092	9.05967	9.004	0.0593875	9.16419	9.12051	9.07769	9.10899	9.07014	0.0593875	8.27493	8.2656	8.22217	8.27376	8.21278	0.0593875	8.51445	8.54891	8.48008	8.5703	8.59809
	0.0598	9.05829	9.133	9.0061	9.05943	8.97284	0.0598	9.01954	9.13571	9.00132	9.09494	8.96616	0.0598	9.11576	9.11269	9.09017	9.10121	9.04115	0.0598	8.21582	8.27821	8.22485	8.34102	8.23179	0.0598	8.59437	8.49622	8.56354	8.62861	8.62796
	0.060225	9.11039	9.12167	9.03655	9.13778	8.98925	0.060225	9.07767	9.01169	9.10779	9.1381	9.08082	0.060225	9.21135	9.0837	9.0221	9.04649	9.01927	0.060225	8.19717	8.25845	8.22221	8.31435	8.27097	0.060225	8.60247	8.49601	8.56837	8.59964	8.62305
	0.06065	9.15102	9.08325	9.04429	9.04862	9.07083	0.06065	9.09754	9.14038	8.97568	9.09493	9.03069	0.06065	9.14618	9.12595	9.08502	9.05608	9.07837	0.06065	8.24558	8.24898	8.20452	8.27452	8.2582	0.06065	8.54725	8.51678	8.57171	8.56246	8.57231
	0.0610625	9.07631	9.06859	9.01068	9.02141	9.02736	0.0610625	9.04686	9.13486	9.09462	9.02747	9.04082	0.0610625	9.08807	8.97196	8.97864	9.08789	9.0327	0.0610625	8.24879	8.20112	8.20319	8.31958	8.22735	0.0610625	8.61785	8.59051	8.57412	8.56613	8.526
	0.0614875	9.1224	9.06882	9.01045	9.05047	9.08224	0.0614875	9.09226	9.06108	9.05624	9.13188	9.06811	0.0614875	9.15133	9.01064	9.08456	9.06202	9.08066	0.0614875	8.29594	8.25664	8.14162	8.31888	8.23988	0.0614875	8.57302	8.52188	8.52575	8.60059	8.62089
	0.0619125	9.08095	9.03753	8.93352	9.08664	9.06361	0.0619125	9.05112	9.06688	9.08023	9.12877	9.0797	0.0619125	9.11499	8.95768	9.01324	9.05317	9.03359	0.0619125	8.27977	8.23402	8.18641	8.36196	8.23147	0.0619125	8.57016	8.51161	8.52926	8.603	8.63694
	0.0623375	9.11606	9.0972	9.05555	9.0971	9.04894	0.0623375	8.99826	9.04227	9.09242	9.07033	9.00987	0.0623375	9.15574	9.12418	9.08581	9.03088	9.03468	0.0623375	8.22892	8.20657	8.24663	8.36784	8.23593	0.0623375	8.57936	8.53195	8.5291	8.54603	8.61452
	0.0627625	9.06669	9.02444	9.00347	9.0949	8.98729	0.0627625	9.01186	9.05104	9.05276	9.12717	8.99143	0.0627625	9.06243	9.00809	9.00902	9.01053	8.98723	0.0627625	8.23808	8.20983	8.18078	8.37031	8.25947	0.0627625	8.51023	8.53346	8.53029	8.57358	8.5556
	0.0632	9.04772	9.09412	9.01899	9.08102	9.06954	0.0632	9.07827	9.0722	9.05058	9.14234	9.10045	0.0632	9.16636	9.07916	8.90552	9.0133	9.05806	0.0632	8.22801	8.20413	8.17625	8.34901	8.24931	0.0632	8.62201	8.56063	8.55437	8.65889	8.568
	0.063625	9.07777	9.08765	8.94892	9.05926	9.00215	0.063625	9.07524	9.08164	9.04366	9.10175	9.07496	0.063625	9.09965	9.10212	9.04196	8.97431	9.03526	0.063625	8.26947	8.23754	8.20292	8.32226	8.22947	0.063625	8.59333	8.45198	8.56463	8.64013	8.59679
	0.0640625	9.09593	9.11615	9.01441	9.09332	9.0372	0.0640625	9.12451	9.05073	9.06187	9.11226	9.01838	0.0640625	9.14772	9.00167	9.019	9.04069	9.0623	0.0640625	8.15526	8.22339	8.21722	8.30099	8.22028	0.0640625	8.5022	8.49768	8.49713	8.53773	8.55944
	0.0645	9.09967	9.11597	9.03929	9.07686	9.02095	0.0645	9.05379	9.09867	9.05448	9.12904	9.05229	0.0645	9.13478	9.07891	9.12718	9.10995	9.13026	0.0645	8.22348	8.19842	8.25032	8.29711	8.233	0.0645	8.59995	8.47152	8.53189	8.65374	8.64462
	0.064925	9.10447	9.04777	9.02026	9.03521	9.06102	0.064925	9.01999	9.14374	9.04585	9.05221	9.08493	0.064925	9.0701	9.0165	8.94637	9.06657	9.07375	0.064925	8.23829	8.24471	8.19648	8.32717	8.20779	0.064925	8.59437	8.54318	8.55186	8.56046	8.5755
	0.0653625	9.05936	8.99861	9.04412	9.05689	8.9706	0.0653625	9.01736	9.04584	9.08912	9.05746	9.07016	0.0653625	9.08569	9.04781	9.04216	9.09404	9.06375	0.0653625	8.21491	8.1948	8.20989	8.33182	8.26627	0.0653625	8.5223	8.52874	8.49396	8.60801	8.56613
	0.0658125	9.12307	9.08487	9.00109	9.08317	9.03256	0.0658125	8.98024	9.01742	9.07438	9.12654	9.03409	0.0658125	9.1329	9.11519	9.11808	9.11847	9.0781	0.0658125	8.23095	8.21757	8.25837	8.27372	8.28802	0.0658125	8.6222	8.49623	8.57345	8.52955	8.66761
	0.06625	9.17834	9.06818	9.04208	9.08578	9.0863	0.06625	9.02288	8.94458	9.09502	9.10067	8.99441	0.06625	9.16998	9.12823	8.98958	9.0815	9.01873	0.06625	8.23397	8.24873	8.22739	8.22821	8.21474	0.06625	8.52833	8.49039	8.49794	8.57877	8.57687
	0.0666875	9.07653	9.09868	9.03234	9.09894	9.04579	0.0666875	9.06637	8.99069	9.14106	9.07213	9.02693	0.0666875	9.08667	9.08563	9.03127	9.05197	9.06953	0.0666875	8.29705	8.23083	8.21918	8.33115	8.26611	0.0666875	8.59495	8.51611	8.50015	8.56687	8.6528
	0.0671375	9.11159	9.08756	9.0245	9.07468	9.03161	0.0671375	9.03651	9.05282	9.09095	9.10475	9.03958	0.0671375	9.14303	9.09349	9.06036	9.07938	9.08256	0.0671375	8.25515	8.19531	8.23945	8.35187	8.16943	0.0671375	8.59256	8.51658	8.49449	8.55136	8.576
	0.067575	9.13643	9.06861	8.97735	9.10581	8.98871	0.067575	9.08989	8.96683	9.04143	9.07029	9.03207	0.067575	9.10199	9.07764	9.05933	9.00503	9.00272	0.067575	8.26121	8.25042	8.21531	8.29806	8.21479	0.067575	8.53731	8.50732	8.55406	8.55717	8.6311
	0.068025	9.11938	9.11384	9.04969	9.00449	9.06772	0.068025	9.02977	9.07003	9.10195	9.07939	9.07352	0.068025	9.08093	9.10051	9.09546	9.03112	9.08598	0.068025	8.24874	8.22703	8.23979	8.24891	8.21996	0.068025	8.61371	8.5298	8.59794	8.59426	8.59579
	0.068475	9.0964	9.03506	9.00122	9.0519	9.11595	0.068475	9.03639	9.03065	9.08087	9.14555	9.08366	0.068475	9.19985	9.04748	9.00535	9.02738	9.06634	0.068475	8.23422	8.22736	8.29154	8.30023	8.26851	0.068475	8.55581	8.50998	8.57039	8.56876	8.6147
	0.068925	9.14045	9.05065	9.02946	9.01827	9.08387	0.068925	8.99855	9.04583	9.11441	9.07336	9.11253	0.068925	9.0602	9.09423	9.08472	9.04361	9.10329	0.068925	8.29343	8.20362	8.20462	8.321	8.23439	0.068925	8.56773	8.50597	8.5734	8.56942	8.56776
	0.0693875	9.05557	9.04878	8.97902	9.08307	9.05637	0.0693875	9.07936	9.11743	9.09709	9.11642	9.01494	0.0693875	9.05893	9.08218	9.04451	9.009	9.0711	0.0693875	8.26092	8.23649	8.18347	8.29643	8.20865	0.0693875	8.51474	8.48377	8.60251	8.57732	8.5584
	0.0698375	9.10166	9.14197	9.05801	9.08077	9.0234	0.0698375	9.0097	9.06572	8.97573	9.1087	9.07493	0.0698375	9.1118	9.13117	9.03082	9.04337	9.03819	0.0698375	8.21751	8.23094	8.13887	8.34495	8.18936	0.0698375	8.53775	8.5585	8.52853	8.54716	8.57341
	0.0702875	9.05049	9.09374	9.04003	9.05243	9.01275	0.0702875	8.99967	9.1444	9.13359	9.11365	9.04107	0.0702875	9.15854	9.04286	9.00046	9.07525	9.05559	0.0702875	8.31825	8.21831	8.2261	8.33407	8.23214	0.0702875	8.59319	8.49326	8.5431	8.60205	8.60542
	0.07075	9.09208	9.09853	9.03549	9.07617	9.03767	0.07075	9.082	9.04298	9.00134	9.08624	9.08892	0.07075	9.14983	9.07794	9.04679	9.02348	9.01001	0.07075	8.26354	8.26854	8.21645	8.30539	8.24434	0.07075	8.53919	8.49226	8.56423	8.57389	8.59487
	0.0712125	9.01058	9.04376	8.98057	9.02338	9.05451	0.0712125	9.03897	9.03633	9.06199	8.98138	9.11156	0.0712125	9.09207	9.04829	9.01606	9.06375	9.07583	0.0712125	8.27661	8.23402	8.18525	8.29916	8.24242	0.0712125	8.5186	8.43757	8.5715	8.59531	8.60618
	0.071675	9.00988	9.0979	8.9908	9.02374	9.00142	0.071675	9.07941	9.05277	9.09231	9.0551	9.07978	0.071675	9.16064	9.11808	9.04375	9.06712	9.12451	0.071675	8.27365	8.23319	8.14435	8.28788	8.2287	0.071675	8.51443	8.51273	8.56568	8.54893	8.53009
	0.0721375	9.14444	8.98113	8.97241	9.03006	9.04497	0.0721375	9.09551	9.0277	9.07231	9.11937	9.02988	0.0721375	9.18493	9.05643	9.10128	9.02845	9.03141	0.0721375	8.2818	8.21734	8.19739	8.36794	8.24834	0.0721375	8.57388	8.5277	8.54214	8.56597	8.5805
	0.0726	9.02521	9.05192	9.02863	9.13269	9.08321	0.0726	9.05859	9.09043	9.04939	9.0258	9.13429	0.0726	9.17398	9.07922	9.02498	9.01293	9.01852	0.0726	8.23191	8.22323	8.17563	8.36464	8.24973	0.0726	8.60503	8.49668	8.52733	8.60187	8.59934
	0.0730625	9.03469	9.13143	9.05704	8.97805	8.99071	0.0730625	9.01158	8.95956	9.05709	9.09004	8.99501	0.0730625	9.14067	9.11219	8.99462	9.07206	9.07569	0.0730625	8.22225	8.16243	8.21958	8.30208	8.20603	0.0730625	8.55183	8.47405	8.55741	8.55175	8.62478
	0.0735375	9.13003	9.08541	8.98978	9.02131	8.98622	0.0735375	8.96511	9.07726	9.04708	9.10036	9.09811	0.0735375	9.18792	9.08713	9.01551	9.10772	9.05754	0.0735375	8.27358	8.20939	8.22668	8.3119	8.20929	0.0735375	8.62544	8.54768	8.52331	8.59171	8.64683
	0.074	9.13337	9.08271	9.03496	9.01395	9.08204	0.074	9.06059	9.12774	9.19257	9.12009	9.03534	0.074	9.14589	9.08437	9.02303	9.01362	9.01635	0.074	8.27848	8.24042	8.23192	8.33853	8.1701	0.074	8.45482	8.50887	8.52729	8.58653	8.60849
	0.074475	9.08169	9.02913	9.02124	9.03905	9.03682	0.074475	8.96894	9.11712	9.07451	9.06696	9.077	0.074475	9.09368	9.04922	9.11023	9.05172	9.07145	0.074475	8.23191	8.21954	8.19172	8.36168	8.22754	0.074475	8.488	8.56536	8.52955	8.62561	8.6177
	0.07495	9.12311	9.08959	9.04154	9.04591	9.06192	0.07495	8.95927	9.10716	9.01161	9.09831	9.04855	0.07495	9.0842	9.07845	9.13911	9.07078	9.07111	0.07495	8.26575	8.22215	8.24748	8.32545	8.20776	0.07495	8.58225	8.5471	8.48522	8.53633	8.59322
	0.075425	9.12567	9.0403	9.00593	9.04346	9.06238	0.075425	9.06316	9.09703	9.12947	9.10445	9.01296	0.075425	9.12045	9.08388	9.06504	9.08199	9.10446	0.075425	8.25657	8.18386	8.18251	8.34346	8.20777	0.075425	8.57987	8.54394	8.62059	8.56971	8.51671
	0.0759	9.1143	9.08195	8.97512	9.05173	8.95908	0.0759	9.03035	9.07399	9.11395	9.06072	9.00307	0.0759	9.21343	9.07691	9.04536	9.02461	9.09049	0.0759	8.28122	8.21916	8.25701	8.33534	8.2766	0.0759	8.57244	8.53823	8.53823	8.55841	8.58049
	0.0763875	9.12648	8.99084	8.94173	9.06234	9.08458	0.0763875	9.00896	9.12603	9.11565	9.06304	9.01977	0.0763875	9.1097	9.1335	9.02467	9.02418	9.07941	0.0763875	8.22343	8.21857	8.24983	8.32152	8.22329	0.0763875	8.57606	8.56219	8.54754	8.60208	8.63003
	0.0768625	9.06835	9.06892	9.02759	9.09397	9.02261	0.0768625	9.02274	9.04822	9.12963	8.99658	9.03344	0.0768625	9.07777	9.10537	9.01309	8.93195	9.05482	0.0768625	8.25585	8.26757	8.23262	8.31407	8.26853	0.0768625	8.52418	8.49885	8.53103	8.55109	8.62577
	0.07735	9.11874	9.09193	9.09121	8.99824	8.98209	0.07735	9.02991	9.02581	9.06996	9.09229	9.11576	0.07735	9.12671	9.11345	9.00822	9.01356	9.04068	0.07735	8.23758	8.22904	8.14141	8.31353	8.28167	0.07735	8.58196	8.49824	8.51564	8.52206	8.63181
	0.0778375	9.12946	9.03239	9.01916	9.05892	8.93903	0.0778375	9.07236	9.08122	9.09704	9.05194	9.06696	0.0778375	9.07705	9.04272	8.9872	9.03644	9.11111	0.0778375	8.30694	8.25778	8.25467	8.32146	8.26201	0.0778375	8.5666	8.51464	8.51023	8.57917	8.58272
	0.078325	9.14724	9.13349	8.99174	9.02437	9.06507	0.078325	9.08112	8.9701	9.04459	9.06682	9.02506	0.078325	9.17447	9.1028	9.06402	9.05692	9.01942	0.078325	8.30957	8.24956	8.18962	8.32633	8.26326	0.078325	8.55054	8.51919	8.53925	8.57931	8.58237
	0.0788125	9.18612	9.00817	8.97978	9.09496	9.03694	0.0788125	9.0968	9.03703	9.04395	9.09176	9.0369	0.0788125	9.11686	9.1018	9.07627	9.05927	9.03754	0.0788125	8.24273	8.22374	8.18221	8.26397	8.24867	0.0788125	8.53567	8.48993	8.53601	8.55847	8.63492
	0.0793	9.06674	9.01893	9.05797	9.05991	8.97481	0.0793	9.02685	8.99486	9.09273	9.17693	9.02066	0.0793	9.05476	9.08435	9.08549	9.01958	8.97823	0.0793	8.19988	8.28638	8.2373	8.29167	8.28653	0.0793	8.51136	8.51227	8.53952	8.55902	8.57534
	0.0797875	9.13104	9.15605	9.00207	9.03266	8.98225	0.0797875	9.04709	9.10554	9.07004	8.99969	9.00354	0.0797875	9.07985	9.00899	9.07793	8.98479	9.00919	0.0797875	8.24511	8.26836	8.19435	8.28687	8.20897	0.0797875	8.56123	8.48442	8.52572	8.59234	8.63401
	0.0802875	9.04909	9.03493	9.0243	9.06044	9.02614	0.0802875	9.18744	9.10326	9.0209	9.06928	9.02168	0.0802875	9.14625	9.0359	8.99074	9.07831	9.06884	0.0802875	8.19323	8.20094	8.18522	8.32899	8.23101	0.0802875	8.57794	8.50588	8.5618	8.57504	8.60238
	0.0807875	9.04357	9.04899	8.98314	9.09037	9.05487	0.0807875	9.08433	8.96425	9.13662	9.03289	9.12923	0.0807875	9.08712	9.06057	9.03146	9.01182	9.01672	0.0807875	8.31332	8.28112	8.25091	8.31198	8.21076	0.0807875	8.54636	8.4911	8.57007	8.57269	8.6192
	0.081275	9.09273	9.02264	8.95518	9.11844	9.055	0.081275	9.04395	9.17438	9.00952	9.12939	9.04229	0.081275	9.05952	9.15487	9.03772	9.06968	9.04927	0.081275	8.25384	8.20562	8.23216	8.31509	8.24546	0.081275	8.59785	8.50416	8.58632	8.5581	8.5793
	0.081775	9.00556	9.06453	9.00011	9.03364	9.0526	0.081775	9.01262	9.05314	9.06447	9.11496	9.06179	0.081775	9.03396	9.11276	9.04459	9.0076	9.101	0.081775	8.27981	8.23514	8.16659	8.34227	8.24183	0.081775	8.54777	8.5285	8.53515	8.61679	8.6252
	0.0822875	9.13126	9.07492	9.02548	9.03309	9.11046	0.0822875	9.00364	9.07967	9.11296	9.12819	9.02913	0.0822875	9.09538	9.06592	9.00847	9.09451	9.04108	0.0822875	8.25727	8.19957	8.21846	8.34119	8.23948	0.0822875	8.55172	8.56104	8.53037	8.62145	8.61144
	0.0827875	9.09507	9.08957	8.97851	9.09935	9.00491	0.0827875	9.02139	9.04245	9.09984	9.14306	9.08526	0.0827875	9.20405	9.08982	9.04249	9.03861	9.03293	0.0827875	8.23747	8.23408	8.15059	8.34322	8.18121	0.0827875	8.51361	8.51281	8.51249	8.59279	8.60937
	0.0832875	9.01452	9.10645	8.96636	9.02688	9.13168	0.0832875	9.00184	9.09117	9.0554	9.17386	9.06083	0.0832875	9.1802	9.04101	9.03344	9.02582	9.09463	0.0832875	8.21705	8.26632	8.20467	8.35917	8.2176	0.0832875	8.59301	8.51994	8.6111	8.56588	8.55301
	0.0838	9.1725	9.01668	9.05162	9.05377	9.01906	0.0838	9.05561	9.0835	9.05423	9.09222	9.12057	0.0838	9.18177	9.07187	9.07268	9.00804	9.0754	0.0838	8.23388	8.18009	8.18953	8.33655	8.20146	0.0838	8.56987	8.55833	8.53245	8.53258	8.60853
	0.0843125	9.10041	9.08289	9.10372	9.1214	9.05922	0.0843125	9.11112	9.0497	9.11722	9.05239	9.02373	0.0843125	9.10115	9.04775	8.98195	9.05476	9.06151	0.0843125	8.27664	8.21699	8.2185	8.29076	8.24783	0.0843125	8.57848	8.51943	8.5652	8.55812	8.59727
	0.084825	9.08114	9.06559	9.09444	9.05635	9.00956	0.084825	9.07246	9.06423	9.05691	9.10397	9.08483	0.084825	9.07046	9.07948	9.06557	9.02789	9.10886	0.084825	8.30501	8.22266	8.20551	8.33375	8.24509	0.084825	8.57644	8.46259	8.5464	8.57212	8.57666
	0.0853375	9.10531	9.04206	9.07302	9.07782	8.97723	0.0853375	9.03192	9.08476	9.09701	9.07736	9.03457	0.0853375	9.05838	9.07276	9.0079	9.07831	9.07792	0.0853375	8.25649	8.21601	8.21069	8.36673	8.21572	0.0853375	8.60189	8.51998	8.52851	8.555	8.57681
	0.08585	9.0517	9.05817	9.03592	9.08952	8.9909	0.08585	9.03421	9.0442	9.07351	9.1112	9.06342	0.08585	9.15586	9.07802	9.0428	9.01064	9.14916	0.08585	8.22582	8.17405	8.23989	8.39039	8.29949	0.08585	8.53436	8.56266	8.54594	8.55911	8.60788
	0.0863625	9.10785	9.10248	9.08257	9.19532	9.01275	0.0863625	9.06954	9.02684	9.17067	9.08097	9.00991	0.0863625	9.07586	9.08031	8.97464	9.02866	8.95744	0.0863625	8.25438	8.18789	8.22777	8.33692	8.20048	0.0863625	8.59345	8.51868	8.52667	8.59999	8.59737
	0.0868875	9.0973	9.05595	9.02282	9.06088	9.00016	0.0868875	9.03187	9.06412	9.03663	9.06328	9.00953	0.0868875	9.08863	9.09175	9.03772	9.11096	9.07139	0.0868875	8.29615	8.224	8.17995	8.31649	8.26043	0.0868875	8.53005	8.49095	8.54755	8.58964	8.60709
	0.0874125	9.02799	9.08132	8.93309	9.07188	8.95766	0.0874125	9.03875	9.08649	9.11825	9.07497	9.06516	0.0874125	9.09155	9.10303	9.05513	8.94647	9.00005	0.0874125	8.22208	8.18168	8.21202	8.30769	8.21674	0.0874125	8.56923	8.5217	8.57927	8.56827	8.61742
	0.087925	9.13226	9.08696	8.99343	9.06489	9.04634	0.087925	9.01561	8.9845	9.1077	9.06521	9.01289	0.087925	9.13524	9.0624	9.09601	9.0454	9.01788	0.087925	8.28554	8.24013	8.1863	8.32379	8.2003	0.087925	8.5753	8.49916	8.53207	8.59926	8.54792
	0.08845	9.14242	9.01619	9.02213	9.02748	9.00656	0.08845	9.02656	9.10115	9.05126	9.03913	8.9952	0.08845	9.10155	9.1063	9.02798	9.09791	9.07348	0.08845	8.25024	8.20084	8.14369	8.36112	8.17624	0.08845	8.60409	8.52952	8.51045	8.57738	8.60663
	0.0889875	9.15554	9.07019	9.03177	9.015	9.06457	0.0889875	9.00603	9.08138	9.07271	9.09648	9.0699	0.0889875	9.07332	9.07504	9.02234	9.0276	9.05368	0.0889875	8.26578	8.22512	8.21713	8.30936	8.23639	0.0889875	8.54801	8.5354	8.53886	8.55184	8.56898
	0.0895125	9.04955	9.0576	9.00056	9.05111	9.0677	0.0895125	9.03865	9.0933	9.01879	9.06309	9.04148	0.0895125	9.16762	9.06619	8.98152	9.03582	9.06134	0.0895125	8.24608	8.19073	8.2151	8.28319	8.27926	0.0895125	8.5527	8.58465	8.49612	8.52821	8.6251
	0.0900375	9.06683	9.10437	9.02529	9.06251	9.07845	0.0900375	8.9782	9.08741	9.08655	9.08852	9.02219	0.0900375	9.13392	9.10663	9.04661	9.01626	9.06869	0.0900375	8.22318	8.1991	8.22792	8.3319	8.25288	0.0900375	8.56845	8.49409	8.56578	8.57177	8.60273
	0.090575	9.09322	9.03001	8.96929	9.06096	9.05075	0.090575	9.08062	9.05392	9.00003	9.11414	9.03142	0.090575	9.12609	9.07209	9.01586	9.10064	9.07463	0.090575	8.23873	8.23756	8.2132	8.34849	8.23996	0.090575	8.54772	8.50215	8.49516	8.55837	8.62247
	0.0911125	9.13155	8.96119	9.01135	9.06776	8.98949	0.0911125	9.05815	9.09143	9.03731	9.14578	9.05131	0.0911125	9.13052	9.05657	9.01551	9.04209	9.07407	0.0911125	8.26362	8.21669	8.21185	8.33861	8.21485	0.0911125	8.57402	8.54626	8.49191	8.54436	8.6317
	0.09165	9.07119	9.0478	9.10116	9.12028	8.99774	0.09165	9.06638	9.09291	9.03482	9.11354	9.01044	0.09165	9.03818	9.08054	9.04253	9.0537	9.01055	0.09165	8.34898	8.22081	8.22615	8.32668	8.19863	0.09165	8.5633	8.53009	8.52158	8.57599	8.58724
	0.0921875	9.18113	9.0517	9.02759	9.01422	9.10376	0.0921875	9.03056	9.05718	9.13828	9.12881	9.01775	0.0921875	9.11724	9.12238	9.04555	9.02011	9.0726	0.0921875	8.26127	8.25616	8.2189	8.36097	8.17727	0.0921875	8.57368	8.52383	8.51248	8.60597	8.55705
	0.092725	9.14081	9.06268	8.93197	9.0771	9.02317	0.092725	9.0805	9.0737	9.11188	9.1058	9.06649	0.092725	9.11674	9.06569	9.03812	9.00424	9.06284	0.092725	8.24004	8.25935	8.18984	8.29721	8.23585	0.092725	8.52775	8.508	8.52521	8.59098	8.59152
	0.093275	9.07031	9.06233	9.01042	9.03571	9.07954	0.093275	9.02638	9.06719	9.0188	9.09597	9.06045	0.093275	9.11187	9.09432	9.07817	9.04543	9.04499	0.093275	8.28594	8.23839	8.22368	8.38614	8.1954	0.093275	8.56637	8.5569	8.51464	8.5925	8.52975
	0.0938125	9.14945	8.99507	8.98027	9.05973	9.01732	0.0938125	9.02569	9.01187	9.1225	9.10052	9.10548	0.0938125	9.07996	9.08019	9.03915	9.04211	9.09339	0.0938125	8.26043	8.23856	8.17268	8.32348	8.25475	0.0938125	8.53184	8.5155	8.49767	8.58534	8.59114
	0.0943625	9.13037	9.05429	9.00898	9.06666	8.98458	0.0943625	9.08485	9.0615	9.05157	9.03578	9.04628	0.0943625	9.11523	9.08356	9.05504	8.99708	9.02947	0.0943625	8.27953	8.1932	8.20173	8.2829	8.24372	0.0943625	8.55548	8.53866	8.54566	8.54828	8.56494
	0.0949125	9.064	9.07265	9.06043	9.04073	9.01262	0.0949125	9.10377	8.97797	9.0985	9.11238	9.08886	0.0949125	9.10011	9.07431	9.02323	9.03939	9.04191	0.0949125	8.23954	8.20816	8.20737	8.27387	8.22315	0.0949125	8.54482	8.53788	8.50715	8.60695	8.68341
	0.0954625	9.00839	9.0946	9.0495	9.02604	9.07404	0.0954625	9.0904	9.09281	9.03949	9.16271	9.08048	0.0954625	9.143	9.04243	9.03016	9.04529	8.99244	0.0954625	8.23708	8.22759	8.25315	8.28094	8.19479	0.0954625	8.53822	8.53436	8.55666	8.54036	8.6199
	0.096025	9.06647	9.06045	8.98008	9.10466	8.94781	0.096025	9.03219	9.02558	9.13122	9.11944	9.1411	0.096025	9.15651	9.03798	9.04042	9.0113	9.07498	0.096025	8.2529	8.21864	8.1713	8.31978	8.27354	0.096025	8.50873	8.55699	8.54255	8.4989	8.65644
	0.096575	9.1559	9.09762	8.98298	9.04321	9.07668	0.096575	9.03751	9.02682	9.08154	9.11649	9.10417	0.096575	9.10003	9.1272	9.04798	9.07233	9.12588	0.096575	8.25459	8.22212	8.16837	8.30483	8.24293	0.096575	8.55007	8.50899	8.52359	8.60283	8.55218
	0.0971375	9.07121	9.12311	8.95321	9.03003	9.0141	0.0971375	9.04227	9.02059	9.0966	9.11783	9.02008	0.0971375	9.04527	9.05914	9.08268	9.08062	9.05146	0.0971375	8.24307	8.2571	8.18312	8.28969	8.20433	0.0971375	8.55797	8.53325	8.56702	8.62077	8.54193
	0.0977	9.11373	9.07589	8.98797	9.05957	9.05461	0.0977	9.05226	8.98243	9.1481	9.14703	9.0615	0.0977	9.09719	9.09651	9.13291	8.96005	9.07422	0.0977	8.28197	8.2294	8.20268	8.36103	8.28454	0.0977	8.53989	8.53546	8.52118	8.61158	8.5689
	0.0982625	9.08508	9.10792	9.08122	9.06698	9.07519	0.0982625	9.07253	8.99069	9.09219	9.02308	9.00591	0.0982625	9.12519	9.07482	9.01681	9.05844	9.08251	0.0982625	8.29354	8.19802	8.20349	8.25653	8.25208	0.0982625	8.56832	8.54459	8.52138	8.62637	8.58586
	0.098825	9.09737	9.01134	9.02304	9.09057	9.02338	0.098825	9.10448	8.99444	9.09512	9.06553	9.0236	0.098825	9.06	9.10422	9.04	8.98172	9.06028	0.098825	8.25975	8.24677	8.22454	8.31392	8.2656	0.098825	8.56168	8.55955	8.53134	8.6147	8.6096
	0.0993875	9.16783	9.01528	8.96498	9.13504	9.00205	0.0993875	9.07188	9.05513	9.13083	9.09021	9.01925	0.0993875	9.12276	9.06761	8.99876	9.05209	9.053	0.0993875	8.28505	8.26256	8.18382	8.34138	8.23498	0.0993875	8.53063	8.5327	8.48883	8.52832	8.5891
	0.0999625	9.06377	9.14937	9.0312	9.07637	9.04503	0.0999625	9.09882	9.05214	9.07511	9.0538	9.01826	0.0999625	9.12584	9.1273	9.03022	9.01805	9.03858	0.0999625	8.2629	8.26332	8.2372	8.2923	8.20666	0.0999625	8.5321	8.53306	8.52425	8.59076	8.52475
	0.100525	9.0639	9.0857	8.97056	9.03827	9.05209	0.100525	9.0822	9.06022	9.01472	9.05965	9.01129	0.100525	9.13375	9.05194	9.07289	9.10979	9.11212	0.100525	8.21373	8.17429	8.22824	8.25666	8.22341	0.100525	8.52628	8.54903	8.53933	8.58079	8.58127
	0.1011	9.09767	9.09235	9.0022	9.11793	9.08336	0.1011	9.05643	9.11813	9.08792	9.08676	9.0016	0.1011	9.11081	9.1243	9.08747	9.07067	9.10999	0.1011	8.25487	8.20061	8.17768	8.25165	8.30371	0.1011	8.56827	8.45712	8.55853	8.59482	8.62766
	0.101675	9.00318	9.02387	8.98615	9.07262	9.06299	0.101675	8.97699	9.08636	9.11512	9.05886	8.98276	0.101675	9.18732	9.07058	9.05724	9.06581	9.02318	0.101675	8.26139	8.28886	8.20677	8.28697	8.23607	0.101675	8.50639	8.41901	8.49658	8.59747	8.63129
	0.10225	9.06565	9.09746	9.03688	9.06057	9.04096	0.10225	9.11837	9.03227	9.05955	9.0831	9.07154	0.10225	9.10471	9.05825	9.06608	9.11417	9.01197	0.10225	8.27918	8.21369	8.26669	8.29052	8.2713	0.10225	8.49787	8.55797	8.53453	8.58191	8.52086
	0.102838	9.10634	9.04394	8.92639	9.06883	9.03098	0.102838	9.07455	9.06589	9.08259	9.09321	9.00868	0.102838	9.12885	9.03555	9.08556	9.0291	9.08484	0.102838	8.23233	8.22787	8.17303	8.35078	8.27346	0.102838	8.51163	8.52929	8.53798	8.54988	8.59897
	0.103413	9.1338	9.03144	8.96395	9.04513	9.06176	0.103413	9.03752	9.0465	9.09311	9.06493	9.08588	0.103413	9.09082	9.04825	9.04418	9.1501	9.11974	0.103413	8.2414	8.22888	8.18223	8.31461	8.25023	0.103413	8.57032	8.50297	8.48577	8.56318	8.56181
	0.104	9.15736	9.07804	8.96474	9.05336	8.99267	0.104	9.08934	9.08294	9.0648	9.07422	9.08692	0.104	9.05171	9.126	9.0372	9.07552	9.07761	0.104	8.27666	8.23529	8.23295	8.32122	8.26187	0.104	8.51377	8.50417	8.51256	8.55472	8.59895
	0.104588	9.10903	8.99475	9.0045	9.01788	9.01446	0.104588	9.0634	9.13396	9.07167	9.06871	9.05701	0.104588	9.11364	9.07706	9.12941	9.10104	9.02849	0.104588	8.2577	8.18221	8.22466	8.37825	8.26485	0.104588	8.51589	8.4489	8.58806	8.57294	8.58155
	0.105175	9.08282	9.05608	9.0189	9.05758	9.04249	0.105175	9.03861	9.12115	9.08754	9.13335	9.09189	0.105175	9.13215	9.07837	9.02792	9.1065	9.03344	0.105175	8.25532	8.26505	8.24621	8.30956	8.29101	0.105175	8.5485	8.53897	8.55965	8.63834	8.57494
	0.105762	9.06555	9.08185	8.96349	9.06876	9.03937	0.105762	9.04666	8.99793	9.07004	9.06728	8.99005	0.105762	9.13166	8.9676	8.98555	9.00613	9.00584	0.105762	8.28726	8.23454	8.22736	8.28401	8.25561	0.105762	8.55175	8.53689	8.56516	8.58739	8.5912
	0.106362	9.09581	9.06998	8.98845	9.02923	8.97599	0.106362	9.03187	9.09806	9.09904	9.08803	9.03274	0.106362	9.1326	9.06938	9.0343	8.95371	9.09294	0.106362	8.17519	8.23341	8.12695	8.31889	8.20178	0.106362	8.55986	8.54473	8.55387	8.56984	8.57663
	0.10695	9.08176	9.0564	9.05316	9.05025	8.99561	0.10695	9.07559	9.02978	9.12008	9.06276	9.02368	0.10695	9.08973	9.11544	9.05325	9.03538	9.05279	0.10695	8.27081	8.21895	8.23319	8.34904	8.1734	0.10695	8.59216	8.5108	8.51495	8.6615	8.5302
	0.10755	9.08976	9.02948	9.02665	9.06326	9.04584	0.10755	9.0726	9.04196	9.08492	9.12567	9.0433	0.10755	9.0869	9.09743	9.04896	9.04947	9.05003	0.10755	8.24647	8.22789	8.14281	8.30307	8.25357	0.10755	8.55123	8.50672	8.57209	8.63935	8.61879
	0.10815	9.06016	9.04316	9.02646	9.03102	9.03619	0.10815	9.09434	9.0772	9.08174	9.09553	9.03194	0.10815	9.1081	9.06203	9.08502	9.02099	9.09389	0.10815	8.20799	8.22442	8.24554	8.34408	8.27342	0.10815	8.59271	8.53459	8.4988	8.5316	8.57469
	0.10875	9.10531	9.05125	9.05642	9.05072	9.02574	0.10875	9.06834	9.03558	9.05637	9.17244	9.09651	0.10875	9.15892	9.03365	9.05244	9.06295	9.02474	0.10875	8.29998	8.20621	8.2232	8.3003	8.25542	0.10875	8.52584	8.55437	8.54996	8.65048	8.63521
	0.109362	9.09722	9.01862	9.0255	9.08723	9.05352	0.109362	8.99955	9.07849	9.14206	9.05427	9.07928	0.109362	9.08165	9.11566	8.98744	8.99588	9.03568	0.109362	8.26935	8.22391	8.19564	8.29263	8.25353	0.109362	8.49853	8.52504	8.53267	8.60832	8.57967
	0.109963	9.02914	9.07805	9.05028	8.99376	9.03046	0.109963	9.04661	9.0794	9.11631	9.12936	9.04553	0.109963	9.12883	9.06383	9.05811	9.04193	9.0251	0.109963	8.26029	8.19308	8.21218	8.30392	8.21051	0.109963	8.57184	8.54051	8.49581	8.62628	8.62619
	0.110575	9.0123	9.06829	9.0241	9.05702	9.00025	0.110575	9.05556	9.01575	9.13771	9.10849	9.03725	0.110575	9.13806	9.08565	9.00556	9.05271	9.08985	0.110575	8.29009	8.25477	8.17933	8.32422	8.16045	0.110575	8.54797	8.56245	8.51836	8.56016	8.57621
	0.111188	9.11009	9.04104	9.00846	9.08962	9.05129	0.111188	8.99368	9.05593	9.06944	9.01991	9.03002	0.111188	9.17068	9.04352	9.00254	9.02787	9.07081	0.111188	8.23828	8.26839	8.20711	8.29865	8.1571	0.111188	8.54156	8.5357	8.52271	8.5982	8.58418
	0.1118	9.07128	9.00635	9.05425	8.99192	9.02003	0.1118	9.07043	8.98805	9.16174	9.03332	9.0828	0.1118	9.11195	9.09106	9.0415	9.07857	9.05448	0.1118	8.27447	8.17507	8.19889	8.279	8.23543	0.1118	8.52955	8.50322	8.518	8.57529	8.57127
	0.112412	9.11864	9.01551	9.04752	9.05666	8.97734	0.112412	9.0824	9.06987	9.10329	9.04082	9.1137	0.112412	9.13645	9.16803	8.97701	9.0927	9.05782	0.112412	8.27847	8.17406	8.23421	8.30961	8.27117	0.112412	8.57946	8.49708	8.56623	8.64368	8.60774
	0.113037	9.10725	9.04322	8.95265	9.0196	9.02209	0.113037	9.10288	9.05227	9.0337	9.00756	9.0345	0.113037	9.09049	9.0383	9.01837	9.00191	9.03482	0.113037	8.29729	8.21376	8.23008	8.32333	8.21844	0.113037	8.56804	8.50501	8.55486	8.61761	8.63564
	0.11365	9.04985	9.05583	8.98573	9.04274	8.99402	0.11365	9.00115	9.02385	9.0547	9.05919	9.03545	0.11365	9.09883	9.10523	9.03092	8.99455	9.05965	0.11365	8.25644	8.227	8.18736	8.29894	8.23987	0.11365	8.50259	8.5192	8.52452	8.59222	8.64012
	0.114275	9.09373	9.03053	9.01743	9.05569	9.05431	0.114275	9.04885	9.06124	9.07474	9.12494	9.06361	0.114275	9.11205	9.0647	9.03972	8.99732	9.06462	0.114275	8.30391	8.2063	8.21131	8.29962	8.19203	0.114275	8.50803	8.52556	8.53815	8.59258	8.58574
	0.1149	9.05975	9.00035	9.00961	9.07651	8.97599	0.1149	8.97746	9.06539	9.03019	9.08358	9.10651	0.1149	9.11765	9.07684	9.0849	9.00187	9.07632	0.1149	8.19296	8.24167	8.15583	8.30177	8.26759	0.1149	8.58647	8.473	8.54826	8.58067	8.57266
	0.115538	9.07886	9.0351	9.00695	9.05331	9.04132	0.115538	9.01525	9.05359	9.04384	9.12412	9.02468	0.115538	9.11221	9.08741	9.01461	8.9959	9.0405	0.115538	8.25791	8.21541	8.18321	8.2891	8.24244	0.115538	8.51365	8.52656	8.52802	8.52674	8.59401
	0.116163	9.10565	9.08826	9.08437	9.10809	9.05671	0.116163	8.99826	9.04893	9.08414	9.07392	9.08187	0.116163	9.15612	9.04109	9.02459	9.02936	9.02609	0.116163	8.29083	8.24769	8.25411	8.3155	8.23993	0.116163	8.51573	8.54098	8.52357	8.58822	8.55964
	0.1168	9.05099	9.04766	9.03614	9.01137	9.0031	0.1168	9.07596	9.04744	9.0904	9.09027	9.08182	0.1168	9.10467	9.06661	9.03539	9.00649	9.11342	0.1168	8.28409	8.19891	8.20108	8.30669	8.20681	0.1168	8.55256	8.49193	8.54072	8.56768	8.58046
	0.117425	9.06376	9.02704	9.0369	9.05956	9.01702	0.117425	9.08941	9.08312	9.12659	9.04569	9.0528	0.117425	9.14399	9.08835	9.0322	9.02501	9.06602	0.117425	8.22892	8.21627	8.24216	8.31015	8.17558	0.117425	8.52342	8.54529	8.51724	8.60605	8.54474
	0.118063	9.15117	9.04035	8.9983	9.09463	9.07488	0.118063	9.0163	9.04204	9.04426	9.07487	9.04052	0.118063	9.12934	9.10205	9.01183	8.98887	8.99505	0.118063	8.27463	8.23541	8.21614	8.34922	8.25223	0.118063	8.60352	8.44031	8.55899	8.6049	8.54661
	0.118712	9.04539	9.0816	9.03644	9.05631	9.03176	0.118712	9.05657	9.07907	9.01878	9.10796	9.04066	0.118712	9.1396	9.01197	9.01323	9.0562	8.97093	0.118712	8.17761	8.20906	8.20934	8.30161	8.18982	0.118712	8.55676	8.5294	8.49135	8.61924	8.60604
	0.11935	9.09315	9.01069	9.06559	9.05727	9.07429	0.11935	9.00687	9.11169	9.04579	9.11254	9.06112	0.11935	9.09532	9.04004	9.05987	9.09006	9.04801	0.11935	8.24026	8.20924	8.22624	8.28922	8.19229	0.11935	8.51687	8.52634	8.55912	8.59906	8.57701
	0.12	9.12869	9.09609	8.99788	9.01117	9.05451	0.12	9.05609	9.03361	9.04857	9.08511	9.07697	0.12	9.0962	9.08896	9.04428	9.03543	9.01231	0.12	8.23712	8.22075	8.15974	8.29995	8.22557	0.12	8.50819	8.504	8.5372	8.5459	8.57475
	0.120637	9.08028	9.05374	9.01766	9.01128	9.03261	0.120637	9.0621	9.05653	9.08564	9.03517	9.01187	0.120637	9.12468	9.07024	9.01484	9.07424	9.02139	0.120637	8.26746	8.2929	8.22234	8.29402	8.23302	0.120637	8.51848	8.50912	8.54217	8.57396	8.58079
	0.121288	9.09822	8.99232	8.96575	9.07339	9.00759	0.121288	8.99236	9.12155	9.1097	9.06386	9.03067	0.121288	9.11081	9.03975	9.02574	9.07701	9.04424	0.121288	8.23663	8.19379	8.16254	8.28911	8.20105	0.121288	8.52987	8.4498	8.5528	8.58412	8.57994
	0.12195	9.0583	9.03094	9.00046	9.08383	9.05806	0.12195	9.00453	9.05292	9.11736	9.10918	9.01985	0.12195	9.1424	9.13849	9.02288	9.00443	9.02883	0.12195	8.30927	8.19173	8.17618	8.31684	8.24101	0.12195	8.54478	8.56506	8.50902	8.54911	8.61328
	0.1226	9.13594	9.03222	9.06724	9.03483	9.03547	0.1226	9.00584	9.07078	9.04161	9.14919	9.0206	0.1226	9.06695	9.08479	8.99094	9.0482	9.14829	0.1226	8.21205	8.20909	8.22053	8.30243	8.21839	0.1226	8.52308	8.46429	8.51912	8.58065	8.58833
	0.12325	9.02593	9.01676	8.95515	8.9969	8.97531	0.12325	9.01917	9.16003	9.03837	9.09323	9.06793	0.12325	9.11742	9.15546	9.07357	9.07818	9.07786	0.12325	8.26864	8.20404	8.22257	8.26221	8.31519	0.12325	8.51478	8.52265	8.5124	8.55331	8.60682
	0.123912	9.08987	9.05994	9.00307	9.0299	9.0426	0.123912	9.03233	9.11446	9.05853	9.09733	9.10915	0.123912	9.07727	9.07415	9.02708	9.04723	9.04652	0.123912	8.20236	8.21978	8.2345	8.32884	8.27262	0.123912	8.52639	8.48715	8.53726	8.55988	8.60579
	0.124575	9.05119	9.04429	9.02009	9.04714	9.03673	0.124575	9.0362	9.0234	9.04703	9.10101	9.08071	0.124575	9.12955	9.07626	9.02588	9.05509	8.97248	0.124575	8.29121	8.22533	8.19976	8.349	8.23188	0.124575	8.54069	8.5258	8.55025	8.5237	8.63169
	0.125237	9.01525	9.05382	9.02502	9.08721	9.04737	0.125237	9.03774	9.03768	9.04125	9.06	8.98153	0.125237	9.16683	9.12538	9.03157	9.05409	9.0731	0.125237	8.27316	8.18838	8.17397	8.32834	8.23115	0.125237	8.52606	8.55524	8.54433	8.58022	8.59996
	0.125913	9.05602	9.06231	9.0565	9.00933	9.07417	0.125913	9.06834	9.03219	9.066	9.10737	9.04538	0.125913	9.10574	9.11197	9.0043	9.02209	9.0377	0.125913	8.26411	8.18969	8.2819	8.29559	8.2115	0.125913	8.51712	8.49058	8.55728	8.54792	8.59887
	0.126575	9.07888	9.05122	9.0426	8.9559	9.02908	0.126575	9.01853	9.06093	9.06503	9.06811	9.08258	0.126575	9.1663	9.06332	9.01417	8.96872	9.05281	0.126575	8.29335	8.20474	8.20386	8.31273	8.21751	0.126575	8.51627	8.53011	8.52878	8.54684	8.58887
	0.12725	9.13074	9.03176	9.03033	9.09084	9.03857	0.12725	9.09836	9.07498	9.06975	9.13278	9.05352	0.12725	9.14268	9.06153	8.95373	9.06141	9.02749	0.12725	8.26016	8.20176	8.1899	8.34256	8.22128	0.12725	8.51255	8.47644	8.58415	8.54486	8.57156
	0.127925	9.11639	9.09909	9.02461	9.0484	9.00891	0.127925	9.00935	9.04464	9.06747	9.12261	9.07047	0.127925	9.11749	9.1239	9.02406	8.98817	9.03103	0.127925	8.22223	8.1845	8.2401	8.33221	8.25052	0.127925	8.51498	8.51343	8.51168	8.55672	8.58519
	0.1286	9.09645	9.04035	9.00617	8.95372	9.02488	0.1286	9.03613	9.10354	9.06017	9.08481	9.07992	0.1286	9.16356	9.03691	9.02693	9.05432	9.05804	0.1286	8.22406	8.22949	8.17593	8.33199	8.24558	0.1286	8.55131	8.55496	8.55177	8.62131	8.59187
	0.129287	9.05591	9.03662	8.98049	9.07285	9.05918	0.129287	9.0718	9.15131	9.06923	9.1026	9.00953	0.129287	9.10075	9.07	9.06608	9.04049	9.02636	0.129287	8.2916	8.20314	8.23038	8.27664	8.23091	0.129287	8.5365	8.50591	8.57363	8.62374	8.55789
	0.129963	9.09016	9.02539	9.02878	9.09338	9.05745	0.129963	9.07944	9.06391	9.12083	9.06308	9.03269	0.129963	9.11068	9.0706	9.0424	9.03955	9.01511	0.129963	8.26112	8.22075	8.18865	8.26785	8.21687	0.129963	8.5155	8.50512	8.48493	8.62229	8.61064
	0.13065	9.04371	9.04703	9.05343	9.01	9.03038	0.13065	9.03618	9.1221	9.11634	9.06861	9.05965	0.13065	9.07585	9.05834	9.00161	9.07934	9.03732	0.13065	8.22537	8.24144	8.20226	8.28998	8.20923	0.13065	8.54743	8.50778	8.5113	8.57144	8.57115
	0.131337	9.0528	9.01489	8.98993	9.04644	8.94926	0.131337	9.01314	9.11698	9.07009	9.06509	9.05545	0.131337	9.11502	9.07112	8.98035	9.01165	9.04244	0.131337	8.25026	8.20206	8.25666	8.35214	8.24349	0.131337	8.50278	8.53878	8.53691	8.55365	8.57446
	0.132025	9.07197	9.04824	9.02864	9.07065	9.05451	0.132025	8.98421	9.07106	9.07267	9.13142	9.10402	0.132025	9.10136	9.0918	8.96289	9.03474	9.04834	0.132025	8.17485	8.19174	8.27712	8.33734	8.21195	0.132025	8.51383	8.48858	8.54329	8.56227	8.596
	0.132725	9.0525	9.0599	9.04248	9.06127	9.01762	0.132725	9.04869	9.08494	9.09486	9.06187	9.05089	0.132725	9.1189	9.12235	8.98119	9.03959	9.0954	0.132725	8.24179	8.22287	8.19378	8.29105	8.17164	0.132725	8.57072	8.55819	8.54027	8.6241	8.60477
	0.133425	9.07968	9.00306	9.01096	9.05495	9.02482	0.133425	9.02841	9.02656	9.08532	9.13367	9.06895	0.133425	9.09472	9.07713	9.05321	9.09872	9.05815	0.133425	8.27892	8.17777	8.17836	8.30862	8.21338	0.133425	8.54725	8.48265	8.54942	8.6479	8.54417
	0.134113	9.1383	9.07463	8.99285	9.10277	9.03916	0.134113	9.03162	9.05236	9.1158	9.1082	9.0211	0.134113	9.16351	9.1224	9.02395	9.04019	9.09392	0.134113	8.27828	8.25672	8.19258	8.29481	8.22358	0.134113	8.61142	8.50636	8.60149	8.53179	8.58241
	0.134825	9.07694	9.05212	8.99922	9.07444	8.99463	0.134825	9.07545	9.05756	9.07493	9.05859	9.04802	0.134825	9.09991	9.01933	9.03658	9.00116	9.10698	0.134825	8.25951	8.16398	8.21327	8.34426	8.22159	0.134825	8.58762	8.53154	8.53538	8.5663	8.55037
	0.135525	9.12986	9.05233	9.02446	9.07694	9.01106	0.135525	9.01904	9.08811	9.13939	9.08355	8.95555	0.135525	9.13703	9.01369	9.07216	9.00967	9.13077	0.135525	8.19435	8.24291	8.20351	8.28376	8.22636	0.135525	8.51955	8.52154	8.58465	8.54099	8.53688
	0.136225	9.06192	8.98982	8.9629	9.05397	9.00712	0.136225	9.0094	9.0908	9.10212	9.0977	9.02627	0.136225	9.07744	9.032	9.05016	9.08029	9.06617	0.136225	8.27171	8.21511	8.19702	8.36763	8.25797	0.136225	8.54812	8.50512	8.53071	8.61458	8.5679
	0.136937	9.08349	9.09127	9.01763	9.04476	9.05641	0.136937	9.0352	9.08899	9.11077	9.047	9.03344	0.136937	9.0566	9.05211	9.04653	9.05634	9.06554	0.136937	8.2581	8.25568	8.24842	8.26641	8.23163	0.136937	8.56813	8.48513	8.53453	8.59582	8.61944
	0.13765	9.00582	9.05116	9.00301	9.08573	9.0071	0.13765	8.99006	9.07335	9.04103	9.10498	8.98849	0.13765	9.09856	9.04608	9.0408	8.9919	9.06769	0.13765	8.20773	8.28824	8.21135	8.3017	8.24059	0.13765	8.53051	8.52105	8.50584	8.64758	8.61261
	0.138362	9.08703	9.02184	8.98735	9.05654	9.01551	0.138362	9.09096	9.05617	9.06171	9.05013	9.06708	0.138362	9.15527	9.07687	9.05171	9.02972	9.09309	0.138362	8.26067	8.19675	8.19889	8.35213	8.21153	0.138362	8.4995	8.5476	8.56724	8.64053	8.57427
	0.139087	9.06857	9.10773	9.01044	9.05122	9.01877	0.139087	9.0658	9.06457	9.09862	9.02029	9.04275	0.139087	9.03021	9.03488	9.05369	9.05078	9.01945	0.139087	8.27784	8.19667	8.20263	8.26339	8.23989	0.139087	8.54277	8.47241	8.48225	8.59919	8.57738
	0.1398	9.1247	9.09251	9.10786	9.03329	9.02175	0.1398	9.064	9.03147	9.07067	9.03002	9.07019	0.1398	9.1261	9.01674	9.02399	9.03657	9.0677	0.1398	8.19719	8.20936	8.20204	8.29277	8.27597	0.1398	8.5389	8.5341	8.52379	8.62301	8.61607
	0.140525	9.13768	9.0658	9.03178	9.05576	8.97788	0.140525	9.05901	9.0389	9.12802	9.11126	9.03081	0.140525	9.06706	9.04702	9.02994	9.01702	9.06622	0.140525	8.25079	8.15793	8.19827	8.32698	8.20775	0.140525	8.53916	8.56446	8.53924	8.52999	8.61289
	0.14125	9.04945	9.03635	9.00211	9.01124	9.04709	0.14125	9.01901	9.04014	9.06951	9.03759	9.03515	0.14125	9.14307	9.15878	9.00477	9.04439	9.03983	0.14125	8.26285	8.26373	8.23436	8.36167	8.2838	0.14125	8.54768	8.51264	8.56659	8.55418	8.57944
	0.141975	9.08053	9.03642	9.03598	9.0581	9.04635	0.141975	9.07899	9.06475	9.11049	9.09437	9.0511	0.141975	9.12802	9.0539	8.96518	9.0422	9.05588	0.141975	8.23801	8.22736	8.19602	8.3779	8.24012	0.141975	8.48644	8.52291	8.50004	8.60417	8.55978
	0.142713	8.98026	9.03154	9.01345	9.0534	8.9874	0.142713	9.05456	9.05108	9.06338	9.05639	9.09497	0.142713	9.11232	9.05663	8.97169	9.0065	9.09099	0.142713	8.22168	8.21574	8.224	8.28571	8.19587	0.142713	8.53261	8.49807	8.52303	8.58556	8.5644
	0.143438	9.11766	9.04139	9.03871	9.11636	9.03075	0.143438	9.0509	9.03821	9.10587	9.10937	9.00681	0.143438	9.15529	9.09235	8.94464	9.0085	9.05813	0.143438	8.22568	8.23931	8.22529	8.29931	8.22025	0.143438	8.55511	8.53196	8.55569	8.61077	8.61787
	0.144175	9.0262	9.11612	8.9913	9.02901	9.03194	0.144175	9.04965	9.06236	8.99001	9.01411	9.0319	0.144175	9.05164	9.00387	9.06829	9.08204	8.98036	0.144175	8.28804	8.21294	8.20907	8.33284	8.22633	0.144175	8.52335	8.50671	8.51084	8.60151	8.57619
	0.144925	9.04507	9.04573	9.01221	9.07225	9.00435	0.144925	9.01938	9.07446	9.04689	9.10029	9.02575	0.144925	9.06529	9.03729	9.00061	9.07936	9.0744	0.144925	8.24426	8.22039	8.20315	8.32748	8.20589	0.144925	8.49887	8.49586	8.48094	8.59286	8.60572
	0.145663	9.05805	9.09854	9.02678	9.06361	9.03642	0.145663	9.00867	9.0411	9.09834	9.06324	9.04589	0.145663	9.15879	9.01591	9.00118	9.07154	9.03858	0.145663	8.28332	8.21555	8.21667	8.28187	8.23503	0.145663	8.54162	8.48343	8.51976	8.58621	8.63155
	0.146413	9.02565	9.08211	8.99155	9.07137	8.99282	0.146413	8.9978	8.98685	9.08855	9.08905	9.02813	0.146413	9.11973	9.0377	9.01125	9.09069	9.09219	0.146413	8.27953	8.19952	8.20995	8.34013	8.2396	0.146413	8.49164	8.48778	8.51733	8.57497	8.62654
	0.14715	9.07264	9.05959	9.03554	9.08465	9.03191	0.14715	9.15107	9.04267	9.08788	9.04896	9.01687	0.14715	9.03936	9.05847	9.03848	9.01473	9.05395	0.14715	8.19843	8.17775	8.27063	8.29893	8.25694	0.14715	8.51496	8.53427	8.48589	8.59229	8.51742
	0.1479	9.07519	9.03764	9.00926	9.06419	8.9952	0.1479	9.05476	9.11025	9.13891	9.04898	8.98922	0.1479	9.10632	9.02743	9.06513	9.05725	9.02601	0.1479	8.24993	8.16336	8.20399	8.28615	8.27114	0.1479	8.5466	8.48827	8.54072	8.55528	8.56997
	0.148662	9.03461	9.0317	9.00678	9.00847	8.99827	0.148662	9.0821	9.04702	9.08281	9.09778	9.06763	0.148662	9.0998	9.08526	8.97779	9.05074	9.02434	0.148662	8.28068	8.25177	8.15558	8.27575	8.18213	0.148662	8.58014	8.4909	8.51533	8.58288	8.51842
	0.149412	9.04345	9.03203	9.00857	9.04584	9.02622	0.149412	9.08146	9.04488	9.04807	9.0867	9.01465	0.149412	9.06446	9.09255	9.00163	9.06516	9.04318	0.149412	8.25858	8.23043	8.17801	8.29936	8.243	0.149412	8.52787	8.51746	8.5409	8.59297	8.54258
	0.150175	9.10072	9.02693	9.02617	9.14484	9.0558	0.150175	9.07464	9.01605	9.07805	9.06526	8.99476	0.150175	9.07911	9.06963	9.01674	9.09172	9.04556	0.150175	8.30629	8.25405	8.19329	8.29962	8.24284	0.150175	8.53055	8.5088	8.50121	8.57174	8.58681
	0.150937	9.06577	9.09014	8.97895	9.08862	9.06719	0.150937	9.03943	9.02055	9.09559	9.04334	9.03465	0.150937	9.08939	9.07045	8.97649	9.04863	9.10756	0.150937	8.28623	8.22165	8.14435	8.2821	8.20699	0.150937	8.55225	8.53528	8.4891	8.58307	8.53091
	0.1517	9.01965	9.06728	8.98322	9.0871	8.98802	0.1517	9.06321	8.99349	9.04547	9.0847	9.09275	0.1517	9.05814	9.13817	9.02944	9.037	9.0591	0.1517	8.25473	8.19848	8.23498	8.269	8.20468	0.1517	8.59623	8.53092	8.53115	8.58159	8.5957
	0.152475	9.07052	9.03296	9.01044	8.98262	9.02397	0.152475	9.04246	9.09614	9.07376	9.06492	9.08234	0.152475	9.07549	9.06156	9.034	9.03446	9.06607	0.152475	8.20094	8.20041	8.20831	8.32632	8.22395	0.152475	8.54806	8.52164	8.52577	8.57618	8.56431
	0.153238	9.06216	9.09249	8.99736	9.11771	9.08194	0.153238	9.044	9.02393	9.04663	9.11026	9.00743	0.153238	9.13024	9.00072	9.00821	9.03184	9.08035	0.153238	8.2847	8.24863	8.24161	8.3003	8.22246	0.153238	8.56737	8.55472	8.5631	8.56063	8.58522
	0.154013	9.15701	9.01461	9.01517	9.05464	9.03363	0.154013	8.98212	8.9937	9.07903	9.12305	9.04587	0.154013	9.08282	9.06631	8.95965	9.04533	9.01908	0.154013	8.23201	8.22976	8.16383	8.34362	8.22019	0.154013	8.49446	8.51377	8.54438	8.56919	8.5775
	0.154787	9.08308	9.03628	9.00015	9.12489	8.97177	0.154787	9.0056	9.05546	9.01692	9.05886	9.00392	0.154787	9.11768	9.01118	9.0199	9.05548	9.07977	0.154787	8.27027	8.20718	8.19776	8.32976	8.23728	0.154787	8.53138	8.55396	8.52663	8.62385	8.57798
	0.155575	9.05584	9.1286	8.99995	9.01443	9.07026	0.155575	9.0417	9.05899	9.10661	9.07026	9.02312	0.155575	9.13197	9.10053	9.04474	9.03005	9.07464	0.155575	8.23775	8.23543	8.16939	8.31558	8.22773	0.155575	8.54731	8.53069	8.51131	8.53809	8.56788
	0.15635	9.02756	9.0582	8.95117	9.02751	9.02762	0.15635	9.05376	9.08949	9.03864	9.02204	9.02339	0.15635	9.07431	9.04814	9.02224	9.02876	9.05196	0.15635	8.28273	8.22	8.19377	8.29876	8.19401	0.15635	8.49657	8.49643	8.49708	8.5609	8.621
	0.157137	9.10536	9.0314	9.02423	9.06305	9.05771	0.157137	9.06102	9.07567	9.05515	9.06967	9.0062	0.157137	9.10085	9.06155	9.00644	9.03644	9.08221	0.157137	8.25415	8.22301	8.19388	8.31188	8.2121	0.157137	8.50644	8.57116	8.48807	8.56868	8.55048
	0.157925	9.01348	9.03137	9.03897	9.08742	9.06095	0.157925	9.06898	9.01693	9.04288	9.06421	9.03382	0.157925	9.07304	9.06347	9.01728	9.01711	9.06979	0.157925	8.21481	8.24051	8.18713	8.3069	8.23609	0.157925	8.52809	8.51634	8.48343	8.62619	8.5587
	0.158725	9.08727	9.08468	8.98594	9.03802	9.05444	0.158725	9.06707	9.01185	9.14387	9.0534	9.02095	0.158725	9.11163	9.12395	8.99972	9.00597	9.05851	0.158725	8.24474	8.21736	8.22395	8.30487	8.21005	0.158725	8.49954	8.49221	8.53472	8.62649	8.59789
	0.159513	9.12475	9.01599	8.99812	9.02114	8.9893	0.159513	9.03023	9.03281	9.09126	9.01917	9.04263	0.159513	9.11054	9.01491	8.96307	9.04675	9.08979	0.159513	8.26397	8.21443	8.15823	8.29646	8.24407	0.159513	8.52671	8.49625	8.53234	8.59566	8.56595
	0.160313	9.10745	9.02696	8.95646	9.05797	9.01033	0.160313	9.06482	9.087	9.06133	9.04833	9.0681	0.160313	9.10123	9.09921	9.08598	8.96582	9.06089	0.160313	8.2194	8.22066	8.20956	8.30819	8.2118	0.160313	8.58833	8.50355	8.48405	8.63658	8.6103
	0.161113	9.07253	9.00244	9.03362	9.04204	9.01461	0.161113	9.05745	9.0965	9.05552	9.13308	9.04682	0.161113	9.09698	9.05246	8.97564	9.03127	9.0621	0.161113	8.20878	8.22272	8.21395	8.31788	8.21283	0.161113	8.55514	8.52301	8.53032	8.54672	8.59223
	0.161913	9.08008	9.05637	9.01579	9.0463	9.03538	0.161913	9.07064	9.07348	9.1034	9.05373	9.05461	0.161913	9.08564	9.07597	9.03638	9.01724	9.0247	0.161913	8.27328	8.2448	8.23748	8.34759	8.20296	0.161913	8.48164	8.55288	8.53278	8.62762	8.56694
	0.162725	9.03588	9.039	8.96979	9.0342	9.01987	0.162725	9.03493	9.04092	9.08834	9.08075	9.00301	0.162725	9.09348	9.08769	9.00548	9.00732	9.08279	0.162725	8.26907	8.23913	8.21846	8.3336	8.229	0.162725	8.56448	8.56639	8.50585	8.59779	8.58754
	0.163538	9.10662	9.05858	8.96853	9.02736	9.0559	0.163538	9.03001	9.03257	9.11883	9.05857	9.04818	0.163538	9.07932	9.073	9.04393	9.06604	9.05497	0.163538	8.27746	8.21647	8.2407	8.31787	8.20408	0.163538	8.54553	8.5167	8.54605	8.61209	8.54742
	0.16435	9.01423	9.09396	9.03147	9.06039	8.96598	0.16435	9.02413	9.08027	9.10397	9.04144	9.02079	0.16435	9.10344	9.1194	9.01152	8.95403	9.05546	0.16435	8.27797	8.1877	8.2021	8.34942	8.21274	0.16435	8.51967	8.48778	8.51462	8.5412	8.57397
	0.165163	9.13587	9.04278	8.99643	9.04217	8.95925	0.165163	9.03614	9.02343	9.10431	9.02612	9.03779	0.165163	9.11292	9.0013	9.02489	9.05494	9.0452	0.165163	8.25904	8.19725	8.22207	8.2896	8.2523	0.165163	8.53492	8.55164	8.56425	8.57298	8.61543
	0.165988	9.04313	9.0656	9.01226	9.06819	9.00318	0.165988	9.09642	9.03658	9.07849	9.04252	9.0504	0.165988	9.07428	9.09398	9.07628	9.03987	9.04219	0.165988	8.29676	8.25062	8.23729	8.30976	8.26744	0.165988	8.53926	8.56107	8.50501	8.53007	8.57592
	0.1668	9.07674	9.05054	9.02664	9.05921	9.01066	0.1668	8.97913	9.06208	9.10858	9.06037	9.04129	0.1668	9.0878	9.04828	9.01968	9.05762	9.02525	0.1668	8.23951	8.23339	8.181	8.31943	8.2485	0.1668	8.55278	8.54615	8.5408	8.56107	8.55704
	0.167625	9.07684	9.02642	8.96347	9.05243	9.02831	0.167625	9.03722	9.02571	9.11149	9.05679	9.09593	0.167625	9.12266	9.10227	8.98937	9.04058	9.03333	0.167625	8.23342	8.21549	8.21682	8.32344	8.16949	0.167625	8.49005	8.49012	8.53496	8.60529	8.60155
	0.168462	9.08185	9.04853	9.0124	9.01619	9.02129	0.168462	9.03613	9.06881	9.05877	9.06524	9.03479	0.168462	9.08781	9.07552	9.04415	8.99605	9.07857	0.168462	8.23331	8.24518	8.17119	8.28925	8.19866	0.168462	8.56703	8.4634	8.54865	8.60892	8.57756
	0.169288	9.07688	9.01748	9.02329	9.04024	9.01634	0.169288	9.0852	9.03446	9.07708	9.05534	9.06003	0.169288	9.09368	9.10032	9.0241	9.04846	9.03028	0.169288	8.26288	8.2234	8.18486	8.32184	8.18403	0.169288	8.55761	8.54787	8.55174	8.57683	8.59106
	0.170125	9.0641	9.06722	9.03413	9.09873	9.02673	0.170125	9.00397	9.01757	9.09679	9.03829	8.98371	0.170125	9.079	9.02609	9.01222	9.03086	9.04601	0.170125	8.2424	8.23786	8.23614	8.30392	8.22394	0.170125	8.53445	8.49733	8.49568	8.56257	8.55921
	0.170962	9.12702	8.98552	9.00966	9.05412	9.0425	0.170962	9.08286	9.04384	9.02679	9.14361	9.05744	0.170962	9.11112	9.02592	9.00604	9.00733	9.04287	0.170962	8.27868	8.22268	8.21831	8.2485	8.20721	0.170962	8.52769	8.4893	8.52377	8.62932	8.59125
	0.1718	9.13446	9.0421	8.98314	9.10362	9.02752	0.1718	9.04386	9.05876	9.078	9.04393	9.0416	0.1718	9.08386	9.00726	9.01446	9.02353	8.99896	0.1718	8.25301	8.24062	8.23184	8.30776	8.19162	0.1718	8.48303	8.48222	8.5101	8.58059	8.5354
	0.17265	9.02829	9.07242	9.00226	9.03881	9.04362	0.17265	9.04217	9.0239	9.09898	9.07716	9.11483	0.17265	9.11333	9.07487	9.0224	9.03722	9.04744	0.17265	8.25623	8.19957	8.21572	8.31117	8.23556	0.17265	8.44071	8.51491	8.52598	8.60635	8.567
	0.1735	9.06224	9.08197	9.05258	9.05194	8.98543	0.1735	9.09374	9.0563	9.11599	9.06866	9.03447	0.1735	9.09923	9.07536	8.9826	9.07483	9.02422	0.1735	8.25453	8.18993	8.17991	8.2526	8.21112	0.1735	8.53735	8.53849	8.49869	8.56653	8.56252
	0.17435	9.0944	9.08016	9.0415	9.03484	9.02727	0.17435	9.05471	9.04951	9.05801	9.09799	8.99343	0.17435	9.08699	9.12404	9.03011	9.0565	9.04195	0.17435	8.29068	8.21685	8.15968	8.28508	8.23982	0.17435	8.47411	8.51917	8.51152	8.61158	8.57637
	0.1752	9.04973	9.05345	8.99862	9.03624	9.00054	0.1752	9.00999	9.06003	9.04437	9.0429	9.03692	0.1752	9.15189	9.04328	8.96149	9.05156	9.06879	0.1752	8.26177	8.27177	8.1947	8.33294	8.20204	0.1752	8.53474	8.51633	8.50613	8.60216	8.55291
	0.176062	9.09427	9.0465	8.99486	9.04199	9.00613	0.176062	9.10028	9.0496	9.07363	9.13509	9.04567	0.176062	9.07554	9.08634	9.03418	8.98794	9.00494	0.176062	8.23693	8.2546	8.20533	8.27775	8.27738	0.176062	8.49077	8.52564	8.52843	8.53543	8.62619
	0.176925	9.02788	8.98847	9.00648	9.08045	8.9796	0.176925	9.08102	9.01471	9.06376	9.03572	9.02014	0.176925	9.09163	9.08052	9.00946	9.05543	9.05643	0.176925	8.19319	8.22038	8.14807	8.31002	8.2396	0.176925	8.53221	8.52918	8.55515	8.58255	8.58864
	0.177787	9.01981	8.99068	8.95522	9.13112	8.96133	0.177787	9.07643	9.05468	9.0445	9.07729	8.99798	0.177787	9.08382	9.04054	9.05036	9.06583	9.08076	0.177787	8.20727	8.20176	8.19614	8.30781	8.20363	0.177787	8.52849	8.501	8.5442	8.56457	8.59056
	0.17865	9.06606	9.00533	9.04185	9.11805	9.02799	0.17865	9.00253	9.00098	9.07286	9.05837	9.04525	0.17865	9.13783	9.03944	9.03031	8.97526	9.0776	0.17865	8.24616	8.21008	8.23496	8.3124	8.20898	0.17865	8.56378	8.52914	8.5519	8.58252	8.55949
	0.179525	9.03418	9.03554	9.04122	9.07524	9.01387	0.179525	9.01719	8.98586	9.05167	9.08366	9.06337	0.179525	9.09791	9.04219	9.03228	9.00991	9.00962	0.179525	8.28401	8.17292	8.20222	8.3265	8.19708	0.179525	8.54452	8.50826	8.52613	8.56721	8.5803
	0.1804	9.07488	9.03504	8.99793	9.06557	9.10477	0.1804	9.04635	9.03962	9.07913	9.10474	9.05134	0.1804	9.07448	9.07985	9.03104	9.05448	9.00687	0.1804	8.31428	8.22206	8.16095	8.32168	8.26851	0.1804	8.5169	8.59085	8.54888	8.5947	8.5839
	0.181275	9.10006	9.0831	8.97131	9.0198	8.98067	0.181275	9.02096	9.03039	9.07786	9.06944	9.02119	0.181275	9.07338	9.07334	9.00993	9.0364	9.02354	0.181275	8.22249	8.23333	8.20504	8.309	8.25566	0.181275	8.55189	8.49822	8.49996	8.58466	8.63185
	0.18215	9.04949	9.057	9.00629	9.04994	8.98029	0.18215	9.08123	9.08302	9.09341	9.0329	8.95569	0.18215	9.09366	9.07286	9.04341	9.05859	9.07149	0.18215	8.25166	8.22645	8.18085	8.28203	8.19415	0.18215	8.50668	8.56099	8.53069	8.52226	8.59254
	0.183038	9.03911	9.01102	8.96821	9.09929	9.00118	0.183038	9.05352	9.07955	9.07716	9.07849	9.07766	0.183038	9.12448	9.04219	9.09395	9.02011	9.03817	0.183038	8.23695	8.21598	8.20115	8.30024	8.22213	0.183038	8.51141	8.51292	8.48392	8.58848	8.55584
	0.183925	9.07414	9.01988	8.94259	9.01235	8.97483	0.183925	9.05838	9.05815	9.05689	9.05247	9.01898	0.183925	9.09037	9.11028	9.01663	9.00392	8.99793	0.183925	8.24228	8.17363	8.17909	8.30646	8.24154	0.183925	8.54776	8.49109	8.5699	8.56099	8.61874
	0.184813	9.08239	9.0446	9.00231	9.05781	9.02827	0.184813	9.00871	9.03054	9.08904	9.10398	9.04565	0.184813	9.0163	9.05758	9.00166	9.06876	9.06873	0.184813	8.26518	8.19168	8.2164	8.27787	8.23144	0.184813	8.51052	8.49795	8.50905	8.5419	8.53881
	0.185713	9.08526	9.03532	9.03192	9.04442	9.01571	0.185713	9.0291	9.09763	9.11297	8.99754	9.04314	0.185713	9.06685	9.10597	9.00149	9.07046	9.09603	0.185713	8.24638	8.17862	8.20829	8.30564	8.26423	0.185713	8.51134	8.48908	8.50814	8.57071	8.57242
	0.186613	9.08612	9.01072	8.99609	9.02407	9.02734	0.186613	9.0045	9.06811	9.11477	9.05634	9.0563	0.186613	9.11721	9.0105	8.96595	9.06664	9.02579	0.186613	8.2302	8.18795	8.18487	8.31883	8.2412	0.186613	8.54028	8.49686	8.46734	8.54146	8.61205
	0.187513	9.07506	9.05734	9.01591	9.06806	9.03245	0.187513	9.02842	9.00315	9.12159	9.06298	9.0083	0.187513	9.07869	8.96762	9.02396	8.99189	9.05669	0.187513	8.26395	8.21812	8.20994	8.32353	8.18911	0.187513	8.53745	8.52104	8.46346	8.56984	8.58063
	0.188413	9.08955	9.07914	9.06017	9.02874	9.01993	0.188413	9.054	9.05482	9.08155	9.10802	9.05312	0.188413	9.12884	9.03823	8.99916	9.01141	9.0313	0.188413	8.29691	8.18968	8.19503	8.31471	8.17548	0.188413	8.54313	8.47505	8.47416	8.57384	8.57049
	0.189325	9.05869	9.13538	8.99044	9.03742	9.04066	0.189325	9.03473	9.06164	9.08297	9.08839	9.0908	0.189325	9.12784	9.08928	8.98153	8.99025	9.08611	0.189325	8.21055	8.22203	8.17634	8.31727	8.2514	0.189325	8.50448	8.50963	8.48434	8.54683	8.58398
	0.190238	9.05647	9.08706	8.9695	9.02194	9.0617	0.190238	9.13961	9.08363	9.10664	9.06318	8.97643	0.190238	9.10837	9.04523	9.03321	9.05897	9.02023	0.190238	8.25996	8.17766	8.18612	8.32794	8.2196	0.190238	8.52976	8.52172	8.51927	8.58622	8.60537
	0.19115	9.07661	9.03753	9.01267	9.04459	9.00155	0.19115	9.0414	9.03343	9.05481	9.07501	8.93658	0.19115	9.06676	9.06062	9.03825	8.94152	9.07218	0.19115	8.30926	8.17136	8.18056	8.30873	8.25309	0.19115	8.51774	8.5389	8.53867	8.54195	8.56694
	0.192062	9.02965	9.06695	9.02422	9.04861	9.02697	0.192062	9.0371	9.02139	9.08022	9.04236	9.07834	0.192062	9.10038	9.0091	9.03587	9.05783	8.97199	0.192062	8.2997	8.16425	8.17442	8.34073	8.22945	0.192062	8.49554	8.52405	8.50383	8.55415	8.5983
	0.192988	9.07259	9.04231	8.9793	9.02256	9.02296	0.192988	9.0181	9.05373	9.11254	9.07242	9.06554	0.192988	9.07891	9.07794	8.94911	8.99641	9.01186	0.192988	8.24376	8.16477	8.24995	8.34012	8.22772	0.192988	8.52486	8.4811	8.5109	8.56587	8.616
	0.193913	9.12667	9.01383	9.01429	9.06914	9.012	0.193913	9.01501	9.06762	9.1198	9.0336	9.06816	0.193913	9.1077	9.12717	9.04208	9.04209	9.08538	0.193913	8.25543	8.20363	8.21515	8.25986	8.20994	0.193913	8.52354	8.45539	8.53987	8.54927	8.57143
	0.194837	8.99311	9.05225	9.01551	9.07896	8.98716	0.194837	9.00286	9.03063	9.07184	9.04467	9.00684	0.194837	9.09517	9.05981	9.05138	8.97651	9.01929	0.194837	8.22712	8.18365	8.20035	8.31062	8.18981	0.194837	8.51252	8.53083	8.52038	8.54425	8.51844
	0.195775	9.02295	9.08353	9.01166	9.05739	9.06293	0.195775	8.9746	8.98836	9.05077	9.07074	9.0337	0.195775	9.09749	9.09516	9.05254	9.02877	9.01973	0.195775	8.23155	8.17066	8.20158	8.30081	8.24695	0.195775	8.55793	8.50337	8.54172	8.50868	8.57903
	0.196712	9.09031	9.05474	9.02054	9.01427	9.04826	0.196712	8.98738	9.07173	9.05257	9.04046	9.03462	0.196712	9.06729	9.05776	9.02983	9.02937	8.99696	0.196712	8.24028	8.20783	8.18076	8.29513	8.24578	0.196712	8.49771	8.52155	8.50903	8.61047	8.59395
	0.19765	9.08035	9.0626	8.98233	9.05696	9.03437	0.19765	9.01775	9.01189	9.09593	9.084	9.09209	0.19765	9.09296	9.07342	8.95354	9.04444	9.03071	0.19765	8.28703	8.25555	8.18923	8.30444	8.22926	0.19765	8.53354	8.48639	8.51266	8.54875	8.57819
	0.198588	9.0573	9.03203	8.94533	9.02605	9.04667	0.198588	8.98989	9.0336	9.06965	9.10188	9.03261	0.198588	9.08651	9.03744	8.98242	8.97244	9.00423	0.198588	8.25431	8.19204	8.21489	8.30786	8.21416	0.198588	8.489	8.51976	8.5655	8.55983	8.53676
	0.199538	9.11015	9.01532	9.01297	9.05279	8.98208	0.199538	9.00977	9.00268	9.13468	9.04687	9.01915	0.199538	9.13225	9.04656	9.03643	9.01485	9.07165	0.199538	8.25416	8.20901	8.23981	8.29151	8.2408	0.199538	8.50861	8.50243	8.5207	8.59546	8.59881
	0.200487	9.06712	9.04979	8.98526	9.04969	8.99557	0.200487	9.08052	9.02668	9.07183	9.05932	9.07532	0.200487	9.14312	9.0459	9.04574	9.0018	9.02099	0.200487	8.21553	8.175	8.22653	8.30248	8.23876	0.200487	8.497	8.50798	8.48021	8.5818	8.55768
	0.201438	9.04578	9.02404	9.00494	9.03626	8.95621	0.201438	8.97714	9.04423	9.05609	9.06888	9.01743	0.201438	9.16262	9.07952	9.02166	9.05002	9.02418	0.201438	8.24772	8.17238	8.18135	8.32724	8.22095	0.201438	8.52795	8.43559	8.49414	8.56068	8.54194
	0.2024	9.08631	9.03002	9.01588	9.02369	8.98077	0.2024	9.00421	9.09626	9.05415	9.02589	9.07958	0.2024	9.08839	9.04448	9.01345	9.03596	9.08023	0.2024	8.25852	8.21797	8.19427	8.31159	8.21379	0.2024	8.51839	8.46683	8.51335	8.5378	8.58719
	0.203362	9.05161	9.05939	9.04149	8.99408	9.05092	0.203362	9.07911	9.04321	9.06782	9.09667	9.10632	0.203362	9.12608	9.10907	9.05808	9.00393	9.00613	0.203362	8.25643	8.16137	8.21369	8.30017	8.22866	0.203362	8.57376	8.528	8.52503	8.56868	8.60232
	0.204325	9.07227	9.07796	9.03386	9.03342	9.02411	0.204325	9.03063	9.06211	9.08802	9.14187	9.06867	0.204325	9.06952	9.02513	9.00303	9.01053	9.06196	0.204325	8.22609	8.1774	8.21178	8.30167	8.17706	0.204325	8.50501	8.51061	8.51402	8.54661	8.57231
	0.2053	9.03884	9.08993	8.95351	9.0641	8.98597	0.2053	9.01457	9.06184	9.03576	9.10366	9.01906	0.2053	9.08463	9.02551	8.99788	9.03109	9.07418	0.2053	8.23456	8.19471	8.23227	8.34208	8.20172	0.2053	8.48609	8.49996	8.49343	8.55861	8.55578
	0.206262	9.12375	9.07378	8.9776	9.06872	9.01561	0.206262	9.0582	8.98118	9.04986	9.03705	9.02301	0.206262	9.08357	9.0536	8.99809	9.02522	9.00755	0.206262	8.22383	8.23735	8.18464	8.27684	8.2173	0.206262	8.54139	8.50737	8.49378	8.57375	8.51399
	0.207237	9.05637	9.05263	9.01321	9.07966	9.02099	0.207237	9.05544	9.04514	9.06744	9.07224	9.0529	0.207237	9.06295	9.07576	9.04305	9.01205	9.0865	0.207237	8.2794	8.2132	8.17486	8.27439	8.21823	0.207237	8.51475	8.47612	8.57227	8.58672	8.53832
	0.208225	9.0438	9.03618	8.97015	9.03934	9.0631	0.208225	9.03748	9.11479	9.07527	9.02474	9.03857	0.208225	9.02912	9.0564	9.02108	9.02963	9.04056	0.208225	8.26123	8.20337	8.20063	8.32761	8.23028	0.208225	8.54037	8.50173	8.53287	8.5351	8.5533
	0.2092	9.07476	8.96701	8.96313	9.01563	9.0208	0.2092	9.04711	9.00186	9.12538	9.09925	9.04893	0.2092	9.09847	9.05598	9.01743	8.99726	8.97925	0.2092	8.23731	8.19268	8.23766	8.33689	8.24493	0.2092	8.51225	8.56351	8.52168	8.548	8.60378
	0.210187	9.09261	9.01732	8.97746	9.03805	9.00028	0.210187	9.01303	9.02126	9.08238	9.05895	9.08359	0.210187	9.08153	9.05484	9.01696	9.06247	9.00522	0.210187	8.22865	8.21443	8.19513	8.30101	8.24648	0.210187	8.53826	8.48278	8.48065	8.55311	8.57021
	0.211187	9.04524	9.04601	9.0054	9.03196	9.04124	0.211187	9.07872	9.08145	9.1271	9.03468	9.02649	0.211187	9.05587	9.10892	8.99841	9.05326	9.05612	0.211187	8.23792	8.21261	8.22123	8.30083	8.23836	0.211187	8.46625	8.47564	8.53062	8.60828	8.55775
	0.212175	9.05568	9.05034	9.0128	9.06731	8.97865	0.212175	9.02211	9.08656	9.05431	9.0845	9.02577	0.212175	9.11382	9.0581	9.07576	9.04777	9.01622	0.212175	8.24775	8.22369	8.19522	8.28569	8.18843	0.212175	8.5454	8.53008	8.52173	8.58377	8.6119
	0.213175	9.10818	9.01237	8.99184	9.0423	8.99396	0.213175	9.07431	9.0484	9.11458	9.03797	9.07363	0.213175	9.09658	9.06047	9.02519	9.0227	9.03366	0.213175	8.23279	8.21623	8.21716	8.33127	8.17473	0.213175	8.5059	8.47897	8.49533	8.56141	8.56654
	0.214175	9.03647	9.08187	9.01638	9.01438	9.08717	0.214175	9.04006	8.96873	9.14743	9.09208	8.96783	0.214175	9.09392	9.0831	9.03905	9.00011	9.02156	0.214175	8.25148	8.22336	8.21533	8.29393	8.23045	0.214175	8.47423	8.50736	8.52378	8.56094	8.56358
	0.215188	9.08361	8.98338	9.00029	9.05358	9.0014	0.215188	9.0446	9.05937	9.09622	9.07916	9.06312	0.215188	9.08632	9.01029	9.03962	9.0679	9.07956	0.215188	8.22638	8.22273	8.22204	8.30178	8.20809	0.215188	8.48403	8.52159	8.51298	8.56051	8.58939
	0.216188	9.05651	9.12218	9.02388	9.05086	8.9848	0.216188	9.0802	9.04535	9.12498	9.07998	9.0676	0.216188	9.07145	9.06504	9.01784	8.98174	9.04998	0.216188	8.22431	8.14585	8.18319	8.29982	8.22711	0.216188	8.51469	8.49782	8.50754	8.56236	8.55743
	0.217212	9.05013	9.04463	9.01732	9.0892	9.03464	0.217212	9.03696	9.09521	9.08566	9.07334	9.05031	0.217212	9.0786	9.14024	8.98015	8.98565	9.01605	0.217212	8.26499	8.18764	8.15828	8.30745	8.22943	0.217212	8.53603	8.54537	8.48559	8.55792	8.58557
	0.218225	9.07834	9.03772	8.99358	8.98827	8.97878	0.218225	8.99614	8.99604	9.03887	9.10943	9.06569	0.218225	9.10323	9.04847	9.00582	9.07236	9.07491	0.218225	8.29949	8.18721	8.19839	8.31977	8.23854	0.218225	8.54085	8.4854	8.46984	8.58805	8.59349
	0.21925	9.03379	9.06013	9.00634	9.01805	8.9992	0.21925	9.02405	9.03433	9.10936	9.07994	9.01121	0.21925	9.06056	9.05474	8.97682	9.07422	8.97752	0.21925	8.24935	8.14873	8.20532	8.32568	8.24245	0.21925	8.49913	8.50225	8.53763	8.54025	8.56679
	0.220275	9.02616	9.05784	9.03109	9.02754	9.01193	0.220275	9.05183	9.05488	9.07635	9.13097	9.01521	0.220275	9.10938	9.05329	8.99602	9.08636	9.03035	0.220275	8.27639	8.17077	8.18935	8.27109	8.19706	0.220275	8.51607	8.5097	8.49925	8.56178	8.63532
	0.2213	9.10952	9.04891	8.9789	9.05247	8.97351	0.2213	9.02473	9.0136	9.08795	9.03234	9.05194	0.2213	9.0908	9.0274	8.99185	9.03247	9.03751	0.2213	8.23486	8.21002	8.16346	8.36455	8.22084	0.2213	8.4999	8.47211	8.52035	8.55706	8.55121
	0.222337	9.03822	9.06706	9.03206	9.07781	8.94294	0.222337	9.05901	9.08825	9.10777	9.08708	9.03075	0.222337	9.08398	9.06716	8.96714	9.04873	9.03441	0.222337	8.28906	8.20492	8.16904	8.31677	8.2295	0.222337	8.55145	8.52275	8.51831	8.55772	8.58152
	0.223375	9.09771	9.02732	8.97899	9.07564	9.05054	0.223375	9.0435	9.02541	9.1418	9.10942	9.02023	0.223375	9.07524	9.02231	9.00269	9.00657	9.02762	0.223375	8.2201	8.2017	8.19142	8.31562	8.20237	0.223375	8.49692	8.50226	8.49925	8.56444	8.58097
	0.224413	9.07645	9.02815	9.00035	9.0515	8.99991	0.224413	9.01305	9.04728	9.12892	9.07627	9.06276	0.224413	9.06419	9.02729	9.02368	9.03571	9.03609	0.224413	8.2198	8.19614	8.19821	8.24115	8.23364	0.224413	8.48492	8.47365	8.4872	8.54574	8.5915
	0.22545	9.08836	9.03732	8.99803	9.06204	9.00051	0.22545	9.00707	9.03043	9.01893	9.07366	9.03685	0.22545	9.07111	9.05373	9.00406	9.00132	9.03815	0.22545	8.22865	8.21809	8.20658	8.27805	8.21172	0.22545	8.55928	8.51234	8.46228	8.52479	8.58817
	0.2265	9.03096	9.04516	8.96857	9.08074	8.99569	0.2265	9.05276	9.0562	9.06367	9.02362	9.03323	0.2265	9.08819	9.08132	9.00333	9.04503	9.0572	0.2265	8.26846	8.20958	8.17943	8.29764	8.23946	0.2265	8.53499	8.4852	8.54752	8.55294	8.58126
	0.227563	9.1087	9.08707	9.00391	9.06191	8.99369	0.227563	8.9875	9.07051	9.03924	9.09721	9.01642	0.227563	9.07824	9.08401	9.02176	9.03718	9.00303	0.227563	8.26818	8.16247	8.22811	8.31789	8.21817	0.227563	8.53459	8.49048	8.52318	8.57678	8.56016
	0.228612	9.03426	9.10839	9.00269	9.05689	9.01343	0.228612	9.00311	8.98121	9.0852	9.11877	9.04405	0.228612	9.10159	9.0086	9.02265	9.02037	9.07383	0.228612	8.24726	8.18947	8.19941	8.31606	8.26902	0.228612	8.51263	8.52574	8.49281	8.54165	8.60731
	0.229675	9.04982	9.01638	8.99426	9.04053	8.99609	0.229675	9.0487	9.03979	9.04681	9.04741	9.04059	0.229675	9.08681	9.06087	8.95826	9.04329	9.06291	0.229675	8.24955	8.21019	8.21509	8.3172	8.24315	0.229675	8.51613	8.48258	8.51545	8.5465	8.59142
	0.230738	9.08104	9.01538	9.00546	9.05511	9.05176	0.230738	9.03185	9.05591	9.09295	9.05493	9.04255	0.230738	9.05794	9.02912	9.00928	8.98783	9.01289	0.230738	8.20635	8.18764	8.20736	8.33417	8.20949	0.230738	8.50044	8.52461	8.55015	8.51087	8.6035
	0.231813	9.05639	9.04144	9.01062	9.08899	9.01149	0.231813	9.04743	9.0311	9.10224	9.06371	8.99712	0.231813	9.06752	9.05956	9.01281	9.04447	9.05983	0.231813	8.29651	8.18459	8.18665	8.32329	8.18094	0.231813	8.5288	8.49994	8.52434	8.547	8.56338
	0.232888	9.04968	9.05643	9.04702	9.01519	8.99661	0.232888	9.07841	9.02841	9.0807	9.13548	9.0578	0.232888	9.0934	9.0475	8.97099	8.99066	9.05445	0.232888	8.21616	8.18426	8.23626	8.25292	8.24315	0.232888	8.49995	8.50478	8.55688	8.55617	8.54737
	0.233963	9.07036	9.04504	8.98175	9.02848	9.03376	0.233963	8.99926	9.04279	8.99556	9.09288	9.06111	0.233963	9.12721	9.0717	9.07497	9.03363	9.06396	0.233963	8.23551	8.20921	8.17464	8.30063	8.21836	0.233963	8.54021	8.47201	8.50721	8.55192	8.56075
	0.235038	9.02312	9.06132	9.0273	9.02914	9.04302	0.235038	9.00603	9.06485	9.01199	9.00666	9.06569	0.235038	9.04573	9.07402	9.0221	8.98414	9.06278	0.235038	8.27509	8.14685	8.16268	8.28177	8.19837	0.235038	8.52587	8.5174	8.5148	8.53886	8.60792
	0.236125	9.09348	9.06295	8.95504	9.04664	9.06773	0.236125	9.05949	9.03164	9.06145	9.07641	9.07945	0.236125	9.09706	9.06708	9.01609	9.02094	8.98308	0.236125	8.25288	8.16334	8.20182	8.35172	8.18993	0.236125	8.50449	8.53622	8.52718	8.54209	8.54974
	0.237212	9.06111	9.08426	8.99949	9.08412	9.02943	0.237212	9.03694	9.06776	9.03216	9.03917	9.06776	0.237212	9.07876	9.01766	8.96932	8.97668	9.03491	0.237212	8.24983	8.20777	8.2208	8.2721	8.24024	0.237212	8.50892	8.52221	8.50488	8.55644	8.55342
	0.238312	9.01542	9.06682	8.98806	9.0411	8.99905	0.238312	8.99744	9.06368	9.07357	9.04909	9.03349	0.238312	9.13542	9.09139	9.04618	9.0316	9.02316	0.238312	8.30611	8.22662	8.2064	8.27172	8.20167	0.238312	8.54196	8.50648	8.49627	8.58188	8.57054
	0.239413	9.0527	9.04731	8.99502	9.03131	8.98097	0.239413	9.06234	9.05556	9.04402	9.05138	9.03594	0.239413	9.08185	8.99387	9.04179	9.031	9.04935	0.239413	8.20385	8.19305	8.19305	8.28557	8.26894	0.239413	8.53025	8.54247	8.52102	8.56813	8.56251
	0.240513	9.07546	9.03194	8.97626	9.05401	9.00769	0.240513	9.02415	9.05808	8.98317	9.03015	9.03244	0.240513	9.10203	9.06017	8.97599	9.04204	8.99923	0.240513	8.2343	8.17086	8.20776	8.28365	8.19353	0.240513	8.50765	8.53263	8.48846	8.56899	8.5862
	0.241612	9.0722	9.03794	9.03096	9.03979	8.99155	0.241612	9.04402	9.03628	9.06142	9.06192	9.03065	0.241612	9.14596	9.05787	9.005	8.95882	8.98326	0.241612	8.23238	8.21853	8.22387	8.28629	8.21359	0.241612	8.57154	8.50675	8.51499	8.5339	8.60374
	0.242725	9.07963	9.02964	8.98257	9.0477	8.95875	0.242725	9.01478	8.98263	9.05022	9.08791	9.05628	0.242725	9.08863	9.04578	8.97802	9.03958	9.02722	0.242725	8.28204	8.22217	8.20477	8.28644	8.23745	0.242725	8.48948	8.53358	8.49174	8.57026	8.56987
	0.243838	9.05445	9.12187	9.0172	9.04582	9.04254	0.243838	9.03713	8.99545	9.04707	9.08505	9.00336	0.243838	9.07795	9.09059	8.9907	9.04395	8.99021	0.243838	8.24244	8.1632	8.20489	8.28284	8.22302	0.243838	8.54237	8.51977	8.51803	8.56866	8.55967
	0.244962	9.0374	9.02093	9.02514	9.09142	9.01814	0.244962	9.03964	9.04345	9.08154	9.04796	9.09446	0.244962	9.10209	9.07414	8.98899	8.99287	9.03239	0.244962	8.22983	8.19264	8.18552	8.30477	8.23416	0.244962	8.5228	8.52253	8.48659	8.55851	8.57432
	0.246088	9.09921	9.03134	9.01886	9.00648	9.01752	0.246088	9.0279	9.06485	9.05733	9.08048	9.02689	0.246088	9.07586	9.04071	8.95445	8.98172	9.03967	0.246088	8.26589	8.20493	8.1889	8.2931	8.24097	0.246088	8.5103	8.46233	8.48646	8.5614	8.57528
	0.247212	9.01959	9.04597	8.97468	9.01772	8.97036	0.247212	9.01291	9.00271	9.05112	9.05468	9.0118	0.247212	9.11065	9.06652	8.97427	9.01426	9.07223	0.247212	8.21798	8.21909	8.20528	8.28749	8.19628	0.247212	8.53432	8.488	8.46937	8.56649	8.55871
	0.248338	9.01245	9.00811	8.9724	9.08836	9.00108	0.248338	9.03969	9.08597	9.09432	9.06451	8.97485	0.248338	9.08274	9.03128	8.99681	8.98722	9.039	0.248338	8.26594	8.25201	8.17904	8.28404	8.22332	0.248338	8.50392	8.4976	8.50093	8.5836	8.58049
	0.249475	9.0246	9.01265	9.01825	9.09799	9.00536	0.249475	9.02529	8.96871	9.02937	9.04799	9.05427	0.249475	9.11395	9.03802	9.03467	8.96327	9.03594	0.249475	8.27021	8.20086	8.20692	8.28635	8.21585	0.249475	8.52474	8.47335	8.49889	8.53706	8.56401
	0.250612	9.08069	9.0636	9.01048	9.03176	8.97305	0.250612	9.00558	9.04691	9.06856	9.08079	9.06018	0.250612	9.08617	9.11037	9.00938	8.97097	9.02545	0.250612	8.26028	8.18052	8.20506	8.28909	8.22476	0.250612	8.51798	8.51685	8.49223	8.55922	8.59061
	0.251763	9.05283	9.07373	9.03692	9.05185	9.013	0.251763	9.04413	9.0299	9.07665	9.05661	8.99267	0.251763	9.07157	9.11925	9.00121	9.03028	9.03115	0.251763	8.25563	8.22098	8.20515	8.29274	8.16806	0.251763	8.52321	8.51021	8.48278	8.54574	8.54412
	0.252912	9.07386	9.079	9.02289	9.07168	9.03884	0.252912	9.03733	9.10372	9.09306	9.07	9.05033	0.252912	9.07759	9.07207	9.01558	9.03551	9.033	0.252912	8.2547	8.22862	8.20042	8.29688	8.22517	0.252912	8.49643	8.49114	8.51891	8.59653	8.59726
	0.254063	9.04772	9.01191	9.00281	9.03105	8.99835	0.254063	9.04145	9.04901	9.07532	9.02486	9.01609	0.254063	9.08345	9.04513	9.01222	9.04924	9.04445	0.254063	8.24872	8.21821	8.18707	8.29827	8.21185	0.254063	8.48507	8.50197	8.48202	8.54115	8.54712
	0.255225	9.03831	9.04045	9.00741	9.05039	8.98901	0.255225	9.00935	9.08486	9.07401	9.0699	9.05429	0.255225	9.09895	9.07993	9.02336	9.03331	9.0607	0.255225	8.24353	8.17982	8.23367	8.31506	8.23898	0.255225	8.5515	8.52167	8.49466	8.51851	8.57185
	0.256388	9.06352	8.98023	8.98792	9.08471	8.9945	0.256388	8.99023	9.05345	9.06524	9.01941	9.03733	0.256388	9.10781	9.05898	8.99756	8.99951	9.0467	0.256388	8.27044	8.22144	8.17244	8.27937	8.19669	0.256388	8.51433	8.51782	8.49791	8.51025	8.5594
	0.25755	9.03817	8.99635	9.0319	9.04478	9.04532	0.25755	9.0186	9.0625	9.05741	9.01054	9.02054	0.25755	9.09868	9.05168	9.02182	9.00358	9.05994	0.25755	8.26826	8.21037	8.19706	8.30013	8.21337	0.25755	8.51529	8.52579	8.50507	8.5264	8.54813
	0.258725	9.0575	9.07865	9.04197	8.97324	9.04447	0.258725	9.00994	9.04922	9.04745	9.03005	9.0584	0.258725	9.0748	9.0311	9.01317	9.01617	9.02585	0.258725	8.3088	8.19104	8.20088	8.30219	8.21685	0.258725	8.51322	8.53237	8.52233	8.55621	8.56441
	0.2599	9.10366	9.06948	8.99859	9.02808	9.02679	0.2599	9.04228	9.04402	9.08064	9.061	9.07884	0.2599	9.0651	9.04969	9.00393	9.03967	9.06633	0.2599	8.25685	8.20103	8.18407	8.29568	8.20115	0.2599	8.55275	8.47346	8.52627	8.53972	8.59377
	0.261075	8.99612	9.05367	8.99844	9.01468	9.02777	0.261075	9.04823	9.03453	9.03782	9.05749	9.0572	0.261075	9.09417	9.02865	8.9694	8.99928	9.02369	0.261075	8.25986	8.18348	8.22535	8.30549	8.22035	0.261075	8.51641	8.49672	8.45736	8.56672	8.60487
	0.262262	9.05653	8.99843	8.99588	9.08046	8.99407	0.262262	9.03662	9.02829	9.01935	9.0415	9.04589	0.262262	9.06322	9.05987	9.04039	9.00576	9.05429	0.262262	8.25043	8.23001	8.15731	8.30007	8.19886	0.262262	8.5359	8.48154	8.55111	8.54573	8.57765
	0.26345	9.05762	9.06894	8.99154	8.98514	8.99204	0.26345	9.04881	9.07175	9.09355	9.04328	9.03666	0.26345	9.0517	9.00994	8.99116	8.99852	9.03565	0.26345	8.22394	8.17342	8.16992	8.32061	8.20439	0.26345	8.52174	8.51954	8.49468	8.5493	8.54256
	0.26465	9.06618	8.99569	8.96463	9.02664	9.02873	0.26465	9.04173	9.0542	9.04208	9.03899	9.0294	0.26465	9.08608	9.05012	8.97348	9.02174	9.00253	0.26465	8.23829	8.17903	8.19846	8.29867	8.19221	0.26465	8.51205	8.47192	8.50309	8.57435	8.56464
	0.265837	9.07483	9.07957	8.944	9.07574	9.04716	0.265837	9.00343	9.04348	9.01788	9.04613	9.04046	0.265837	9.0405	9.05467	9.00624	9.01726	8.9976	0.265837	8.25327	8.21592	8.18891	8.32212	8.24532	0.265837	8.51374	8.47251	8.48251	8.5635	8.57088
	0.26705	9.06451	9.0454	9.0031	9.03047	9.01337	0.26705	9.0364	9.03548	9.0352	9.03713	9.07348	0.26705	9.09867	9.08478	9.01939	8.9607	9.02841	0.26705	8.24704	8.19425	8.17761	8.26013	8.21514	0.26705	8.51426	8.50317	8.5405	8.53963	8.60452
	0.26825	9.12135	9.0587	9.01452	9.00988	8.97314	0.26825	8.99684	9.05538	9.07634	9.05594	9.03299	0.26825	9.05777	9.0531	8.99597	9.01406	8.97744	0.26825	8.22712	8.19235	8.19899	8.29549	8.18639	0.26825	8.52346	8.50338	8.49586	8.58937	8.56756
	0.269462	9.00776	9.07278	8.99687	8.99908	8.99418	0.269462	9.00767	9.03705	9.01454	9.08255	9.02263	0.269462	9.03875	9.07786	8.96764	9.03869	8.99572	0.269462	8.26582	8.17942	8.2156	8.34735	8.21993	0.269462	8.48089	8.51821	8.4969	8.5627	8.56996
	0.270675	9.06262	9.02006	8.96355	9.03281	9.01949	0.270675	9.00646	9.05143	9.05237	9.06753	9.04105	0.270675	9.02946	9.04555	9.0149	8.99629	9.03963	0.270675	8.24934	8.198	8.20281	8.28482	8.22928	0.270675	8.51397	8.52394	8.48589	8.58435	8.55096
	0.2719	9.0881	9.00516	8.95634	9.02658	9.02684	0.2719	9.03808	9.02929	9.06379	9.04646	9.04143	0.2719	9.07703	9.06975	8.98307	9.02109	9.03589	0.2719	8.23373	8.2082	8.18637	8.32597	8.19889	0.2719	8.4908	8.47994	8.48664	8.54051	8.61102
	0.273125	9.09423	9.02863	8.97996	9.04823	9.05455	0.273125	9.04076	9.03878	9.03559	9.07247	9.04314	0.273125	9.06136	9.05625	8.95625	9.02976	9.04048	0.273125	8.25864	8.23284	8.22726	8.33173	8.24589	0.273125	8.50989	8.50885	8.47996	8.5973	8.57784
	0.274363	9.09256	9.04502	8.97171	9.05897	8.9938	0.274363	8.98796	8.97537	9.07719	9.04704	9.05308	0.274363	9.12383	9.06293	8.98823	9.02496	9.03075	0.274363	8.26577	8.20452	8.17049	8.33514	8.23372	0.274363	8.51192	8.49116	8.5017	8.57446	8.56285
	0.275587	9.01381	9.0366	8.93612	9.07438	8.98647	0.275587	9.05301	9.06124	9.03972	9.06221	9.01516	0.275587	9.03314	9.04963	8.98838	9.00667	9.06971	0.275587	8.24588	8.18755	8.18848	8.26008	8.21929	0.275587	8.56306	8.50107	8.51684	8.55202	8.55214
	0.276837	9.03525	9.02861	8.94412	9.06027	9.03058	0.276837	9.06248	9.06322	9.09688	9.03769	9.06876	0.276837	9.07998	9.0296	8.9861	9.03104	9.0282	0.276837	8.2582	8.23994	8.20195	8.2948	8.21663	0.276837	8.48072	8.49071	8.53275	8.55519	8.56311
	0.278075	9.04226	9.00294	8.99577	9.06399	8.97751	0.278075	9.02796	9.02045	9.10086	9.07395	9.04318	0.278075	9.06898	9.0199	9.01434	9.02479	9.04351	0.278075	8.22454	8.20657	8.16613	8.28131	8.22262	0.278075	8.50419	8.54535	8.48322	8.55513	8.53807
	0.279325	9.07997	9.03085	8.97233	9.05275	8.99939	0.279325	9.00754	9.06927	9.03649	9.05913	9.01553	0.279325	9.09497	9.02749	8.9894	8.99136	9.05716	0.279325	8.23947	8.19191	8.19424	8.30511	8.24556	0.279325	8.51096	8.48262	8.53922	8.56507	8.55929
	0.280575	9.08747	9.02673	8.98106	9.06549	9.01316	0.280575	9.04628	9.08068	9.03259	9.05194	9.0789	0.280575	9.03281	9.0237	9.01304	8.96705	9.02616	0.280575	8.2557	8.20652	8.17076	8.29149	8.25701	0.280575	8.53292	8.50174	8.46382	8.55199	8.52209
	0.281837	9.01931	9.02759	8.97717	9.05974	8.99482	0.281837	9.02374	9.05492	9.01789	9.11223	9.07448	0.281837	9.08652	9.03207	8.97767	9.00486	9.04657	0.281837	8.24559	8.19222	8.20808	8.30706	8.22261	0.281837	8.49453	8.52438	8.49248	8.5351	8.55838
	0.2831	9.04547	9.06112	9.01863	9.05554	9.01614	0.2831	9.04693	9.083	9.03536	9.05521	9.03319	0.2831	9.08572	9.04775	9.00086	9.02798	9.0667	0.2831	8.2265	8.19244	8.19609	8.3101	8.23463	0.2831	8.53086	8.51158	8.494	8.56135	8.56
	0.284375	9.09571	9.01313	9.00357	9.06336	9.02793	0.284375	9.03893	9.04068	9.03854	9.08789	9.03129	0.284375	9.09161	9.06075	8.99905	9.01408	9.04276	0.284375	8.24588	8.22013	8.16418	8.29458	8.2305	0.284375	8.53231	8.50292	8.49547	8.5868	8.56698
	0.285637	9.06598	9.00326	8.98926	9.07088	9.03216	0.285637	9.01261	9.04797	9.04115	9.07109	9.01042	0.285637	9.10594	9.04957	9.01236	8.97022	8.99862	0.285637	8.23942	8.18262	8.20428	8.25723	8.23171	0.285637	8.511	8.47812	8.50944	8.54287	8.57209
	0.286925	9.00906	9.0287	9.01593	9.0446	9.04354	0.286925	9.01095	9.02942	9.02841	9.10539	9.03684	0.286925	9.10272	9.05038	8.97999	9.02428	9.01285	0.286925	8.2717	8.1869	8.16468	8.30262	8.18292	0.286925	8.51529	8.50622	8.54555	8.57322	8.53985
	0.2882	9.04907	9.05559	8.96449	9.05901	8.97688	0.2882	9.04655	9.00026	9.09734	9.06063	9.06121	0.2882	9.083	8.99672	8.97095	8.97658	9.01069	0.2882	8.25011	8.1634	8.17724	8.29601	8.21181	0.2882	8.4835	8.46517	8.50574	8.55035	8.5927
	0.289488	9.08035	9.03973	9.03554	9.01101	9.01053	0.289488	9.06725	9.05312	9.07074	9.05783	8.99481	0.289488	9.04894	9.02599	8.96178	9.00404	9.05248	0.289488	8.25742	8.17938	8.20083	8.29852	8.20698	0.289488	8.55028	8.49533	8.49031	8.53249	8.55143
	0.290787	9.0538	9.0665	9.00549	9.04227	8.99575	0.290787	9.00722	9.03523	9.03732	9.05556	9.02605	0.290787	9.05271	9.03443	9.00641	9.01105	9.01122	0.290787	8.24664	8.21092	8.14483	8.32339	8.22197	0.290787	8.50012	8.48538	8.45479	8.52385	8.58527
	0.292087	9.05547	8.98986	8.93989	9.07049	9.05935	0.292087	9.04444	9.05556	9.07374	9.09153	9.03012	0.292087	9.06706	9.04349	8.96201	8.99748	9.04974	0.292087	8.29048	8.17811	8.1642	8.34908	8.20105	0.292087	8.52398	8.51249	8.51353	8.53004	8.58027
	0.293388	9.06163	9.01225	8.94854	9.02813	8.98635	0.293388	9.04182	8.99698	9.04414	9.0624	9.02894	0.293388	9.10957	9.02233	8.98858	9.01123	9.01709	0.293388	8.19252	8.2291	8.20593	8.32027	8.22727	0.293388	8.50999	8.51331	8.51206	8.54118	8.58822
	0.294688	9.04563	9.02872	9.01077	9.06683	8.98968	0.294688	8.99383	9.05473	9.04852	9.0743	9.06672	0.294688	9.06332	9.0577	8.97968	8.99808	9.0475	0.294688	8.30103	8.17645	8.16377	8.35553	8.22757	0.294688	8.55981	8.47651	8.4808	8.51768	8.56814
	0.296	9.06161	9.03891	8.97398	9.00953	8.99182	0.296	9.01016	9.02585	9.03636	9.06134	9.00509	0.296	9.08227	9.05111	8.95482	9.05427	9.04096	0.296	8.22447	8.18377	8.17925	8.31503	8.20801	0.296	8.50932	8.47085	8.50521	8.55473	8.57775
	0.297325	9.02339	9.04158	9.01984	9.03916	9.05429	0.297325	9.02841	9.02943	9.02579	9.05035	9.08095	0.297325	9.08349	9.04725	9.00837	8.98329	9.01405	0.297325	8.22744	8.17826	8.16191	8.32203	8.23446	0.297325	8.51323	8.50214	8.47345	8.5609	8.55165
	0.29865	9.04762	9.04346	8.99337	9.08766	9.00774	0.29865	9.06971	9.03617	9.04385	9.08724	9.03075	0.29865	9.06997	9.02916	8.97776	8.97971	9.03362	0.29865	8.26573	8.1853	8.18464	8.3146	8.20466	0.29865	8.51067	8.50841	8.48093	8.56392	8.60099
	0.299975	9.06719	9.02178	8.99483	9.01788	9.00928	0.299975	9.04255	9.03992	9.03524	9.07216	9.09564	0.299975	9.09542	8.99255	9.04624	8.97587	9.02645	0.299975	8.23522	8.19771	8.21355	8.28631	8.20096	0.299975	8.48827	8.48268	8.48366	8.53312	8.58702
	0.3013	9.08527	9.05853	8.97172	9.02874	8.99658	0.3013	8.9581	9.00974	9.04699	9.07621	9.03416	0.3013	9.07442	8.95107	9.02738	8.99322	9.02094	0.3013	8.24008	8.19774	8.18152	8.2763	8.22927	0.3013	8.47828	8.49378	8.49811	8.54512	8.55009
	0.302637	9.08651	9.01252	8.98562	8.97697	8.99296	0.302637	9.03448	9.08079	8.998	9.07845	9.0216	0.302637	9.05541	9.01685	8.98141	8.95396	9.0041	0.302637	8.22559	8.21748	8.1691	8.30162	8.17708	0.302637	8.49898	8.48767	8.47803	8.55728	8.54829
	0.303988	9.08053	9.03581	9.00421	9.01337	9.01013	0.303988	8.99736	9.04927	9.08396	9.04366	9.05598	0.303988	9.11329	9.016	8.97452	9.02128	9.03234	0.303988	8.24308	8.20692	8.18723	8.31527	8.222	0.303988	8.52168	8.45397	8.50453	8.56178	8.57767
	0.305337	9.03629	9.03094	9.02228	9.04758	8.99853	0.305337	9.03731	9.0519	8.99057	9.08679	9.03855	0.305337	9.07138	9.07184	9.00307	8.98963	8.98912	0.305337	8.23957	8.19426	8.17504	8.30218	8.22236	0.305337	8.51394	8.5205	8.54107	8.57343	8.54627
	0.306688	9.02615	9.05239	8.9831	9.04501	8.99461	0.306688	9.02657	9.02007	9.0122	9.03027	9.03663	0.306688	9.06537	9.0213	8.97715	9.02189	9.01326	0.306688	8.24387	8.20227	8.20385	8.28869	8.25164	0.306688	8.56337	8.4737	8.49621	8.5604	8.54415
	0.30805	9.02199	9.02599	9.03974	9.04315	9.00359	0.30805	9.0274	8.99543	9.02978	9.05319	9.05752	0.30805	9.06465	9.02236	8.99831	9.05189	9.01195	0.30805	8.22903	8.21591	8.1616	8.29826	8.23714	0.30805	8.5227	8.49101	8.47879	8.56897	8.5766
	0.309413	9.08718	8.98352	8.99673	9.03429	8.98825	0.309413	9.03362	8.99251	9.00183	9.08241	9.0208	0.309413	9.06938	9.03518	8.99952	9.03099	9.01185	0.309413	8.25642	8.18984	8.18593	8.31568	8.25333	0.309413	8.54108	8.45401	8.50263	8.54349	8.58724
	0.310775	9.05884	9.02401	9.05435	9.04975	9.02563	0.310775	9.05352	9.0623	9.03716	9.07116	9.0349	0.310775	9.07062	8.99788	8.99367	9.0033	9.0197	0.310775	8.24756	8.21198	8.19837	8.25253	8.19747	0.310775	8.51653	8.47577	8.49885	8.54195	8.57114
	0.31215	9.04456	9.06098	8.97186	9.04651	9.01728	0.31215	9.01171	9.0291	9.04191	8.9992	9.0021	0.31215	9.0687	9.00909	9.01303	9.0434	9.04383	0.31215	8.22846	8.18697	8.1852	8.31116	8.21791	0.31215	8.48828	8.50523	8.47577	8.54707	8.53563
	0.313525	9.09869	9.05661	8.97435	9.00456	9.01634	0.313525	9.01	9.0843	9.03977	9.06265	8.99464	0.313525	9.03077	9.07257	9.00374	8.98172	9.02713	0.313525	8.23191	8.1949	8.21076	8.27433	8.18815	0.313525	8.55566	8.4852	8.50544	8.55021	8.55424
	0.314912	9.06143	9.04743	9.02878	9.0557	9.01129	0.314912	8.95797	9.07833	9.05696	9.07317	9.08131	0.314912	9.08735	9.03605	9.0365	9.01747	9.07511	0.314912	8.22617	8.16387	8.18502	8.28702	8.21077	0.314912	8.52591	8.4884	8.47539	8.55249	8.55204
	0.3163	9.05962	9.01892	8.98446	9.05552	9.00123	0.3163	9.04105	9.00921	9.05366	9.02735	9.0343	0.3163	9.03396	9.03609	8.95178	9.01441	9.01225	0.3163	8.25748	8.1799	8.15113	8.26921	8.2378	0.3163	8.52156	8.49714	8.50369	8.54257	8.5594
	0.3177	9.05543	9.03986	8.99856	9.04527	8.99761	0.3177	9.03294	9.01409	9.03215	9.05125	9.00791	0.3177	9.0575	9.02934	8.98627	9.02002	9.02529	0.3177	8.29366	8.18959	8.20101	8.31061	8.20578	0.3177	8.48379	8.47401	8.49181	8.55121	8.5313
	0.3191	9.07176	9.02433	8.96703	9.02494	8.98886	0.3191	9.08598	9.0133	9.02957	9.0337	9.01589	0.3191	9.0655	9.02154	9.04874	9.00286	9.01643	0.3191	8.23273	8.18638	8.19614	8.30617	8.18395	0.3191	8.53124	8.46734	8.50408	8.56811	8.56903
	0.3205	9.11074	9.03722	8.97974	9.05124	9.02877	0.3205	8.99011	9.04853	9.0682	9.03255	9.02631	0.3205	9.0471	9.03648	8.97102	9.03078	9.04405	0.3205	8.23365	8.24028	8.17798	8.30597	8.20944	0.3205	8.50253	8.46781	8.48248	8.54975	8.54402
	0.321912	9.05469	9.04357	9.02673	8.98883	8.9998	0.321912	9.02014	9.0418	9.04274	9.08339	9.05371	0.321912	9.0173	9.03991	8.98001	8.98096	9.04853	0.321912	8.2257	8.2085	8.20824	8.29148	8.22056	0.321912	8.4918	8.48262	8.55513	8.56801	8.56135
	0.323325	9.07273	9.06454	9.02411	9.07759	8.994	0.323325	9.00447	9.05111	9.01996	9.03139	8.9968	0.323325	9.04336	9.01996	9.02301	8.96279	9.01402	0.323325	8.22867	8.22836	8.16682	8.31125	8.21596	0.323325	8.51889	8.50016	8.4879	8.54734	8.58686
	0.32475	9.03835	8.99943	9.0016	9.0462	8.99189	0.32475	9.0352	9.04765	9.04885	9.04211	9.00448	0.32475	9.03815	9.04809	8.98213	8.98186	9.02538	0.32475	8.24458	8.21735	8.17526	8.29208	8.1932	0.32475	8.51559	8.47087	8.49202	8.53102	8.60536
	0.326175	9.04543	9.01249	9.01559	9.03602	8.99985	0.326175	9.0223	9.03784	9.07308	9.03463	9.0445	0.326175	9.03422	9.02465	8.99935	9.02013	9.05869	0.326175	8.21435	8.19985	8.16166	8.27636	8.22858	0.326175	8.5141	8.51027	8.53074	8.55033	8.56746
	0.327612	9.05003	8.992	8.97731	9.04939	9.03434	0.327612	9.02066	9.02479	9.04137	9.07087	9.07588	0.327612	9.08123	9.02141	8.97551	9.03792	8.98661	0.327612	8.23303	8.16541	8.14249	8.27757	8.24702	0.327612	8.47176	8.51196	8.52319	8.56713	8.56382
	0.32905	9.03228	9.05035	8.95674	9.01244	8.99772	0.32905	9.01227	9.02346	9.05111	9.11684	9.05377	0.32905	9.0284	9.02766	8.97046	9.01278	8.99607	0.32905	8.20938	8.20219	8.16564	8.30653	8.2411	0.32905	8.50449	8.48883	8.48154	8.56253	8.55163
	0.330487	9.02567	9.04641	8.98238	9.06645	8.95724	0.330487	9.03499	9.05893	9.0263	9.05888	9.0567	0.330487	9.08972	9.0425	8.99605	9.03238	9.03047	0.330487	8.23445	8.20596	8.13864	8.31613	8.22374	0.330487	8.485	8.50184	8.46909	8.56453	8.57812
	0.331937	9.03995	9.04962	8.97067	9.0791	9.01847	0.331937	9.0185	9.03893	9.05132	9.03459	9.0363	0.331937	9.06859	9.04327	8.97423	9.01878	8.99049	0.331937	8.2155	8.19482	8.17323	8.31171	8.17893	0.331937	8.49619	8.52623	8.47909	8.58641	8.57701
	0.3334	9.00883	9.02704	8.97951	8.98713	9.03434	0.3334	9.02518	9.06819	9.05527	8.9989	9.04392	0.3334	9.06497	9.01901	9.0136	9.00268	8.99455	0.3334	8.27353	8.1885	8.18388	8.26913	8.2	0.3334	8.52367	8.49681	8.50058	8.5414	8.54087
	0.33485	9.04131	9.03975	9.00825	9.05034	9.00302	0.33485	9.01992	9.02771	9.03444	9.08859	9.01203	0.33485	9.05599	9.056	8.96453	8.97986	9.01815	0.33485	8.24849	8.18942	8.20136	8.29273	8.19726	0.33485	8.50152	8.47528	8.48425	8.57619	8.55972
	0.336325	9.04665	9.03008	9.00234	9.05806	9.01673	0.336325	9.01965	9.04318	9.08775	9.03521	9.07102	0.336325	9.04292	9.0377	8.95357	9.02602	8.99175	0.336325	8.23489	8.19701	8.18514	8.30071	8.242	0.336325	8.4731	8.45723	8.46597	8.59167	8.54515
	0.337788	8.99166	9.03301	9.00727	9.00764	9.00759	0.337788	9.00328	9.02033	9.04837	9.0155	9.04307	0.337788	9.01535	9.01258	8.98227	8.98193	9.02286	0.337788	8.23115	8.19731	8.18115	8.29599	8.20074	0.337788	8.49351	8.4754	8.47384	8.56188	8.56726
	0.339262	9.06543	9.0522	9.00986	9.0476	9.01599	0.339262	9.03334	9.04044	9.01702	9.07255	9.0641	0.339262	9.09801	8.98304	8.96748	9.02905	8.97955	0.339262	8.2415	8.17844	8.16815	8.28689	8.20619	0.339262	8.46215	8.53399	8.50815	8.54247	8.57478
	0.34075	9.02489	9.02122	8.98746	9.02402	8.97747	0.34075	9.01731	9.01998	9.03887	9.03741	9.08039	0.34075	9.03312	9.02852	8.96668	8.998	8.99479	0.34075	8.25831	8.20956	8.18357	8.30111	8.25092	0.34075	8.50448	8.48121	8.48465	8.55965	8.54975
	0.342238	9.01516	8.99754	8.97731	9.06125	8.99626	0.342238	9.00684	9.04122	9.07225	9.0342	9.03623	0.342238	9.08354	9.05081	8.96473	8.96215	9.01669	0.342238	8.28297	8.22769	8.18406	8.31396	8.24117	0.342238	8.50689	8.48868	8.49601	8.5809	8.58075
	0.343725	9.06553	9.01552	8.99066	9.04029	8.96917	0.343725	9.02839	9.04104	9.03692	9.06481	8.9841	0.343725	9.04544	9.02025	9.00366	9.01704	9.03303	0.343725	8.24744	8.20149	8.21406	8.29381	8.19472	0.343725	8.51115	8.47958	8.50485	8.57286	8.5654
	0.345225	9.07324	9.0489	8.97515	8.9983	9.00852	0.345225	9.02724	9.09472	9.09298	9.06527	9.0267	0.345225	9.08271	9.05121	8.96991	9.00737	9.02299	0.345225	8.22367	8.20766	8.17869	8.29329	8.22311	0.345225	8.46761	8.48945	8.48627	8.5297	8.54892
	0.346738	9.02837	9.03967	9.00108	9.03851	8.93683	0.346738	9.02292	9.02295	9.01933	9.04358	9.03935	0.346738	9.07923	9.04823	8.99465	8.97777	9.01305	0.346738	8.22999	8.19143	8.19292	8.2911	8.2175	0.346738	8.54283	8.49599	8.47432	8.5522	8.55789
	0.34825	9.05895	9.0241	9.00948	9.05712	8.98214	0.34825	9.0277	9.05074	9.02882	9.04096	9.04887	0.34825	9.05054	9.04741	8.98475	8.98423	9.02895	0.34825	8.2351	8.19106	8.1817	8.30176	8.21789	0.34825	8.50909	8.49047	8.50217	8.53441	8.56384
	0.349762	9.07523	9.02186	8.98262	9.03769	8.99361	0.349762	8.98262	9.10818	9.02439	9.08039	9.08703	0.349762	9.07091	8.97402	9.00144	8.99915	9.0233	0.349762	8.21503	8.20449	8.19128	8.25692	8.21611	0.349762	8.46842	8.48819	8.49354	8.53529	8.55907
	0.351288	9.0214	9.01366	8.97955	9.04035	9.02237	0.351288	9.02634	9.00502	9.02542	9.03778	9.03067	0.351288	9.05326	9.02197	8.97075	8.95556	8.99054	0.351288	8.20629	8.1952	8.21188	8.30363	8.23418	0.351288	8.46491	8.49824	8.50621	8.54047	8.55491
	0.352812	9.07601	8.99088	8.98893	9.03068	9.00447	0.352812	9.02806	9.03572	9.06716	9.03889	9.04515	0.352812	9.10068	9.05464	8.98905	9.03094	8.97006	0.352812	8.27068	8.23369	8.205	8.31814	8.23987	0.352812	8.50487	8.47756	8.51212	8.52862	8.54756
	0.35435	8.98614	9.02523	8.98691	9.06723	8.99485	0.35435	9.00411	9.05342	9.08658	9.02236	9.01109	0.35435	9.08874	9.042	8.92048	8.96051	8.99809	0.35435	8.24332	8.22957	8.20005	8.29162	8.22542	0.35435	8.52426	8.47734	8.46837	8.55868	8.55991
	0.355888	9.02168	9.01324	8.98645	9.04494	8.95076	0.355888	8.99032	9.01901	9.0668	9.07215	9.03073	0.355888	9.09676	8.99559	8.98985	9.01683	9.00945	0.355888	8.22333	8.18292	8.19718	8.26825	8.15753	0.355888	8.50313	8.48367	8.50977	8.54458	8.57432
	0.357425	9.05186	9.03012	8.97296	9.06067	8.96565	0.357425	9.01375	9.01281	9.02969	9.05219	9.03982	0.357425	9.03736	9.03501	8.99318	9.01189	9.06317	0.357425	8.27003	8.18884	8.20441	8.27274	8.18963	0.357425	8.50458	8.49555	8.47618	8.55361	8.55825
	0.358988	9.04827	9.04532	8.97738	9.05264	9.008	0.358988	9.0496	9.03786	9.00797	9.07309	9.01861	0.358988	9.05631	9.04433	9.00567	8.97391	8.99752	0.358988	8.19501	8.17043	8.17096	8.30219	8.2121	0.358988	8.51493	8.45146	8.48508	8.53807	8.57485
	0.360537	9.01719	9.0414	8.95868	9.06524	9.0179	0.360537	9.02725	9.07746	9.01622	9.03791	9.05702	0.360537	9.05877	8.99521	8.98209	8.99898	9.00775	0.360537	8.22841	8.17164	8.19737	8.30508	8.20095	0.360537	8.45457	8.45873	8.48938	8.54382	8.525
	0.3621	9.0485	9.03936	8.97261	9.02038	9.02013	0.3621	9.00559	9.02712	9.05567	9.05033	9.04365	0.3621	9.08288	9.03233	8.98986	9.0232	9.02827	0.3621	8.22975	8.212	8.15038	8.30835	8.16305	0.3621	8.4709	8.505	8.47325	8.54236	8.52437
	0.363675	9.03467	9.03948	9.01208	9.07047	9.03053	0.363675	8.99728	8.98784	9.03053	9.0475	9.0287	0.363675	9.04887	8.99886	8.98539	8.98375	9.03529	0.363675	8.22518	8.19992	8.18797	8.27855	8.23096	0.363675	8.48391	8.49274	8.4609	8.52172	8.55097
	0.36525	9.0986	9.01501	8.94534	9.01322	9.0225	0.36525	9.03661	9.02468	9.04757	9.03154	9.01882	0.36525	9.03705	9.01746	8.96233	9.03414	9.0307	0.36525	8.21945	8.20164	8.20792	8.27987	8.21097	0.36525	8.47003	8.47458	8.49455	8.57588	8.57492
	0.366825	9.06278	9.02235	9.00237	9.04755	8.97454	0.366825	9.02123	9.00433	9.0807	9.02587	9.00685	0.366825	9.05694	9.01227	9.01522	8.99987	9.0244	0.366825	8.21494	8.15724	8.15142	8.28528	8.19326	0.366825	8.46503	8.45167	8.4799	8.55188	8.5469
	0.368412	9.03833	9.02637	9.03377	9.01858	8.97801	0.368412	9.04618	9.05368	9.05884	9.07461	9.00548	0.368412	9.02223	9.03218	8.99017	8.99698	8.99919	0.368412	8.22094	8.21748	8.17414	8.28833	8.20605	0.368412	8.49938	8.46937	8.48033	8.55195	8.52944
	0.370012	9.03403	9.01667	8.9822	9.02072	8.99619	0.370012	9.01271	9.01177	9.06441	9.03151	8.9761	0.370012	9.06275	9.00842	8.99604	9.00018	9.01093	0.370012	8.25215	8.21579	8.16739	8.3161	8.22281	0.370012	8.51953	8.47361	8.50515	8.53655	8.59253
	0.371612	9.06441	9.07466	8.96966	9.06907	8.98626	0.371612	8.98367	9.06324	9.04085	9.03602	9.05442	0.371612	9.08325	9.01447	9.00496	8.9953	8.98334	0.371612	8.25351	8.19916	8.16525	8.29177	8.22028	0.371612	8.50257	8.41777	8.47412	8.55811	8.53489
	0.373212	9.05736	8.99234	9.01372	9.04313	9.0031	0.373212	9.00869	9.01226	9.02987	9.02256	9.05155	0.373212	9.10591	8.99962	8.98638	8.99371	9.02103	0.373212	8.22925	8.18734	8.17648	8.30325	8.22342	0.373212	8.53383	8.48685	8.48084	8.52898	8.57031
	0.374825	9.02759	9.03351	8.99462	9.00969	8.97527	0.374825	8.97643	9.00422	9.02899	9.04148	9.0463	0.374825	9.09064	9.04888	8.99144	9.00758	8.98312	0.374825	8.22297	8.1579	8.19245	8.29277	8.24942	0.374825	8.48974	8.47517	8.46629	8.54018	8.56689
	0.376437	9.03228	8.9961	8.99261	8.97188	8.99334	0.376437	9.00045	9.04495	9.05697	9.08971	9.01176	0.376437	9.05434	9.00033	8.97624	9.00211	8.99803	0.376437	8.23441	8.19097	8.16753	8.30638	8.2134	0.376437	8.48778	8.46192	8.47826	8.53324	8.53687
	0.378062	9.05127	9.00239	9.00786	9.05579	9.00764	0.378062	9.00484	9.01803	9.03141	9.01271	8.99598	0.378062	9.06076	8.97992	8.95709	9.0057	8.99883	0.378062	8.21845	8.18925	8.17975	8.30849	8.18472	0.378062	8.49398	8.46297	8.50596	8.55744	8.52465
	0.3797	9.08363	8.98792	8.99221	9.03583	9.02668	0.3797	8.99575	9.06279	9.00769	9.04868	9.01877	0.3797	9.04585	9.02957	8.98735	9.0108	9.00183	0.3797	8.25175	8.18619	8.17702	8.31696	8.19437	0.3797	8.48674	8.48914	8.4856	8.54192	8.55172
	0.381337	9.02771	8.98761	8.9967	9.04658	8.95082	0.381337	9.02147	9.02959	9.02444	9.04865	9.03027	0.381337	9.05382	9.06293	8.98452	8.99936	9.0128	0.381337	8.25326	8.17511	8.17444	8.29891	8.23239	0.381337	8.47695	8.50906	8.4698	8.53026	8.54252
	0.382975	9.04932	9.01763	8.98872	9.07915	8.98154	0.382975	9.01702	9.06592	9.03528	9.05276	9.00501	0.382975	9.03993	9.01598	8.95656	9.0341	9.01311	0.382975	8.24396	8.17701	8.16657	8.30198	8.21563	0.382975	8.46815	8.49246	8.51244	8.54791	8.55428
	0.384625	8.98479	9.04812	8.99074	9.05801	8.94259	0.384625	8.98227	9.02487	9.02119	9.10127	9.0517	0.384625	9.03874	9.02651	9.01781	8.98424	9.03906	0.384625	8.23609	8.20051	8.18128	8.31674	8.24012	0.384625	8.47156	8.48781	8.46665	8.54076	8.57324
	0.386275	9.05744	9.02184	8.97624	8.98116	9.00555	0.386275	9.0525	9.05945	9.03646	9.0584	9.05215	0.386275	9.03201	9.0451	8.96002	9.00427	9.00824	0.386275	8.22949	8.20267	8.1588	8.29186	8.23622	0.386275	8.48488	8.47902	8.48302	8.52585	8.54231
	0.387937	9.04596	9.04767	8.97145	9.0614	8.99549	0.387937	9.01077	9.03851	9.06475	9.0583	9.01367	0.387937	9.01502	9.04977	8.98058	9.02391	9.04182	0.387937	8.27596	8.21917	8.16109	8.27907	8.19047	0.387937	8.46727	8.49615	8.50448	8.5011	8.55325
	0.389612	9.0319	9.01369	9.0268	8.99708	9.00457	0.389612	8.99339	9.04078	9.06053	9.00426	9.03846	0.389612	9.06463	9.05258	9.00163	9.01738	9.02831	0.389612	8.22036	8.1716	8.15495	8.29358	8.19037	0.389612	8.47266	8.49893	8.47162	8.52681	8.60381
	0.391275	9.04354	9.02121	8.9596	9.00113	8.98334	0.391275	8.98856	9.00875	9.01915	9.02643	8.98793	0.391275	9.08822	9.00481	8.97364	8.99322	8.98005	0.391275	8.20353	8.21879	8.15682	8.27873	8.23967	0.391275	8.47742	8.48996	8.52122	8.55547	8.5532
	0.392962	9.06436	9.00962	8.99487	9.0494	8.99315	0.392962	9.02052	9.03376	9.02745	9.04603	9.03448	0.392962	9.1016	9.0268	8.99857	8.98177	9.01297	0.392962	8.24396	8.18178	8.16203	8.28717	8.20802	0.392962	8.49413	8.50568	8.49267	8.51314	8.51227
	0.39465	9.04413	9.00658	8.97793	9.03033	8.97773	0.39465	9.04472	8.99624	9.04223	9.08663	9.03733	0.39465	9.07572	9.0002	8.98561	9.06375	9.01754	0.39465	8.26283	8.19986	8.18846	8.31431	8.18944	0.39465	8.46933	8.48322	8.45796	8.53034	8.52572
	0.396338	9.04281	9.01245	9.01173	9.03475	8.98829	0.396338	9.01852	9.06565	9.04923	9.03388	9.02794	0.396338	9.06508	9.03299	8.94138	8.99754	8.94923	0.396338	8.26616	8.18322	8.1859	8.29802	8.22582	0.396338	8.49858	8.47533	8.46793	8.55426	8.53797
	0.398037	9.02606	8.97668	9.01233	9.0526	8.98106	0.398037	9.00051	8.96691	9.02183	9.03889	9.02458	0.398037	9.06521	8.99106	8.97191	9.01969	9.03012	0.398037	8.2285	8.19515	8.18238	8.26189	8.18034	0.398037	8.49385	8.48479	8.52897	8.54648	8.53349
	0.39975	9.05599	9.01765	8.98408	9.02756	9.00445	0.39975	9.02393	9.0202	9.04226	9.04999	9.04634	0.39975	9.08618	9.05158	8.99711	9.03458	9.01793	0.39975	8.20768	8.19118	8.15587	8.26054	8.22258	0.39975	8.45332	8.48542	8.51581	8.51772	8.58301
	0.401462	9.01485	9.03177	9.00924	9.03462	8.98368	0.401462	8.98074	9.03807	9.07627	9.08077	9.02961	0.401462	9.03369	9.01991	9.0182	9.01578	8.95922	0.401462	8.21361	8.18313	8.17391	8.28668	8.17912	0.401462	8.49027	8.51424	8.49124	8.52169	8.56873
	0.403175	9.01784	8.97617	9.01231	9.0144	8.9819	0.403175	8.99601	9.00977	9.0413	9.0494	8.98938	0.403175	9.05457	9.01117	8.99589	9.00293	9.00976	0.403175	8.25594	8.18397	8.15902	8.2805	8.2067	0.403175	8.49426	8.45314	8.44146	8.51792	8.57586
	0.4049	9.05334	8.98974	8.97761	9.01635	9.00894	0.4049	9.02965	9.02053	9.05652	9.07142	8.99354	0.4049	9.08753	8.99591	8.9884	9.02579	9.01576	0.4049	8.23106	8.18964	8.16417	8.28043	8.18374	0.4049	8.48175	8.45067	8.51431	8.55769	8.51969
	0.406637	9.06189	9.03226	8.97596	9.04257	8.96782	0.406637	9.02621	9.02487	9.05002	9.01857	9.01884	0.406637	9.04381	9.04278	8.96531	9.03495	8.97739	0.406637	8.26472	8.19075	8.19266	8.27417	8.20473	0.406637	8.4865	8.45155	8.48085	8.55232	8.54528
	0.408375	9.02926	9.01322	9.00925	9.06557	8.96468	0.408375	9.01419	9.01259	9.05232	9.04882	9.00441	0.408375	9.01567	9.01566	9.00977	8.98658	9.02995	0.408375	8.20417	8.16772	8.17296	8.28898	8.22308	0.408375	8.47075	8.46722	8.50805	8.52892	8.5759
	0.410125	8.98874	8.98284	9.0158	9.01845	9.00611	0.410125	8.96602	9.06052	9.05019	9.05522	9.03719	0.410125	9.05994	9.04403	9.00753	8.99187	9.02011	0.410125	8.23365	8.20692	8.18725	8.29885	8.20066	0.410125	8.50129	8.45289	8.47677	8.52966	8.54653
	0.411875	9.04714	9.03482	8.99216	9.01337	8.98191	0.411875	9.00753	9.03434	8.99066	9.03138	9.02378	0.411875	9.06813	8.98193	8.95542	9.00277	9.021	0.411875	8.24894	8.21332	8.1755	8.30367	8.18892	0.411875	8.4864	8.45636	8.47176	8.55078	8.51277
	0.413625	9.05571	8.99707	8.98024	9.01373	8.96229	0.413625	9.01581	8.96764	9.03383	9.0446	9.04079	0.413625	9.06061	8.99352	8.95486	9.01045	8.98295	0.413625	8.25089	8.18521	8.17699	8.29269	8.21692	0.413625	8.47299	8.47946	8.4738	8.50115	8.55236
	0.4154	9.02836	9.02984	8.97102	9.02748	8.98012	0.4154	8.99434	9.00969	9.02489	9.11384	9.03947	0.4154	9.02439	8.97455	8.96532	8.9973	8.99088	0.4154	8.22346	8.17682	8.15892	8.27078	8.22383	0.4154	8.46374	8.42574	8.48155	8.56079	8.55266
	0.417163	9.02276	9.03166	8.99109	9.03955	8.99734	0.417163	9.02204	9.04117	8.99707	9.0294	9.00173	0.417163	9.04967	9.02573	8.95921	8.97325	9.00287	0.417163	8.24973	8.15677	8.1585	8.27335	8.17076	0.417163	8.47374	8.49938	8.4722	8.53062	8.52038
	0.41895	9.0512	9.00958	8.96213	9.08373	9.00471	0.41895	8.99153	9.06943	9.04623	9.05469	9.02001	0.41895	9.04916	9.0229	8.96926	9.01393	8.98303	0.41895	8.25342	8.17308	8.15312	8.26626	8.20271	0.41895	8.50196	8.50184	8.48879	8.53414	8.55282
	0.420738	9.02754	9.02449	8.95868	9.05239	8.98761	0.420738	9.00813	9.03509	9.02574	9.05677	9.01968	0.420738	9.07967	8.98637	8.95295	9.00577	9.04191	0.420738	8.25811	8.15302	8.18162	8.27289	8.22665	0.420738	8.48612	8.46946	8.5067	8.51766	8.58515
	0.422525	9.04833	8.98794	8.95822	9.03646	8.98856	0.422525	8.96123	9.03572	9.0326	9.02977	9.0591	0.422525	9.03006	8.99006	9.00029	9.00888	9.01005	0.422525	8.23652	8.19731	8.15217	8.26447	8.23606	0.422525	8.50537	8.50113	8.47831	8.54925	8.57075
	0.424325	9.02795	9.02062	9.01837	9.03223	8.96165	0.424325	8.99914	9.00035	9.0362	9.07686	9.04026	0.424325	9.04946	9.04087	8.96891	8.99455	9.03761	0.424325	8.23114	8.19914	8.19594	8.28792	8.1912	0.424325	8.50571	8.51133	8.48822	8.53112	8.53981
	0.426125	9.02671	9.01607	8.97117	9.01282	9.01732	0.426125	9.00784	9.02003	9.04497	9.0442	9.03416	0.426125	9.06599	9.02316	8.95393	9.00685	8.98057	0.426125	8.22702	8.17197	8.1649	8.27599	8.18174	0.426125	8.49853	8.48083	8.47453	8.55226	8.57345
	0.427938	9.06492	9.01004	8.9652	9.00321	8.98736	0.427938	9.02224	9.0092	9.01449	9.09715	9.03838	0.427938	9.04796	8.98025	9.00311	8.99657	8.97003	0.427938	8.24251	8.19223	8.1399	8.30042	8.204	0.427938	8.50905	8.44749	8.46233	8.52111	8.57174
	0.429763	9.05914	9.04456	9.00723	9.01407	8.97875	0.429763	9.0202	9.01689	8.99891	9.01543	9.04094	0.429763	9.02843	9.0299	8.98766	8.98028	9.07092	0.429763	8.23638	8.16745	8.1444	8.29378	8.22059	0.429763	8.49814	8.47586	8.47943	8.497	8.58513
	0.431587	9.02117	9.0286	8.99549	9.01494	8.98043	0.431587	9.04845	9.03872	9.01337	9.02319	9.01841	0.431587	9.07759	8.98894	8.9477	8.98894	8.96571	0.431587	8.24479	8.18523	8.18902	8.29045	8.1904	0.431587	8.47645	8.46552	8.50015	8.51931	8.54427
	0.433425	9.05726	9.01863	8.96768	9.01482	8.98538	0.433425	9.01828	9.01473	9.02666	9.04575	9.02285	0.433425	9.08806	9.03169	8.99013	8.97036	8.97379	0.433425	8.25241	8.18328	8.16336	8.28506	8.20284	0.433425	8.48307	8.48203	8.45621	8.5307	8.54404
	0.435263	9.00158	9.04519	8.97585	8.99548	8.99442	0.435263	9.03921	9.01696	9.04766	9.04467	9.01709	0.435263	9.08044	9.05871	8.97792	9.00093	9.02132	0.435263	8.23351	8.19624	8.19034	8.30003	8.21716	0.435263	8.47515	8.46494	8.46917	8.54274	8.55504
	0.437113	9.05329	9.01118	9.00666	9.05938	9.00923	0.437113	9.01204	9.03933	9.00912	9.04225	8.99868	0.437113	9.09106	9.02111	8.94869	8.95059	8.98281	0.437113	8.24027	8.18935	8.15863	8.30964	8.20609	0.437113	8.48276	8.48182	8.48563	8.52624	8.58958
	0.438962	8.99091	9.00824	9.01543	9.01203	9.00732	0.438962	8.98938	9.04588	9.02717	9.03621	9.0476	0.438962	9.07932	9.06187	8.98037	8.98233	9.03241	0.438962	8.24567	8.1875	8.16254	8.27983	8.19499	0.438962	8.52807	8.46241	8.47404	8.53332	8.56244
	0.440825	9.06655	8.98742	9.02539	9.00924	8.99751	0.440825	8.97073	9.05987	9.00552	9.07339	9.03882	0.440825	9.04954	9.01533	8.97857	8.99477	8.97887	0.440825	8.22243	8.20839	8.16714	8.28419	8.20714	0.440825	8.48997	8.4746	8.48098	8.54515	8.55446
	0.4427	9.02484	9.01662	9.01054	9.03988	8.98787	0.4427	8.96828	9.00585	9.00235	9.04177	8.98391	0.4427	9.10087	9.01525	8.97983	8.98579	9.00553	0.4427	8.22429	8.18349	8.17605	8.31317	8.23581	0.4427	8.46543	8.45739	8.46752	8.51968	8.54458
	0.444575	9.02692	9.02371	8.96862	9.03171	8.97466	0.444575	8.9857	9.04269	9.03463	9.03153	9.02448	0.444575	9.02454	9.00798	8.97199	8.97138	8.99172	0.444575	8.25052	8.18065	8.17519	8.27071	8.22147	0.444575	8.49977	8.48156	8.50222	8.53651	8.58578
	0.446463	9.04418	9.03699	8.98986	9.05371	9.01002	0.446463	8.98969	9.01607	9.00394	9.05513	9.00131	0.446463	9.06767	9.0467	8.99939	9.00919	9.03557	0.446463	8.24263	8.21391	8.15722	8.26182	8.24171	0.446463	8.48459	8.4986	8.49603	8.53636	8.54399
	0.44835	9.02862	9.01459	8.99408	9.03886	8.99157	0.44835	8.9908	8.98434	9.0132	9.00253	9.01293	0.44835	9.06764	8.99335	8.93932	8.99083	9.0223	0.44835	8.23127	8.1926	8.18247	8.23882	8.18774	0.44835	8.50244	8.469	8.50838	8.51447	8.54579
	0.45025	9.02239	9.01465	8.96762	9.01846	9.02854	0.45025	8.98621	8.99152	9.00899	9.03429	9.04655	0.45025	9.05818	9.01061	8.96927	9.02559	9.02061	0.45025	8.21836	8.19208	8.19634	8.27334	8.19422	0.45025	8.4754	8.47233	8.46203	8.54528	8.55105
	0.45215	9.0394	9.00816	8.95921	9.02784	9.01396	0.45215	9.00415	9.01437	9.00857	9.02341	8.98754	0.45215	9.07633	8.99416	8.9734	9.03424	8.99562	0.45215	8.22252	8.19175	8.16359	8.27471	8.19516	0.45215	8.48523	8.47237	8.50287	8.51872	8.5392
	0.454062	9.01476	9.02728	8.96546	9.03424	9.00315	0.454062	9.00135	9.02951	9.00904	9.032	9.01625	0.454062	9.07231	9.02653	8.97828	8.97367	8.99918	0.454062	8.23273	8.2065	8.16972	8.29644	8.18786	0.454062	8.48551	8.48341	8.47695	8.52083	8.52847
	0.455975	9.03136	9.0266	9.00214	9.04414	9.02171	0.455975	9.01781	9.02142	9.03062	9.04665	9.01674	0.455975	9.07165	9.01751	8.97695	8.98635	8.97477	0.455975	8.20677	8.22628	8.19868	8.26807	8.20286	0.455975	8.48478	8.47621	8.49574	8.51	8.55856
	0.457913	9.02161	8.99495	8.99067	9.00853	8.99773	0.457913	9.00409	9.00462	9.01331	9.06626	9.04015	0.457913	9.04963	9.02033	8.96389	8.98362	9.01068	0.457913	8.23267	8.17821	8.15441	8.2994	8.15546	0.457913	8.46504	8.46795	8.4732	8.50733	8.53194
	0.459837	9.03057	9.02879	9.01504	9.01478	8.99912	0.459837	8.9985	9.023	8.99143	9.02936	9.00623	0.459837	9.06136	9.0455	8.96597	8.9675	9.03032	0.459837	8.25729	8.17521	8.17091	8.29626	8.18685	0.459837	8.51879	8.50732	8.49946	8.51419	8.52032
	0.461787	9.07425	9.03625	8.96751	9.0004	8.95669	0.461787	9.01058	9.03636	9.03661	9.03575	9.03988	0.461787	9.0465	9.03789	8.98557	8.98288	9.01957	0.461787	8.24583	8.18682	8.18195	8.27544	8.21695	0.461787	8.48323	8.46983	8.45877	8.529	8.53211
	0.463725	9.03058	9.0105	8.93839	9.00424	8.97698	0.463725	9.01423	9.00993	9.04755	9.04321	9.0204	0.463725	9.06528	9.01227	8.96076	9.00106	8.99923	0.463725	8.22816	8.21416	8.18739	8.2513	8.21896	0.463725	8.48469	8.47379	8.46693	8.51744	8.52352
	0.465688	9.02633	9.03262	8.99608	9.01063	8.94493	0.465688	8.99578	9.0494	9.04343	9.01682	9.03097	0.465688	9.05782	9.00167	8.94827	8.97498	8.9902	0.465688	8.22711	8.17249	8.16671	8.28076	8.21936	0.465688	8.51979	8.45802	8.47485	8.5128	8.53484
	0.46765	9.02153	9.0152	8.98388	9.01892	8.9638	0.46765	8.98841	9.0226	8.98745	9.04797	9.01694	0.46765	9.02364	8.99523	8.95155	8.97351	8.99822	0.46765	8.2203	8.18706	8.14775	8.29153	8.21437	0.46765	8.50202	8.47107	8.45185	8.53757	8.57418
	0.469625	9.03194	9.01445	8.98479	9.03276	8.95946	0.469625	9.00853	9.06012	9.00868	9.07298	9.04023	0.469625	9.06559	8.99966	8.96966	9.01705	8.98453	0.469625	8.22425	8.20025	8.18118	8.30621	8.19885	0.469625	8.49388	8.45116	8.46773	8.53707	8.53411
	0.4716	9.04234	9.02365	8.96462	9.05686	8.98237	0.4716	8.9915	9.01415	9.04421	9.04906	8.98783	0.4716	9.06301	8.99535	8.99671	8.98549	8.99153	0.4716	8.25443	8.21168	8.1832	8.28852	8.19751	0.4716	8.48853	8.46758	8.49574	8.52709	8.53493
	0.473588	9.02785	9.03167	8.97703	9.06183	8.98487	0.473588	8.97126	9.04964	9.02885	9.00591	9.05777	0.473588	9.02063	9.04004	9.00175	9.00903	8.99876	0.473588	8.2097	8.15951	8.14047	8.27199	8.19236	0.473588	8.49937	8.45761	8.47911	8.49656	8.52078
	0.475575	9.02264	8.97034	8.97544	9.04066	8.97367	0.475575	9.00131	8.98563	9.02188	9.04301	9.01931	0.475575	9.04957	9.03174	8.98816	8.99807	8.99087	0.475575	8.21415	8.19204	8.17973	8.27883	8.21589	0.475575	8.50276	8.46833	8.46299	8.55382	8.53095
	0.477575	9.01767	8.98345	8.9889	8.99753	9.00531	0.477575	9.02915	9.02843	9.02775	9.08974	9.03417	0.477575	9.03988	9.00736	8.98624	9.0144	8.99853	0.477575	8.20523	8.21464	8.1663	8.28906	8.19543	0.477575	8.46804	8.46464	8.46483	8.53669	8.57082
	0.479587	9.0249	8.99663	8.96955	8.99543	9.0002	0.479587	9.00702	9.03203	9.0246	9.01444	8.99799	0.479587	9.0422	9.02822	8.97	8.991	9.03674	0.479587	8.21905	8.18639	8.17581	8.26648	8.20717	0.479587	8.50538	8.44045	8.47421	8.54242	8.5454
	0.481613	9.03715	8.97308	8.9554	9.03839	9.00262	0.481613	8.98496	8.98085	9.0567	9.06889	8.99381	0.481613	9.01693	9.04624	8.96255	8.97905	8.97681	0.481613	8.2293	8.19073	8.15156	8.25406	8.21676	0.481613	8.49156	8.47589	8.49218	8.519	8.53015
	0.483625	9.03278	9.00723	8.95786	9.02629	8.97584	0.483625	9.01878	9.03766	9.04185	9.03886	9.01211	0.483625	9.04172	9.00645	8.98003	8.98985	8.98345	0.483625	8.24828	8.15842	8.14673	8.28173	8.19348	0.483625	8.49271	8.46327	8.49585	8.49581	8.55163
	0.485662	9.03011	8.9604	8.97907	9.06548	8.98275	0.485662	8.99224	9.0195	9.00865	9.03057	8.99615	0.485662	9.05635	8.9893	8.96584	9.00047	9.00385	0.485662	8.2276	8.19639	8.11891	8.28539	8.19806	0.485662	8.47804	8.48431	8.49396	8.54278	8.55274
	0.4877	9.00997	9.00029	8.99452	9.04488	8.94431	0.4877	9.07983	9.02171	9.02012	9.03397	9.02241	0.4877	9.05665	8.98416	8.95778	8.95497	8.97293	0.4877	8.23773	8.18271	8.19817	8.27895	8.19116	0.4877	8.492	8.45474	8.4636	8.53882	8.53723
	0.48975	9.0308	9.0098	8.95602	9.02273	8.98129	0.48975	9.01224	9.02217	9.04014	9.04834	9.00162	0.48975	9.0324	9.019	8.96836	8.95989	8.99862	0.48975	8.214	8.16841	8.13098	8.28492	8.20453	0.48975	8.46087	8.44315	8.47804	8.47611	8.55583
	0.4918	9.06381	9.00673	8.99565	9.00674	9.00216	0.4918	8.99579	8.99749	8.99102	8.98594	9.00375	0.4918	9.02567	9.00644	8.96876	8.98852	9.0045	0.4918	8.23334	8.19644	8.17832	8.2778	8.16691	0.4918	8.48519	8.45406	8.46178	8.49697	8.54068
	0.493863	9.02191	9.02758	8.9538	9.00551	8.99785	0.493863	8.99181	9.01213	9.0423	9.04584	9.0308	0.493863	9.04873	9.01191	8.98644	8.99109	8.99542	0.493863	8.22287	8.17556	8.15798	8.26205	8.20042	0.493863	8.48081	8.43856	8.46462	8.51916	8.56467
	0.495937	9.0179	9.0115	8.94916	9.02392	8.99	0.495937	8.98044	9.02595	9.02434	9.03314	9.012	0.495937	9.04515	9.02331	8.96216	8.98451	9.0334	0.495937	8.2161	8.16017	8.1684	8.27735	8.20209	0.495937	8.48478	8.44901	8.46831	8.49605	8.51593
	0.498013	9.03139	9.03374	8.96206	9.02573	8.98005	0.498013	8.99401	9.02812	9.01886	9.0343	9.02806	0.498013	9.03425	9.00817	8.95965	8.9302	8.95424	0.498013	8.21345	8.17679	8.20496	8.28384	8.22311	0.498013	8.49397	8.47289	8.47289	8.51335	8.55457
	0.5001	9.02696	9.01437	8.98217	8.99682	8.99102	0.5001	8.96642	8.98869	9.02407	9.05382	8.98568	0.5001	9.0492	9.0092	8.95494	8.96212	8.98774	0.5001	8.19623	8.16186	8.19196	8.27035	8.18366	0.5001	8.48967	8.48507	8.47906	8.49644	8.56413
	0.5022	9.01233	9.01411	8.98715	8.99103	8.96424	0.5022	9.00906	9.00397	9.00421	9.0224	9.01027	0.5022	9.06689	8.98113	8.95759	9.00177	8.95797	0.5022	8.21262	8.1675	8.18696	8.27548	8.20776	0.5022	8.49804	8.46182	8.45206	8.52157	8.54254
	0.5043	9.01415	9.02113	8.94085	9.01576	8.99417	0.5043	8.97079	9.02157	8.99906	9.0344	8.98364	0.5043	9.05369	9.0295	8.9809	9.01785	9.0034	0.5043	8.23111	8.1812	8.15301	8.28718	8.18757	0.5043	8.51087	8.43297	8.48489	8.49304	8.57118
	0.506413	9.05543	9.06373	8.98627	9.04125	8.99151	0.506413	8.99691	8.99198	9.0349	9.0722	9.03244	0.506413	9.04851	9.00393	8.9582	8.97324	9.00121	0.506413	8.20661	8.18593	8.15635	8.25069	8.20731	0.506413	8.4875	8.48617	8.44368	8.51462	8.53562
	0.508525	9.02982	9.00601	9.00049	9.02203	8.9875	0.508525	8.99938	9.01342	9.01341	9.04818	9.01343	0.508525	9.06629	8.96595	8.99502	8.9813	8.99692	0.508525	8.21849	8.15919	8.18085	8.25824	8.17955	0.508525	8.45591	8.47455	8.48549	8.52919	8.52143
	0.510662	9.01844	9.03661	8.98189	9.00141	8.98321	0.510662	9.01598	8.99232	9.04688	9.0148	8.97762	0.510662	9.00577	9.004	8.97906	8.97026	9.01507	0.510662	8.22214	8.19567	8.16822	8.28631	8.19388	0.510662	8.49337	8.49688	8.47948	8.52722	8.52606
	0.512788	9.04057	8.98961	8.97195	9.01722	9.00587	0.512788	8.98694	9.00822	9.02243	9.04153	9.0191	0.512788	9.05904	9.00774	8.958	8.97799	8.98186	0.512788	8.2395	8.18519	8.18874	8.26356	8.15951	0.512788	8.46638	8.50103	8.4782	8.53254	8.54118
	0.514938	9.03999	9.00295	8.98787	8.97526	9.00837	0.514938	8.99557	9.02474	9.05423	9.02513	9.01122	0.514938	9.05554	9.01418	8.9826	8.9649	8.98497	0.514938	8.233	8.18557	8.15777	8.28193	8.20298	0.514938	8.4894	8.46169	8.47435	8.51106	8.5353
	0.517088	9.02773	9.01874	9.00233	9.0162	8.96739	0.517088	8.9862	8.99623	8.99252	9.03266	9.05361	0.517088	9.04625	8.97632	8.9733	8.97376	8.96492	0.517088	8.26009	8.16119	8.17059	8.28002	8.19465	0.517088	8.4696	8.435	8.44128	8.49033	8.55423
	0.51925	9.00798	9.00256	8.9472	9.01446	9.00361	0.51925	9.0113	9.0271	9.01208	9.02732	8.96373	0.51925	9.04071	9.03151	8.96103	8.96313	8.9825	0.51925	8.19121	8.19543	8.13163	8.29071	8.20876	0.51925	8.50861	8.46161	8.47255	8.53397	8.52279
	0.521412	9.05359	8.98626	8.97371	9.02612	8.95984	0.521412	8.987	9.01307	8.98311	9.0584	8.99011	0.521412	9.03315	9.02079	8.96395	8.96181	9.00859	0.521412	8.21751	8.20291	8.16008	8.29925	8.18958	0.521412	8.47376	8.47569	8.48818	8.50524	8.51854
	0.523588	9.03821	8.97794	8.9786	9.00695	8.97768	0.523588	9.01499	8.98227	9.01622	9.03214	8.96812	0.523588	9.02322	9.01038	8.96732	8.96144	9.00293	0.523588	8.19868	8.18564	8.15188	8.25538	8.19251	0.523588	8.49593	8.45327	8.46868	8.49533	8.5298
	0.525775	9.02824	9.00257	8.97051	9.00438	8.95206	0.525775	9.01044	9.02529	9.0338	9.04262	9.03077	0.525775	9.05376	8.96503	8.94092	8.99494	8.9561	0.525775	8.22216	8.18716	8.16553	8.25591	8.19295	0.525775	8.48972	8.4695	8.45921	8.49283	8.51204
	0.527963	9.01969	8.99647	8.97907	8.99545	8.9827	0.527963	9.02117	9.03412	9.00642	9.04325	8.99037	0.527963	9.02034	9.0058	8.95353	8.99852	8.98185	0.527963	8.22495	8.20334	8.16592	8.28494	8.19332	0.527963	8.49767	8.44877	8.47265	8.47577	8.53862
	0.530163	9.03207	8.9866	9.00032	9.0383	8.96844	0.530163	9.00171	9.04617	9.01276	9.04564	9.01997	0.530163	9.02259	9.01675	8.94443	9.03442	8.99785	0.530163	8.22775	8.19147	8.15488	8.25806	8.21715	0.530163	8.46805	8.4768	8.46112	8.52491	8.55601
	0.532375	9.03243	8.99548	8.97912	9.02294	8.98009	0.532375	8.98896	9.05104	8.99458	9.03562	9.02915	0.532375	9.03738	8.99478	8.97313	8.97954	9.00521	0.532375	8.20366	8.15672	8.1384	8.29142	8.17238	0.532375	8.46153	8.48757	8.45385	8.51554	8.54075
	0.534588	9.01917	9.01817	8.96384	9.02578	8.9885	0.534588	8.99292	9.03867	8.97321	9.03825	8.9942	0.534588	9.04702	8.99949	8.96955	8.99341	8.98978	0.534588	8.20921	8.17275	8.11883	8.28413	8.1944	0.534588	8.48404	8.48858	8.45365	8.50269	8.53296
	0.536812	9.00135	9.02308	8.93725	9.04299	8.94996	0.536812	8.99718	9.04545	9.00803	9.0339	9.00273	0.536812	9.0475	9.034	8.97262	8.97835	8.97277	0.536812	8.21277	8.1752	8.14451	8.2696	8.20814	0.536812	8.50239	8.44865	8.47834	8.51648	8.53248
	0.53905	9.03273	9.01114	9.00046	9.03928	8.95395	0.53905	8.98789	8.98237	9.02254	9.0453	8.9975	0.53905	9.02609	9.03312	8.95846	8.98055	8.9698	0.53905	8.23631	8.19345	8.14663	8.29075	8.19107	0.53905	8.44478	8.45852	8.46406	8.50399	8.52536
	0.5413	8.99558	8.97617	8.95965	9.04805	8.97662	0.5413	8.98814	8.99397	8.99205	8.9947	9.00886	0.5413	9.04646	8.95503	8.95991	8.996	8.9694	0.5413	8.20755	8.18934	8.1393	8.3001	8.17653	0.5413	8.45195	8.44858	8.49922	8.49382	8.53054
	0.54355	9.02132	8.97039	8.98198	9.0042	8.98945	0.54355	8.97117	9.01849	9.02023	9.0854	9.0173	0.54355	9.04797	9.01436	8.95957	8.98553	8.9769	0.54355	8.23075	8.17322	8.1597	8.25348	8.17569	0.54355	8.48575	8.45048	8.46482	8.51654	8.52056
	0.545812	8.98859	8.956	8.97851	8.98765	8.97448	0.545812	8.96908	9.02769	9.03474	9.01451	9.00579	0.545812	9.02219	9.03186	8.96737	8.97626	9.00647	0.545812	8.23449	8.16577	8.16858	8.23894	8.17953	0.545812	8.48439	8.45506	8.49012	8.50742	8.55015
	0.548075	8.99251	9.00532	8.98178	9.01648	8.94399	0.548075	8.95713	8.99704	8.98283	9.05321	8.99011	0.548075	9.06153	8.99355	8.96765	8.97569	8.98291	0.548075	8.20615	8.19321	8.16555	8.29198	8.20401	0.548075	8.47325	8.43408	8.45854	8.50559	8.55995
	0.55035	9.02793	8.98855	8.97207	9.01417	8.98056	0.55035	9.01025	9.00362	9.01357	9.04558	8.9701	0.55035	9.07194	9.02449	8.96588	8.95124	8.98318	0.55035	8.2214	8.17101	8.15167	8.28659	8.20514	0.55035	8.49299	8.44658	8.48359	8.52511	8.52171
	0.552638	9.03709	9.00148	8.96446	8.98918	8.97197	0.552638	9.01269	8.98879	8.99804	9.00449	9.01726	0.552638	9.05346	8.98634	8.97349	8.97028	9.00301	0.552638	8.20001	8.18418	8.13237	8.29599	8.1969	0.552638	8.48135	8.45235	8.46284	8.51941	8.56555
	0.554937	9.04278	8.96653	8.96171	9.02681	8.9518	0.554937	8.98103	8.99095	9.00761	9.02826	9.01375	0.554937	9.04689	9.03925	8.98098	8.97256	8.97449	0.554937	8.2158	8.16362	8.16831	8.26434	8.22916	0.554937	8.47267	8.45837	8.47099	8.52048	8.5319
	0.557238	9.00014	9.04062	8.98375	8.99541	8.98969	0.557238	9.01886	9.01701	8.9941	9.06494	9.01247	0.557238	9.03182	9.00619	8.9718	8.94939	8.99524	0.557238	8.21769	8.18571	8.14354	8.25836	8.19886	0.557238	8.45562	8.48486	8.47868	8.49096	8.53636
	0.55955	9.01769	8.99669	8.96268	8.99956	8.99396	0.55955	8.98945	8.99452	8.99206	9.03581	9.01572	0.55955	9.02108	8.9865	8.94598	8.97747	9.00033	0.55955	8.22099	8.18102	8.16315	8.27256	8.21053	0.55955	8.45098	8.44866	8.47543	8.51547	8.53007
	0.561875	9.03825	8.97091	8.96081	9.01344	8.96621	0.561875	8.98051	8.99222	8.98543	9.00376	9.01725	0.561875	9.06851	9.01176	8.97025	8.9624	8.98656	0.561875	8.20984	8.12276	8.15174	8.29261	8.18025	0.561875	8.43109	8.47865	8.46568	8.47335	8.54343
	0.5642	9.03747	9.00491	8.97967	8.98868	8.98676	0.5642	9.02487	9.03301	8.98679	9.0428	8.96681	0.5642	9.03838	8.98786	8.95094	8.98606	9.0037	0.5642	8.23657	8.16792	8.16678	8.27521	8.17759	0.5642	8.45599	8.47782	8.48418	8.4939	8.50128
	0.566537	9.02115	9.05153	8.97161	9.00462	8.97608	0.566537	9.00376	9.01764	8.97549	9.02561	8.98017	0.566537	9.04533	9.00032	8.94892	8.99305	9.0184	0.566537	8.22148	8.16121	8.16636	8.28038	8.18271	0.566537	8.44263	8.45156	8.47378	8.48586	8.51853
	0.568887	9.00358	9.01394	8.95476	9.00264	8.96308	0.568887	9.00758	9.04128	9.00579	9.02895	8.99314	0.568887	9.035	9.03813	8.95102	8.96935	8.96957	0.568887	8.21163	8.15287	8.17252	8.27507	8.18529	0.568887	8.47131	8.44305	8.43058	8.49896	8.53251
	0.571238	9.00006	9.00328	8.94794	9.02154	8.958	0.571238	8.98311	9.02259	8.97312	9.02716	8.9891	0.571238	9.02712	8.99221	8.97138	8.98969	8.97156	0.571238	8.2324	8.16269	8.17785	8.27061	8.17108	0.571238	8.48332	8.48244	8.46205	8.48213	8.54205
	0.573613	8.99984	8.99412	8.96103	9.03717	8.96496	0.573613	8.97301	9.00654	8.98293	9.03908	9.02484	0.573613	9.03202	8.99606	8.97223	8.97006	9.01766	0.573613	8.2261	8.17325	8.12127	8.2508	8.2045	0.573613	8.45025	8.47828	8.46793	8.50386	8.52149
	0.575988	9.03938	8.99281	8.9711	8.99988	8.96438	0.575988	9.00692	8.99856	8.99393	9.01512	8.99646	0.575988	9.04097	9.01249	8.97962	8.96921	8.98104	0.575988	8.24887	8.19988	8.13991	8.2861	8.20182	0.575988	8.44165	8.48544	8.45982	8.50498	8.54118
	0.578363	9.01524	9.00016	8.98346	9.0118	8.98648	0.578363	8.98809	8.99949	9.00806	9.02164	8.99238	0.578363	9.02978	9.02025	8.9693	8.96929	8.9782	0.578363	8.22058	8.225	8.14645	8.27804	8.17374	0.578363	8.46334	8.43981	8.45451	8.52389	8.52049
	0.580763	9.02534	8.99055	8.97898	9.01672	8.95781	0.580763	9.0429	9.02645	8.99082	9.05733	8.99572	0.580763	9.00382	8.9793	8.95756	8.96529	9.01582	0.580763	8.21258	8.1628	8.14077	8.27916	8.16132	0.580763	8.50822	8.47348	8.45864	8.50699	8.55482
	0.583162	9.01896	9.03025	8.96355	8.97252	9.01103	0.583162	8.98089	9.01132	8.99771	9.01768	8.98527	0.583162	9.06003	8.97298	8.97927	8.91945	8.97551	0.583162	8.18678	8.20036	8.18894	8.26378	8.17713	0.583162	8.4684	8.47309	8.46448	8.52561	8.54771
	0.585575	8.99227	8.99804	8.96297	9.01888	9.01105	0.585575	9.00842	9.02808	9.01322	9.03045	8.99624	0.585575	8.99005	9.00603	8.96962	8.96198	8.97524	0.585575	8.21862	8.18268	8.15069	8.25652	8.19675	0.585575	8.48503	8.44112	8.4846	8.51639	8.54935
	0.587987	8.98921	9.03353	8.93909	9.00648	8.96828	0.587987	8.95837	9.02464	9.00296	9.03586	9.01896	0.587987	9.03596	9.02693	8.97888	8.99148	8.96334	0.587987	8.21374	8.1651	8.15799	8.27017	8.19929	0.587987	8.44936	8.44336	8.45322	8.5307	8.51667
	0.590425	9.01646	9.03115	8.97792	9.03802	8.97698	0.590425	9.01339	9.01795	9.02064	9.02547	9.00898	0.590425	9.02547	8.9971	8.95278	8.9576	8.963	0.590425	8.22106	8.16958	8.20058	8.26381	8.16193	0.590425	8.46057	8.44201	8.46583	8.50781	8.50862
	0.592862	9.01161	8.98052	8.97316	8.98394	8.98773	0.592862	8.99419	9.06658	8.98692	9.04397	9.00201	0.592862	9.02072	8.99454	8.94184	8.95081	8.96629	0.592862	8.22826	8.14685	8.17956	8.29378	8.19689	0.592862	8.4643	8.45415	8.46632	8.52671	8.51915
	0.595312	9.01296	8.97884	8.98123	9.02847	8.98191	0.595312	8.97095	9.04231	8.97365	9.03023	9.02087	0.595312	9.0329	8.99888	8.96201	8.96887	8.96566	0.595312	8.2084	8.16026	8.14754	8.26578	8.17408	0.595312	8.46616	8.46396	8.46011	8.51467	8.5076
	0.597763	9.04059	8.9988	8.94489	9.0042	8.99047	0.597763	8.9793	9.01346	9.0001	9.02526	9.00394	0.597763	9.02079	8.98312	8.94515	8.96845	8.99253	0.597763	8.20899	8.15645	8.1471	8.27066	8.19567	0.597763	8.45689	8.44774	8.45924	8.51483	8.52393
	0.600225	9.0099	8.97448	8.9525	9.00933	8.96244	0.600225	8.99373	9.00847	8.98825	9.01185	8.98744	0.600225	9.02105	8.97655	8.95154	8.97164	8.97434	0.600225	8.21317	8.18356	8.14357	8.26157	8.18116	0.600225	8.46892	8.42782	8.44385	8.50879	8.52121
	0.602713	8.9891	8.98491	8.94611	9.02502	8.96426	0.602713	9.00003	8.98956	9.0038	9.03424	8.99663	0.602713	9.03165	9.01652	8.94405	8.99263	8.96934	0.602713	8.22437	8.18954	8.16642	8.25786	8.18926	0.602713	8.47278	8.4456	8.46001	8.51637	8.5281
	0.605187	9.02098	9.02367	8.97742	9.01468	8.98323	0.605187	8.99095	9.0047	9.00092	9.01976	9.022	0.605187	9.0454	9.01677	8.95606	8.9713	8.97573	0.605187	8.22298	8.16499	8.13683	8.3086	8.18584	0.605187	8.47365	8.46891	8.44071	8.50115	8.52618
	0.607687	9.02249	9.01239	9.00027	9.0248	8.97892	0.607687	8.98694	8.99014	9.03077	9.01383	9.00885	0.607687	9.02835	8.95779	8.91923	8.93266	9.00225	0.607687	8.22661	8.20606	8.14517	8.24174	8.20016	0.607687	8.46221	8.46738	8.44218	8.49938	8.52081
	0.610187	8.99979	8.97315	8.97263	8.99421	9.012	0.610187	8.98675	8.99409	9.02303	9.02578	8.99914	0.610187	9.05085	9.00768	8.94558	8.98295	8.93251	0.610187	8.21745	8.17827	8.16404	8.26185	8.16768	0.610187	8.44911	8.45345	8.46329	8.51729	8.5402
	0.6127	9.03178	9.00875	8.97139	8.97794	8.96273	0.6127	8.98002	8.97848	9.02366	9.0487	8.97661	0.6127	9.04409	8.99917	8.96881	8.96676	8.96529	0.6127	8.19774	8.15835	8.19557	8.26176	8.18804	0.6127	8.456	8.46141	8.4466	8.5006	8.54262
	0.615225	9.06087	8.99964	8.98485	9.02518	9.00336	0.615225	9.00338	9.02225	8.99673	9.01731	9.01746	0.615225	9.0066	8.99794	8.9791	8.99381	8.96361	0.615225	8.19845	8.15386	8.15206	8.26192	8.18361	0.615225	8.47292	8.41599	8.46854	8.50993	8.50406
	0.617763	9.01498	8.96574	8.95169	9.00532	8.98579	0.617763	8.98421	9.00041	9.00416	9.01441	9.00211	0.617763	9.02876	8.99209	8.94875	8.9471	9.018	0.617763	8.20655	8.17872	8.14732	8.24281	8.17308	0.617763	8.45651	8.46371	8.4634	8.47901	8.52678
	0.6203	9.00034	8.98162	8.98064	9.02633	8.95145	0.6203	9.01872	8.98589	8.98554	9.02378	8.98286	0.6203	9.0319	8.98927	8.97078	8.96597	8.99533	0.6203	8.2129	8.16794	8.15908	8.28854	8.19191	0.6203	8.46764	8.45247	8.47406	8.50848	8.54627
	0.62285	9.02014	8.99531	8.95721	9.02285	8.98414	0.62285	8.96998	9.00368	9.03045	9.03187	8.99648	0.62285	9.02593	8.99303	8.95505	8.9861	8.99599	0.62285	8.20023	8.17099	8.14461	8.28244	8.20678	0.62285	8.44325	8.43668	8.46167	8.5151	8.52059
	0.625413	9.02536	8.98627	8.93579	9.00949	8.98205	0.625413	8.98123	9.04251	8.98131	9.05951	8.97931	0.625413	9.03711	9.00993	8.94502	8.9671	8.97231	0.625413	8.19106	8.15111	8.15731	8.25594	8.1757	0.625413	8.47197	8.46667	8.46069	8.48489	8.51595
	0.627988	9.01003	8.95707	8.94154	8.99594	8.98928	0.627988	8.97749	9.00584	9.00216	9.03076	9.025	0.627988	9.00653	8.95728	8.95729	8.95098	8.99986	0.627988	8.21892	8.17915	8.15548	8.25739	8.2061	0.627988	8.47399	8.46994	8.45225	8.49414	8.5229
	0.630575	9.01124	8.9585	8.98461	9.0239	8.98237	0.630575	8.96449	9.00715	8.98848	9.0174	9.01166	0.630575	9.00801	9.04016	8.94388	8.96715	8.98137	0.630575	8.19605	8.17493	8.12554	8.2505	8.16804	0.630575	8.48633	8.45109	8.48085	8.51941	8.52722
	0.633162	9.04985	9.00476	8.96247	9.01122	8.97165	0.633162	8.99018	9.02127	8.98674	9.02987	8.99733	0.633162	9.01449	8.99524	8.99151	8.98032	9.00191	0.633162	8.18669	8.17163	8.16355	8.28463	8.18703	0.633162	8.46311	8.45316	8.41963	8.51546	8.52602
	0.635763	9.01911	8.98822	8.9689	8.99535	8.96803	0.635763	8.99188	8.99821	8.99279	9.05313	9.01251	0.635763	9.02724	9.00344	8.92646	8.98884	8.97412	0.635763	8.22221	8.17817	8.14227	8.28415	8.18966	0.635763	8.45513	8.46898	8.45494	8.50614	8.56181
	0.638375	9.00103	9.01411	8.96936	9.0159	8.99242	0.638375	8.99951	8.99953	9.00334	9.0448	8.9939	0.638375	8.98964	8.98714	8.94967	8.99803	8.97355	0.638375	8.20963	8.18361	8.15911	8.28123	8.17276	0.638375	8.47468	8.45587	8.45283	8.51064	8.53207
	0.641	8.99631	8.98515	8.94864	9.01617	8.96422	0.641	8.99374	9.03431	8.98327	9.04482	8.98482	0.641	9.0096	8.95319	8.97669	8.98315	8.95704	0.641	8.20317	8.17809	8.16175	8.26345	8.19752	0.641	8.43765	8.45821	8.45951	8.52847	8.54131
	0.643625	9.01787	8.99339	8.94748	8.99383	8.93266	0.643625	9.01808	8.99148	8.99922	9.05101	9.00344	0.643625	9.02012	9.00133	8.97489	8.94395	8.94273	0.643625	8.22363	8.17494	8.16567	8.27453	8.18195	0.643625	8.46794	8.44463	8.4659	8.4909	8.53443
	0.646263	9.02938	9.02806	8.94565	8.98816	8.93314	0.646263	9.00676	9.00712	8.9905	9.03522	9.00189	0.646263	9.03948	8.98976	8.93254	8.9592	8.9968	0.646263	8.21207	8.17428	8.16748	8.26931	8.19648	0.646263	8.46755	8.46578	8.45056	8.50361	8.51889
	0.648925	9.01818	8.98828	8.95197	8.98736	8.98565	0.648925	8.98834	8.9926	8.98683	9.02051	9.0107	0.648925	9.05615	8.96607	8.91627	8.97353	8.97077	0.648925	8.20876	8.17846	8.16666	8.25962	8.19609	0.648925	8.44851	8.42491	8.44154	8.49056	8.53538
	0.651575	9.00599	8.99714	8.95914	9.04303	8.97081	0.651575	8.96378	8.99424	8.97642	9.00273	8.99626	0.651575	9.01492	9.03792	8.98519	8.9683	9.01092	0.651575	8.1892	8.18475	8.14782	8.25852	8.20654	0.651575	8.48454	8.46885	8.46328	8.5081	8.50214
	0.65425	8.98819	9.00417	8.94094	8.96239	8.96415	0.65425	8.95454	9.01133	8.99696	9.04838	9.01502	0.65425	9.0223	9.00089	8.94308	8.96484	8.98189	0.65425	8.20634	8.17446	8.13466	8.26851	8.2039	0.65425	8.46487	8.46393	8.47742	8.49595	8.51353
	0.656937	9.01514	8.97011	8.95648	9.0368	8.98442	0.656937	8.98836	8.9747	8.98688	9.01976	8.99967	0.656937	9.0164	9.00854	8.94822	8.92863	8.964	0.656937	8.18642	8.16818	8.13366	8.25164	8.19915	0.656937	8.47299	8.45467	8.47703	8.51225	8.51371
	0.659625	8.99262	8.9815	8.93852	8.98989	8.97221	0.659625	8.98623	8.99426	8.99321	9.01273	9.00792	0.659625	9.03277	9.01364	8.95389	8.97137	8.92718	0.659625	8.19107	8.17913	8.15061	8.23532	8.16988	0.659625	8.45824	8.44789	8.4525	8.49899	8.52987
	0.662325	9.03904	8.9862	8.95601	8.97099	8.99731	0.662325	8.97905	8.98647	8.97927	9.01458	9.00238	0.662325	9.00624	8.99512	8.96974	8.94775	8.95646	0.662325	8.20382	8.16684	8.13764	8.24057	8.16642	0.662325	8.47613	8.45851	8.47702	8.51541	8.52021
	0.665038	9.02617	8.97788	8.95053	8.97954	8.99137	0.665038	9.01897	9.0182	8.99385	9.01532	8.99069	0.665038	8.99326	8.97419	8.97701	8.93336	8.95916	0.665038	8.19206	8.16076	8.15222	8.24299	8.18319	0.665038	8.47216	8.4799	8.42324	8.49351	8.51227
	0.667763	9.01365	8.9785	8.95023	8.98645	8.97545	0.667763	8.99688	9.01429	9.00277	9.00454	9.01266	0.667763	9.01188	9.00299	8.95195	8.98699	8.96919	0.667763	8.20977	8.16785	8.13888	8.27208	8.18795	0.667763	8.44384	8.42269	8.46856	8.46399	8.52922
	0.6705	9.0003	8.98664	8.95869	8.95994	8.97942	0.6705	8.99039	8.99514	9.01769	9.03806	8.98544	0.6705	9.02897	8.95337	8.93435	8.97286	8.95526	0.6705	8.2031	8.1739	8.14622	8.25162	8.17612	0.6705	8.46049	8.45261	8.45552	8.49551	8.5159
	0.673238	9.01025	8.98338	8.9453	8.98838	8.95681	0.673238	9.01275	9.03654	8.96678	9.02237	9.01693	0.673238	9.0356	8.98538	8.97536	8.94097	8.95419	0.673238	8.20457	8.19427	8.17327	8.26462	8.18198	0.673238	8.46143	8.45857	8.46932	8.47439	8.50294
	0.675987	9.02377	8.99067	8.93839	8.99318	8.99924	0.675987	8.96375	8.99164	8.98842	9.02911	9.00994	0.675987	9.04269	9.01911	8.93062	8.97557	8.98621	0.675987	8.21164	8.18145	8.14181	8.28158	8.19398	0.675987	8.4538	8.44224	8.46427	8.4892	8.53366
	0.678762	9.01536	8.99714	8.96786	8.96437	8.96681	0.678762	8.98168	9.01858	8.9856	9.01578	8.9894	0.678762	8.99606	8.98256	8.98059	8.94585	8.93729	0.678762	8.21452	8.1536	8.12869	8.24868	8.17708	0.678762	8.46274	8.48045	8.44424	8.51164	8.53657
	0.681538	9.00051	9.00344	8.94599	8.99763	8.9989	0.681538	8.99388	9.01502	8.99794	9.02452	8.98523	0.681538	9.00615	8.96972	8.98419	8.98536	8.9979	0.681538	8.2082	8.202	8.16754	8.27234	8.18971	0.681538	8.44771	8.43802	8.44597	8.50105	8.50787
	0.684313	8.96422	8.98725	8.94751	9.01427	8.98465	0.684313	8.96212	9.01367	8.97243	9.02063	8.95531	0.684313	9.02771	8.98137	8.97834	8.97425	8.97316	0.684313	8.21343	8.15429	8.1365	8.24735	8.19594	0.684313	8.43909	8.44326	8.45647	8.52028	8.52755
	0.687113	8.98451	8.99287	8.95974	8.98154	8.96508	0.687113	8.97331	8.9948	8.96409	9.01322	9.00151	0.687113	8.99869	8.9649	8.95594	8.97384	8.95818	0.687113	8.21034	8.17702	8.1244	8.25925	8.19885	0.687113	8.43264	8.44794	8.43975	8.47612	8.52538
	0.689925	9.00653	8.99402	8.96502	8.97853	8.97598	0.689925	9.00161	8.98808	9.00387	9.0079	8.9709	0.689925	9.04284	9.00365	8.92018	8.96769	8.96777	0.689925	8.19149	8.15732	8.144	8.27325	8.16785	0.689925	8.44741	8.44729	8.49523	8.51398	8.4979
	0.692738	9.007	8.9705	8.95496	9.01391	8.92181	0.692738	8.99546	8.98706	8.99125	8.99304	8.98319	0.692738	9.02928	8.98187	8.93558	8.96748	8.95481	0.692738	8.19968	8.17466	8.13129	8.27948	8.1934	0.692738	8.4544	8.43927	8.44812	8.48321	8.54482
	0.695562	9.03575	8.98473	8.95705	8.98803	8.93676	0.695562	8.97616	8.98828	8.99574	9.045	8.98647	0.695562	9.00822	8.9721	8.98338	8.97694	8.96765	0.695562	8.19889	8.14213	8.16436	8.26656	8.1656	0.695562	8.45167	8.45245	8.42489	8.50432	8.50248
	0.6984	9.00771	8.99795	8.919	9.02754	8.95284	0.6984	8.98034	9.03886	8.95158	9.03565	9.00252	0.6984	9.01484	8.99064	8.9127	8.94877	8.95828	0.6984	8.22409	8.1576	8.17533	8.26255	8.1884	0.6984	8.44229	8.43805	8.45266	8.51192	8.50126
	0.70125	8.99959	8.99274	8.9439	9.00083	8.98108	0.70125	8.99465	8.97196	8.99565	9.05694	8.99703	0.70125	9.03998	9.00234	8.95813	8.96904	8.96517	0.70125	8.21816	8.16335	8.16178	8.25862	8.18854	0.70125	8.46157	8.46505	8.42921	8.49584	8.5077
	0.704113	9.00904	9.00785	8.95444	9.01187	8.97649	0.704113	8.97059	8.97322	8.96988	9.02944	8.99753	0.704113	9.0373	9.02383	8.95796	8.96497	9.00327	0.704113	8.18014	8.19879	8.1399	8.27136	8.17131	0.704113	8.43811	8.44299	8.41816	8.50077	8.52766
	0.706988	9.01768	8.99948	8.9522	8.98335	8.97277	0.706988	8.9865	8.99653	8.98932	9.02054	8.97604	0.706988	9.02344	8.97057	8.93772	8.96471	8.99373	0.706988	8.20387	8.16372	8.14385	8.26413	8.16877	0.706988	8.47581	8.44485	8.46286	8.49195	8.49419
	0.709875	8.99376	8.9656	8.965	8.97367	8.97038	0.709875	8.99013	8.97972	9.00233	9.042	8.99561	0.709875	9.03151	8.99661	8.94679	8.98269	8.97569	0.709875	8.20649	8.17464	8.14835	8.22636	8.18085	0.709875	8.45597	8.45315	8.41572	8.50117	8.51225
	0.712762	9.03277	8.99032	8.93836	9.00266	8.94684	0.712762	8.97005	8.98817	8.9828	8.99597	8.95764	0.712762	9.01798	8.96107	8.9772	8.95719	8.95484	0.712762	8.21948	8.15382	8.14264	8.25253	8.15366	0.712762	8.43995	8.45105	8.44718	8.50066	8.5149
	0.715662	8.99093	8.98906	8.95448	8.99597	8.92768	0.715662	9.00176	8.99791	8.97041	9.02012	8.98411	0.715662	9.01003	8.98132	8.93717	8.95531	8.96921	0.715662	8.21578	8.13561	8.13879	8.25791	8.18416	0.715662	8.47686	8.46094	8.4582	8.49309	8.52719
	0.718588	9.00895	8.99129	8.95766	9.01187	8.96258	0.718588	9.00252	9.01437	8.98505	9.01252	9.00404	0.718588	9.02733	8.99788	8.93762	8.95189	8.9519	0.718588	8.23152	8.16388	8.1413	8.26093	8.18696	0.718588	8.48554	8.43229	8.43974	8.50318	8.5081
	0.721512	8.99989	8.97552	8.95919	9.02398	8.98015	0.721512	8.99403	9.00032	8.9639	9.03438	8.97888	0.721512	9.03012	8.99045	8.9592	8.9293	8.95328	0.721512	8.18391	8.17517	8.17013	8.24512	8.19246	0.721512	8.44366	8.45959	8.45302	8.48465	8.50115
	0.72445	8.9814	8.95727	8.93007	8.99316	8.96478	0.72445	8.97071	9.00302	8.96825	9.02042	9.00418	0.72445	8.9892	8.99215	8.9253	8.94838	8.95811	0.72445	8.20594	8.15923	8.13593	8.23631	8.19817	0.72445	8.47446	8.44853	8.43963	8.50139	8.50708
	0.7274	8.98521	9.01595	8.96278	8.98977	8.97387	0.7274	8.953	8.98849	8.96019	9.01631	8.98963	0.7274	9.00243	8.98637	8.95193	8.93186	8.97471	0.7274	8.21217	8.1622	8.1517	8.2827	8.16949	0.7274	8.47189	8.4568	8.44453	8.50158	8.53659
	0.73035	8.981	8.99197	8.93893	8.9775	8.96337	0.73035	8.99863	8.9886	8.99648	8.98327	9.00012	0.73035	8.99364	8.98227	8.93201	8.96609	8.97962	0.73035	8.17883	8.15911	8.12734	8.23312	8.17659	0.73035	8.47132	8.43862	8.42767	8.46769	8.52068
	0.733325	8.99382	8.98174	8.93947	8.97307	8.94018	0.733325	8.99054	9.00585	8.98233	9.01336	8.98766	0.733325	9.04324	8.96635	8.95264	8.97073	8.96562	0.733325	8.21366	8.18507	8.13594	8.24611	8.18911	0.733325	8.49518	8.43358	8.44109	8.47684	8.50943
	0.736313	9.01408	8.99383	8.95151	9.01016	8.95748	0.736313	8.94602	8.98555	8.96571	9.02942	8.97185	0.736313	9.03938	8.9947	8.91906	8.94356	8.9733	0.736313	8.19831	8.16253	8.14644	8.26215	8.17592	0.736313	8.46191	8.4189	8.45794	8.45965	8.51767
	0.7393	8.95721	9.03057	8.98647	8.96902	8.96598	0.7393	8.96439	9.00281	8.98045	9.04763	9.02352	0.7393	9.03143	8.96967	8.97771	8.97458	8.98288	0.7393	8.22123	8.16492	8.12424	8.2471	8.20042	0.7393	8.45539	8.41474	8.43146	8.47758	8.5
	0.742312	8.9919	8.98323	8.96297	8.98866	8.93498	0.742312	8.97893	9.01312	8.95771	8.99845	8.96447	0.742312	9.04209	8.97661	8.96404	8.98584	8.95111	0.742312	8.18703	8.17448	8.13053	8.24114	8.16164	0.742312	8.44383	8.44247	8.42541	8.51712	8.5081
	0.745325	8.99383	8.97133	8.93865	9.00362	8.94649	0.745325	8.98551	8.9866	8.99059	8.99897	8.97054	0.745325	9.04857	8.96494	8.97696	8.95786	8.97292	0.745325	8.21017	8.16362	8.11754	8.25815	8.18653	0.745325	8.48315	8.42769	8.45984	8.49328	8.52356
	0.74835	8.97333	9.00198	8.94886	9.0009	8.95107	0.74835	8.96517	9.02067	8.95998	9.00909	9.01598	0.74835	8.99934	8.96475	8.9624	8.98029	8.96402	0.74835	8.20014	8.16308	8.14984	8.2606	8.18989	0.74835	8.44614	8.42895	8.464	8.47749	8.51922
	0.7514	8.99104	8.97581	8.96166	8.9576	8.94998	0.7514	8.9696	8.95797	8.98412	8.9985	9.01483	0.7514	9.02056	8.97133	8.95643	8.96083	8.95557	0.7514	8.20997	8.16842	8.13027	8.25529	8.17361	0.7514	8.46959	8.46036	8.43414	8.46544	8.50233
	0.75445	8.99131	8.99583	8.92155	8.9974	8.95614	0.75445	9.00745	9.0032	8.97807	9.02374	9.00828	0.75445	9.01776	8.99121	8.93666	8.96042	8.97981	0.75445	8.18247	8.16379	8.1476	8.23425	8.17231	0.75445	8.45337	8.44869	8.42711	8.47655	8.5
	0.757513	8.99525	8.9854	8.91829	8.99442	8.95219	0.757513	8.97436	8.99094	8.95021	9.01831	9.02096	0.757513	9.01766	8.97744	8.91524	8.93798	8.95262	0.757513	8.2063	8.16589	8.15424	8.26105	8.16351	0.757513	8.44458	8.43818	8.45803	8.50462	8.53074
	0.760588	8.962	8.98394	8.93825	8.9827	8.95981	0.760588	8.98358	9.01346	8.9945	9.00316	8.99538	0.760588	8.96969	8.97511	8.95114	8.98682	8.97138	0.760588	8.19532	8.20555	8.13584	8.25551	8.17155	0.760588	8.46523	8.45546	8.42931	8.49259	8.4887
	0.763675	8.9791	9.00589	8.94798	9.00315	8.95271	0.763675	8.98118	9.00021	8.95301	9.01433	8.99232	0.763675	9.02197	9.01847	8.93516	8.96068	8.965	0.763675	8.19564	8.14248	8.15195	8.25955	8.16772	0.763675	8.4614	8.44472	8.44207	8.46965	8.50763
	0.766762	8.99215	8.9815	8.95781	9.00943	8.92322	0.766762	8.97304	8.9755	8.96434	9.03016	8.99015	0.766762	9.00119	8.94376	8.94652	8.94544	8.94253	0.766762	8.20157	8.16807	8.1378	8.2563	8.1861	0.766762	8.46346	8.43429	8.45049	8.46971	8.50024
	0.769875	9.01113	8.96307	8.95301	8.97927	8.9954	0.769875	8.98908	9.00583	8.97579	9.01653	8.98004	0.769875	9.03767	8.98674	8.93578	8.95498	8.97039	0.769875	8.20263	8.15531	8.16194	8.2473	8.17156	0.769875	8.45778	8.43758	8.45077	8.48517	8.52028
	0.773	8.99243	8.9989	8.94626	8.99856	8.97138	0.773	8.98572	8.97834	8.95616	9.02199	8.99281	0.773	9.00161	8.97987	8.94699	8.95113	8.9551	0.773	8.1882	8.1565	8.1491	8.26399	8.16265	0.773	8.41815	8.45239	8.43546	8.48687	8.4995
	0.776137	8.99214	8.99265	8.94389	9.00364	8.96213	0.776137	8.97705	9.00342	8.98055	9.02923	8.99427	0.776137	9.04463	8.96254	8.94499	8.95306	8.99218	0.776137	8.19623	8.15205	8.14194	8.24685	8.20192	0.776137	8.43951	8.4432	8.43457	8.48388	8.5065
	0.779275	8.99758	8.97333	8.94687	8.9929	8.93851	0.779275	9.01849	9.02381	8.96969	9.00499	9.00052	0.779275	9.0057	8.97133	8.95835	8.97355	8.93876	0.779275	8.19289	8.17064	8.1388	8.25431	8.19237	0.779275	8.45338	8.45153	8.44915	8.4904	8.47912
	0.782438	9.00148	8.96641	8.93082	9.01162	8.97015	0.782438	8.99581	9.01124	8.97283	9.04175	8.99937	0.782438	8.99237	8.98125	8.93386	8.93588	8.95874	0.782438	8.17504	8.19423	8.14281	8.23652	8.16301	0.782438	8.45794	8.40839	8.4446	8.48828	8.52695
	0.7856	8.98324	8.97496	8.95556	9.00606	8.93398	0.7856	8.99534	9.028	8.97814	9.01807	8.9632	0.7856	9.06504	8.96459	8.92633	8.93929	8.97336	0.7856	8.2104	8.14863	8.15017	8.27022	8.15857	0.7856	8.44298	8.43419	8.45991	8.48658	8.49603
	0.788787	8.95656	8.99875	8.93178	9.01198	8.95525	0.788787	8.9762	8.99451	8.96672	9.03175	8.98558	0.788787	9.04967	9.01048	8.94089	8.96468	8.95342	0.788787	8.19624	8.17408	8.13262	8.2326	8.18179	0.788787	8.46752	8.45209	8.45891	8.47945	8.49155
	0.791987	9.01627	8.94468	8.94555	9.01776	8.94076	0.791987	8.98198	8.98726	8.96308	8.98706	8.97862	0.791987	9.01334	9.00073	8.91426	8.95159	8.97426	0.791987	8.21081	8.17919	8.1402	8.24554	8.15754	0.791987	8.46112	8.42323	8.43777	8.49433	8.49955
	0.795187	9.01102	8.96166	8.93875	8.9589	8.9619	0.795187	8.96186	8.98111	8.96557	9.00665	8.97716	0.795187	9.02741	8.99606	8.94715	8.94296	8.98445	0.795187	8.18668	8.15233	8.13568	8.25752	8.17558	0.795187	8.44975	8.4135	8.44899	8.52151	8.48844
	0.7984	8.98015	8.96991	8.93464	8.97752	8.96868	0.7984	8.97866	8.99223	8.99401	9.03547	8.98169	0.7984	9.00396	8.93514	8.91547	8.93236	8.95642	0.7984	8.20278	8.15905	8.14479	8.2329	8.19809	0.7984	8.46762	8.44277	8.41983	8.49268	8.49903
	0.801637	8.9763	8.98121	8.93865	9.01643	8.92027	0.801637	8.97832	8.9628	9.01526	9.01534	8.98226	0.801637	9.0184	8.97579	8.96951	8.95656	8.96668	0.801637	8.20488	8.15663	8.14427	8.2582	8.17888	0.801637	8.41203	8.44068	8.46397	8.48743	8.51346
	0.804875	8.96373	8.97961	8.9372	9.00441	8.9536	0.804875	8.98168	9.00647	8.95374	9.01535	8.98383	0.804875	9.02924	8.98125	8.95593	8.94472	8.9751	0.804875	8.19358	8.1558	8.14406	8.23193	8.17918	0.804875	8.47727	8.45737	8.45686	8.47474	8.48125
	0.808137	8.98412	8.9959	8.95404	9.00929	8.97437	0.808137	8.97667	8.98535	8.99386	8.99828	8.96729	0.808137	9.00902	8.95549	8.9487	8.95063	8.94262	0.808137	8.20869	8.16807	8.14173	8.2236	8.18055	0.808137	8.44513	8.44263	8.44064	8.47087	8.50101
	0.8114	8.982	9.00907	8.93056	8.99866	8.9576	0.8114	8.98631	9.00023	8.99144	9.00453	8.96425	0.8114	9.01009	8.98155	8.96326	8.93299	8.96656	0.8114	8.18283	8.18502	8.13947	8.26005	8.1592	0.8114	8.43711	8.4241	8.42605	8.46947	8.49769
	0.814687	8.99686	9.00953	8.95458	8.97926	8.932	0.814687	8.96606	8.98944	8.97965	9.02256	9.00611	0.814687	9.02611	8.97594	8.94633	8.92354	8.9571	0.814687	8.21454	8.15633	8.14902	8.22889	8.16574	0.814687	8.45132	8.4368	8.44732	8.49361	8.5043
	0.817975	8.97298	8.9947	8.93515	8.97739	8.96786	0.817975	8.96781	8.97271	8.97082	9.0356	8.94132	0.817975	9.0079	8.98809	8.9559	8.94389	8.978	0.817975	8.19976	8.16808	8.13674	8.26373	8.18537	0.817975	8.46557	8.40958	8.41291	8.4845	8.47991
	0.821275	8.98837	8.97962	8.95871	8.98627	8.95294	0.821275	8.98265	8.98073	8.9649	9.02878	8.96887	0.821275	9.00425	8.97957	8.94459	8.96305	8.96637	0.821275	8.20748	8.15608	8.13206	8.27586	8.18141	0.821275	8.44954	8.4236	8.42702	8.47293	8.48184
	0.8246	8.9644	8.96574	8.96068	8.97927	8.94828	0.8246	8.94526	8.96123	8.98739	9.01321	8.97382	0.8246	9.0571	8.97638	8.91686	8.94716	8.95993	0.8246	8.17893	8.15349	8.13353	8.25123	8.15152	0.8246	8.45665	8.42152	8.45981	8.48938	8.48949
	0.827925	8.98903	8.9898	8.95251	8.97351	8.95475	0.827925	8.96297	8.98985	8.96814	9.01891	8.97642	0.827925	9.01755	8.97377	8.95279	8.96035	8.94427	0.827925	8.20197	8.14217	8.14438	8.22145	8.18168	0.827925	8.44368	8.42485	8.43123	8.4687	8.49101
	0.831275	8.97115	8.97713	8.94139	8.9991	8.95392	0.831275	9.00361	8.99998	8.96249	9.02216	8.98079	0.831275	9.03337	8.96099	8.92988	8.94078	8.9623	0.831275	8.18354	8.14797	8.14822	8.24273	8.19001	0.831275	8.45276	8.43523	8.44465	8.49485	8.50282
	0.834625	8.96663	8.96078	8.93869	8.99512	8.98223	0.834625	8.97522	8.97525	8.92148	8.99277	8.9912	0.834625	9.04797	8.96924	8.94415	8.9321	8.96145	0.834625	8.22532	8.15017	8.14195	8.23699	8.15806	0.834625	8.45096	8.40861	8.42191	8.48084	8.48482
	0.837987	8.99856	8.95276	8.95412	9.00113	8.94415	0.837987	8.97569	8.99421	8.96063	9.02397	8.98375	0.837987	9.03054	9.00092	8.92494	8.91611	8.97098	0.837987	8.18084	8.16361	8.13465	8.24777	8.15547	0.837987	8.45451	8.4394	8.43702	8.48753	8.50748
	0.841375	8.97744	8.97787	8.92849	9.00766	8.94004	0.841375	8.96715	8.98553	8.97075	8.99273	8.98451	0.841375	9.01203	9.00023	8.9212	8.94911	8.95729	0.841375	8.20086	8.17537	8.1273	8.24039	8.16815	0.841375	8.44462	8.40399	8.41559	8.47742	8.49467
	0.844775	8.97715	8.94499	8.93609	8.99017	8.96036	0.844775	8.99278	8.98428	8.96415	9.0089	8.99696	0.844775	9.00333	8.98998	8.9272	8.98122	8.93399	0.844775	8.17722	8.15277	8.14086	8.2364	8.15367	0.844775	8.46657	8.40187	8.45529	8.47724	8.50894
	0.848175	8.98097	8.96628	8.92713	8.96171	8.98403	0.848175	9.02433	8.97435	8.95453	9.0151	8.96266	0.848175	9.00729	8.97601	8.92373	8.94104	8.96167	0.848175	8.18748	8.15664	8.12262	8.24202	8.17368	0.848175	8.47136	8.42897	8.44834	8.4549	8.48882
	0.8516	8.99373	8.97107	8.94416	8.98675	8.93559	0.8516	8.99903	8.99255	8.95067	9.02724	8.97766	0.8516	9.01096	8.9617	8.937	8.94324	8.95774	0.8516	8.17932	8.13731	8.13152	8.22389	8.16518	0.8516	8.44377	8.42454	8.46347	8.48668	8.48066
	0.855025	9.00295	8.94443	8.93781	8.98122	8.95903	0.855025	8.98624	8.9924	8.96567	9.01801	8.97648	0.855025	8.99259	8.97768	8.94898	8.95549	8.99558	0.855025	8.19183	8.1423	8.13729	8.24836	8.18014	0.855025	8.4329	8.42576	8.42712	8.47349	8.51324
	0.858475	8.9726	8.97892	8.94155	8.99209	8.91228	0.858475	8.98407	9.00541	8.92821	9.03089	8.97815	0.858475	9.02195	8.97669	8.93853	8.93809	8.93873	0.858475	8.18598	8.17184	8.12756	8.23598	8.18582	0.858475	8.42891	8.43301	8.42139	8.49362	8.49866
	0.861938	8.98877	8.9651	8.96219	8.97432	8.94812	0.861938	8.98317	8.98327	8.93381	9.00871	8.95377	0.861938	9.025	8.95817	8.95627	8.94898	8.95502	0.861938	8.16999	8.16502	8.13454	8.23095	8.18208	0.861938	8.43852	8.42445	8.44373	8.49674	8.50228
	0.865412	8.99243	8.93883	8.95602	8.9939	8.92971	0.865412	8.97971	8.98589	8.95957	8.986	8.97132	0.865412	9.00509	8.98335	8.91625	8.94804	8.97951	0.865412	8.1857	8.14198	8.14663	8.22962	8.1668	0.865412	8.46572	8.42893	8.4262	8.45888	8.48375
	0.868887	8.97591	8.96946	8.937	8.97651	8.95808	0.868887	8.95652	8.99735	8.96951	8.98894	8.99507	0.868887	8.97952	8.9699	8.93556	8.92412	8.9579	0.868887	8.21243	8.15169	8.14051	8.2508	8.16892	0.868887	8.45759	8.42284	8.42011	8.4604	8.49994
	0.872388	8.97644	9.00364	8.92706	8.95229	8.94461	0.872388	8.97956	8.97748	8.97477	9.00421	8.95097	0.872388	9.03326	8.96763	8.93847	8.94895	8.98519	0.872388	8.17795	8.16031	8.14757	8.26048	8.17767	0.872388	8.44122	8.42943	8.4565	8.48327	8.47998
	0.8759	8.97166	8.97012	8.92388	8.97466	8.96035	0.8759	8.96042	8.99243	8.96981	8.98596	8.9734	0.8759	9.00668	8.953	8.92702	8.96105	8.96728	0.8759	8.17327	8.15044	8.10859	8.23767	8.15753	0.8759	8.45021	8.4125	8.43505	8.49012	8.5221
	0.879425	8.9698	8.96984	8.9422	8.99105	8.96437	0.879425	8.96521	8.98824	8.95613	9.00289	8.98322	0.879425	8.9944	8.97523	8.9458	8.94222	8.96756	0.879425	8.19731	8.15648	8.1592	8.20716	8.16488	0.879425	8.47081	8.41616	8.42433	8.49119	8.49493
	0.882963	8.98327	8.98812	8.93546	8.94779	8.98234	0.882963	8.97502	8.96785	8.97244	8.98163	9.00072	0.882963	8.9985	8.97366	8.92283	8.96012	8.9623	0.882963	8.18535	8.17437	8.13673	8.26588	8.15298	0.882963	8.44728	8.43123	8.44551	8.47099	8.50754
	0.886525	8.99362	8.93716	8.95274	8.98827	8.9367	0.886525	8.96433	8.97489	8.9241	9.01303	8.98229	0.886525	9.02058	8.97897	8.95061	8.95214	8.93681	0.886525	8.19457	8.16138	8.14011	8.25276	8.16237	0.886525	8.4075	8.42635	8.4238	8.46879	8.49099
	0.890087	8.99112	8.99046	8.92095	8.98856	8.96	0.890087	8.97838	8.9807	8.92751	8.99968	8.98667	0.890087	9.03641	8.96935	8.92538	8.95189	8.96648	0.890087	8.17682	8.16212	8.12229	8.23612	8.1712	0.890087	8.44698	8.42861	8.42101	8.46607	8.49161
	0.893663	8.98515	8.9464	8.92026	8.99368	8.94472	0.893663	8.95043	8.98243	8.94408	8.99989	8.98096	0.893663	8.99962	8.96026	8.94339	8.94019	8.97018	0.893663	8.16537	8.16095	8.12808	8.24051	8.18208	0.893663	8.42634	8.43543	8.44958	8.47431	8.46025
	0.897263	8.94878	8.99203	8.93448	8.98976	8.95199	0.897263	8.99632	8.99539	8.93055	9.02468	8.96189	0.897263	9.00367	8.99691	8.94365	8.96027	8.95485	0.897263	8.2029	8.15711	8.1162	8.26045	8.17824	0.897263	8.45024	8.41302	8.4134	8.45873	8.46323
	0.900863	8.96863	8.96932	8.95184	8.97198	8.95971	0.900863	8.95647	8.98626	8.95634	9.01303	8.98431	0.900863	8.98318	8.96091	8.91784	8.93573	8.97752	0.900863	8.1928	8.14452	8.1503	8.24912	8.14212	0.900863	8.42804	8.40934	8.41731	8.49886	8.49334
	0.904487	9.00676	8.98113	8.92822	8.98786	8.9279	0.904487	8.95667	8.95714	8.97492	9.02724	8.9741	0.904487	8.99666	8.97148	8.94021	8.93892	8.97797	0.904487	8.20331	8.14816	8.12948	8.2467	8.16861	0.904487	8.43371	8.43316	8.4325	8.46637	8.47911
	0.908125	9.01033	8.97841	8.92236	8.98405	8.94979	0.908125	8.97993	9.01071	8.94778	9.00612	8.98184	0.908125	8.9933	8.94197	8.91635	8.93001	8.97866	0.908125	8.2018	8.14099	8.13085	8.25391	8.16315	0.908125	8.43292	8.42183	8.43313	8.45257	8.48213
	0.911775	8.95843	8.96243	8.91853	8.97207	8.97288	0.911775	8.95415	8.96578	8.95791	9.00687	8.92796	0.911775	8.99771	8.9841	8.9001	8.9323	8.98362	0.911775	8.20338	8.15776	8.14139	8.23369	8.14729	0.911775	8.44559	8.41187	8.43846	8.48681	8.47176
	0.915425	8.96803	8.96457	8.92279	8.972	8.95808	0.915425	8.93647	8.99413	8.95192	8.9997	8.96749	0.915425	8.98973	8.96049	8.93512	8.9229	8.95951	0.915425	8.1997	8.16324	8.14413	8.25254	8.15759	0.915425	8.44675	8.41521	8.44511	8.45986	8.47996
	0.919113	8.99627	8.95559	8.91897	8.99108	8.93394	0.919113	8.99046	8.98489	8.93235	9.02196	8.99111	0.919113	9.00996	8.95742	8.93237	8.95309	8.94961	0.919113	8.18386	8.17952	8.15051	8.23157	8.17285	0.919113	8.42783	8.4159	8.42762	8.4712	8.47099
	0.9228	8.97111	8.96387	8.91874	8.97055	8.95875	0.9228	8.96728	8.97086	8.95263	9.01789	8.98028	0.9228	8.99217	8.99869	8.916	8.90858	8.96271	0.9228	8.18524	8.17288	8.11016	8.24065	8.17607	0.9228	8.43309	8.4475	8.44247	8.48881	8.47797
	0.9265	8.98246	9.00592	8.93476	8.95988	8.95614	0.9265	8.96162	8.99964	8.95456	8.98536	8.97764	0.9265	9.0073	8.9733	8.93653	8.93954	8.96116	0.9265	8.1925	8.16451	8.11922	8.23386	8.16875	0.9265	8.42299	8.42577	8.44097	8.45924	8.49091
	0.930225	8.96136	8.98457	8.94298	8.96455	8.91352	0.930225	8.96575	9.00554	8.96181	8.97683	8.9482	0.930225	9.00014	8.96953	8.92769	8.91321	8.96546	0.930225	8.17139	8.16879	8.11935	8.2323	8.15722	0.930225	8.40244	8.39321	8.43963	8.46551	8.48646
	0.93395	8.9719	8.9788	8.94008	8.97408	8.96214	0.93395	8.95224	8.96917	8.95327	8.98117	8.98297	0.93395	9.00613	8.96761	8.93429	8.94536	8.9701	0.93395	8.17595	8.14207	8.11753	8.23844	8.1684	0.93395	8.44656	8.42147	8.40779	8.47844	8.48174
	0.9377	8.96277	8.98135	8.92922	8.97373	8.91724	0.9377	8.93323	8.98916	8.96129	8.96877	8.984	0.9377	8.99993	8.96146	8.93398	8.93377	8.94843	0.9377	8.16145	8.15023	8.12016	8.22625	8.16246	0.9377	8.42559	8.42176	8.41123	8.47925	8.47629
	0.941463	8.96083	8.97962	8.91654	8.95373	8.96154	0.941463	8.93618	8.95459	8.94811	9.02972	8.9792	0.941463	9.00515	8.96634	8.96205	8.91735	8.96352	0.941463	8.19378	8.14374	8.11824	8.22363	8.1553	0.941463	8.45248	8.40159	8.42372	8.46375	8.45612
	0.945238	8.96211	8.97797	8.92193	8.98166	8.9329	0.945238	8.93765	8.99941	8.95504	8.9972	8.97716	0.945238	9.00941	8.96188	8.93253	8.92311	8.96184	0.945238	8.17375	8.15334	8.12808	8.23513	8.14883	0.945238	8.4293	8.42101	8.43035	8.48896	8.47491
	0.949025	8.9811	8.95302	8.93349	9.00134	8.93641	0.949025	8.96258	8.97367	8.9479	9.01649	8.94828	0.949025	9.014	8.96572	8.93515	8.95323	8.93771	0.949025	8.17596	8.14969	8.12061	8.24405	8.16022	0.949025	8.43303	8.4129	8.41936	8.46451	8.45884
	0.952825	9.00344	8.96672	8.95331	8.98343	8.92558	0.952825	8.95894	8.98575	8.97773	9.00123	8.9664	0.952825	8.99916	8.98214	8.91525	8.93735	8.96486	0.952825	8.19228	8.15747	8.12352	8.25178	8.15467	0.952825	8.43797	8.41445	8.43409	8.44823	8.47486
	0.95665	8.97989	8.93764	8.92932	8.96216	8.95922	0.95665	8.95505	8.99508	8.94967	8.99903	8.95503	0.95665	9.00271	8.95261	8.93265	8.92369	8.97359	0.95665	8.17979	8.11803	8.13981	8.25675	8.16938	0.95665	8.43573	8.42768	8.44529	8.45956	8.46531
	0.960475	8.98575	8.99447	8.93869	8.97796	8.92853	0.960475	8.95578	8.96596	8.95072	8.98797	8.94209	0.960475	9.00391	9.00348	8.91484	8.90096	8.93117	0.960475	8.19174	8.1412	8.12532	8.23254	8.16667	0.960475	8.43001	8.42379	8.4181	8.46401	8.49837
	0.964325	8.99182	8.97752	8.94685	8.9651	8.92713	0.964325	8.95454	8.96219	8.96083	8.98023	8.95415	0.964325	9.02156	8.96612	8.92227	8.93389	8.96271	0.964325	8.18632	8.14512	8.13775	8.25266	8.14699	0.964325	8.45348	8.40444	8.4376	8.47266	8.47329
	0.968188	8.96546	8.9717	8.91521	8.97449	8.93046	0.968188	8.95209	8.99827	8.94549	8.9792	8.95096	0.968188	9.02462	8.97722	8.95346	8.91807	8.95029	0.968188	8.17873	8.15891	8.13812	8.23413	8.15973	0.968188	8.4264	8.4198	8.41513	8.48001	8.47508
	0.972063	8.99424	8.95814	8.91792	8.98215	8.93435	0.972063	8.95695	8.98771	8.94766	9.00209	8.97589	0.972063	8.98132	8.97705	8.94067	8.90779	8.94935	0.972063	8.19509	8.13635	8.11554	8.22249	8.15636	0.972063	8.42461	8.39703	8.42603	8.47236	8.4687
	0.975963	8.96107	8.96435	8.93711	8.98052	8.92746	0.975963	8.92373	8.99461	8.9276	9.00853	8.94993	0.975963	8.97463	8.97967	8.90558	8.92044	8.91697	0.975963	8.17091	8.1287	8.11113	8.24226	8.16504	0.975963	8.42121	8.39902	8.42942	8.44352	8.47355
	0.979863	8.95429	8.97496	8.9372	8.96372	8.93476	0.979863	8.95711	8.98466	8.96224	8.99409	8.9422	0.979863	8.97762	8.9523	8.90761	8.94794	8.94698	0.979863	8.20121	8.17553	8.13933	8.2565	8.16239	0.979863	8.45038	8.40508	8.43542	8.45413	8.45707
	0.983787	8.95893	8.97923	8.91869	8.98635	8.91025	0.983787	8.96537	8.98844	8.96372	8.99511	8.97638	0.983787	8.99541	8.94108	8.94153	8.90935	8.94539	0.983787	8.19149	8.12543	8.14559	8.24421	8.14944	0.983787	8.4184	8.41556	8.42053	8.46218	8.47542
	0.987725	8.98055	8.9625	8.98217	8.97586	8.92483	0.987725	8.96774	8.97969	8.94073	9.01228	8.94725	0.987725	8.96683	8.96516	8.92516	8.93609	8.93866	0.987725	8.18393	8.13194	8.12838	8.22401	8.14009	0.987725	8.42482	8.41299	8.41558	8.46539	8.48341
	0.991675	8.9433	8.97383	8.897	8.95495	8.94075	0.991675	8.97036	8.99042	8.95802	8.99162	8.94335	0.991675	8.98258	8.97917	8.91829	8.88912	8.93308	0.991675	8.17729	8.15232	8.11407	8.25499	8.14723	0.991675	8.42389	8.41696	8.437	8.45316	8.47629
	0.995637	8.9749	8.96215	8.90946	8.96136	8.90954	0.995637	8.94439	8.96952	8.94839	9.00723	8.96306	0.995637	9.02452	8.99731	8.93442	8.9147	8.94828	0.995637	8.20294	8.1418	8.13081	8.21517	8.16725	0.995637	8.43576	8.40619	8.42301	8.4876	8.4778
	0.999625	8.98554	8.96469	8.92825	8.93497	8.93046	0.999625	8.94735	8.96467	8.95319	8.99841	8.92588	0.999625	8.99805	8.9735	8.92717	8.91269	8.95375	0.999625	8.19618	8.15467	8.16328	8.21933	8.14907	0.999625	8.43687	8.39224	8.4123	8.49081	8.46639
	1.00361	8.96659	8.95523	8.91618	8.97438	8.93502	1.00361	8.95262	8.98937	8.94516	8.98464	8.94749	1.00361	8.97617	8.98025	8.93725	8.94135	8.94795	1.00361	8.17426	8.16128	8.11962	8.23294	8.17804	1.00361	8.43503	8.40093	8.42529	8.46558	8.46287
	1.00762	8.96082	8.98418	8.90479	8.94943	8.94913	1.00762	8.96305	8.99155	8.93807	8.99569	8.96617	1.00762	9.01405	8.98333	8.91434	8.9443	8.93546	1.00762	8.17972	8.12608	8.1333	8.25368	8.1514	1.00762	8.42959	8.42311	8.4236	8.47535	8.4773
	1.01166	8.96343	8.9269	8.90552	8.97064	8.94832	1.01166	8.95262	8.95918	8.93378	8.99619	8.96733	1.01166	9.00144	8.97368	8.91197	8.90687	8.96359	1.01166	8.18733	8.14104	8.12735	8.22957	8.15391	1.01166	8.40035	8.40716	8.41371	8.47173	8.45869
	1.0157	8.96014	8.95523	8.93902	8.96431	8.92145	1.0157	8.95515	8.99194	8.94143	8.97261	8.96846	1.0157	8.9859	8.94384	8.92698	8.95216	8.94176	1.0157	8.1916	8.13663	8.13959	8.22362	8.16589	1.0157	8.41776	8.39446	8.4261	8.45127	8.48064
	1.01976	8.95654	8.96516	8.9086	8.96412	8.94768	1.01976	8.95036	8.95889	8.94953	8.98203	8.94871	1.01976	8.98943	8.96766	8.93295	8.93658	8.94214	1.01976	8.16516	8.1395	8.12813	8.23867	8.14994	1.01976	8.43554	8.42831	8.41559	8.441	8.48706
	1.02383	8.93708	8.97546	8.92128	8.93781	8.92696	1.02383	8.94675	8.98003	8.95873	8.99639	8.96867	1.02383	8.99816	8.96994	8.93248	8.92885	8.95536	1.02383	8.16121	8.14924	8.13275	8.22042	8.16439	1.02383	8.43624	8.41004	8.43116	8.46852	8.47044
	1.02793	8.97796	8.97777	8.9088	8.961	8.94776	1.02793	8.95511	8.97622	8.94643	9.02489	8.95316	1.02793	8.9778	9.00512	8.91726	8.91907	8.94271	1.02793	8.17701	8.15585	8.12606	8.25303	8.15409	1.02793	8.42119	8.38904	8.4107	8.47122	8.49224
	1.03202	8.98092	8.98054	8.91424	8.94202	8.94506	1.03202	8.94923	8.9944	8.94946	8.99276	8.94694	1.03202	8.9802	8.97974	8.92949	8.91448	8.92613	1.03202	8.17959	8.14298	8.14641	8.23382	8.16591	1.03202	8.4237	8.40782	8.41424	8.45537	8.45371
	1.03614	8.98291	8.93801	8.90534	8.9773	8.92577	1.03614	8.94422	8.99079	8.93475	9.01056	8.95381	1.03614	8.98696	8.97055	8.92143	8.91251	8.9395	1.03614	8.17027	8.13939	8.11276	8.25183	8.14886	1.03614	8.42265	8.39816	8.42148	8.45971	8.45164
	1.04027	8.99668	8.9564	8.90882	8.95787	8.94135	1.04027	8.94526	8.9665	8.931	8.98572	8.95332	1.04027	8.96252	8.95456	8.90685	8.91452	8.93706	1.04027	8.19189	8.12911	8.12658	8.22358	8.16916	1.04027	8.41495	8.39417	8.40306	8.45147	8.48945
	1.04443	8.95575	8.94786	8.92396	8.97679	8.93485	1.04443	8.94416	8.96953	8.93404	8.99382	8.97449	1.04443	8.99679	8.96984	8.94446	8.91319	8.94765	1.04443	8.17541	8.15382	8.13091	8.22714	8.17471	1.04443	8.40928	8.40407	8.3995	8.47003	8.47313
	1.0486	8.95677	8.95784	8.89499	8.94008	8.91852	1.0486	8.95286	8.96891	8.93998	8.97837	8.95456	1.0486	8.97299	8.97988	8.89572	8.91365	8.93184	1.0486	8.15527	8.16831	8.1279	8.24845	8.15776	1.0486	8.4105	8.41856	8.40888	8.4621	8.47513
	1.05278	8.97241	8.95727	8.92461	8.97159	8.95595	1.05278	8.95467	8.97449	8.95301	8.9985	8.96309	1.05278	8.98427	8.95431	8.93564	8.92822	8.93517	1.05278	8.18308	8.12685	8.1233	8.22378	8.15445	1.05278	8.41243	8.40527	8.41609	8.44276	8.47033
	1.05698	8.97353	8.95873	8.88884	8.94834	8.9369	1.05698	8.94896	8.99504	8.9405	8.98895	8.97244	1.05698	9.02499	8.95188	8.92469	8.9324	8.9272	1.05698	8.1875	8.13688	8.1095	8.21339	8.1475	1.05698	8.41521	8.40121	8.42516	8.46425	8.4467
	1.0612	8.95818	8.98583	8.91348	8.9584	8.92912	1.0612	8.94558	8.9741	8.94072	8.96952	8.9384	1.0612	8.99788	8.94975	8.93231	8.91428	8.95281	1.0612	8.17663	8.14706	8.11198	8.22409	8.17275	1.0612	8.42541	8.40065	8.4341	8.4565	8.46463
	1.06543	8.93834	8.94695	8.91968	8.9619	8.93826	1.06543	8.96714	8.97136	8.94905	9.00483	8.96371	1.06543	8.99903	8.96933	8.91401	8.92625	8.94546	1.06543	8.18442	8.12682	8.1156	8.25095	8.15397	1.06543	8.43178	8.40027	8.40678	8.46739	8.44745
	1.06967	8.95279	8.97578	8.94586	8.95156	8.94308	1.06967	8.92895	8.98332	8.92986	8.98634	8.9688	1.06967	8.98284	8.96799	8.91619	8.89642	8.92071	1.06967	8.18065	8.14754	8.11271	8.22561	8.14246	1.06967	8.4291	8.38576	8.42783	8.47042	8.47021
	1.07394	8.97253	8.95257	8.91249	8.94821	8.93017	1.07394	8.93944	8.9785	8.95745	9.00721	8.95759	1.07394	8.98571	8.9583	8.89382	8.91689	8.92057	1.07394	8.17831	8.11629	8.10519	8.23413	8.15218	1.07394	8.41461	8.39091	8.4059	8.44792	8.48559
	1.07821	8.95647	8.95174	8.9159	8.95142	8.94285	1.07821	8.96621	8.9426	8.93644	8.98505	8.96129	1.07821	8.99017	8.95537	8.89588	8.90272	8.9243	1.07821	8.16527	8.14259	8.12987	8.25098	8.16542	1.07821	8.42055	8.3914	8.40422	8.48112	8.48453
	1.08251	8.93891	8.94008	8.8944	8.95868	8.946	1.08251	8.94182	8.9615	8.945	8.99374	8.93666	1.08251	8.99022	8.96001	8.90162	8.92167	8.91969	1.08251	8.18029	8.14221	8.13802	8.21992	8.14787	1.08251	8.41908	8.41034	8.4034	8.46666	8.45306
	1.08683	8.96725	8.9482	8.91224	8.95977	8.92674	1.08683	8.95714	8.98237	8.94344	8.97072	8.93264	1.08683	9.01137	8.97555	8.90048	8.95549	8.92556	1.08683	8.18507	8.14175	8.13522	8.22559	8.14666	1.08683	8.40696	8.38934	8.41384	8.44931	8.45297
	1.09115	8.98277	8.96967	8.90138	8.96003	8.91079	1.09115	8.96227	8.97313	8.93475	9.00879	8.94527	1.09115	9.00223	8.92715	8.92198	8.89704	8.91306	1.09115	8.17326	8.11841	8.14344	8.21392	8.13613	1.09115	8.38919	8.40786	8.40812	8.46092	8.45787
	1.0955	8.95918	8.95796	8.90392	8.96756	8.9432	1.0955	8.94318	8.93924	8.91679	8.99781	8.92383	1.0955	9.005	8.94255	8.9059	8.92661	8.93612	1.0955	8.18807	8.13188	8.12105	8.23338	8.13671	1.0955	8.41928	8.41189	8.40671	8.45561	8.47809
	1.09986	8.95379	8.96394	8.91296	8.96184	8.94251	1.09986	8.90831	8.9842	8.94231	8.98714	8.95546	1.09986	8.97356	8.94403	8.9123	8.91723	8.93239	1.09986	8.17909	8.15381	8.11511	8.22989	8.15894	1.09986	8.41093	8.41419	8.40703	8.44431	8.46807
	1.10424	8.9663	8.95201	8.89731	8.95337	8.96212	1.10424	8.94052	8.96227	8.92204	8.97117	8.95473	1.10424	8.96719	8.94083	8.90983	8.90117	8.9352	1.10424	8.17971	8.10814	8.12199	8.22576	8.16203	1.10424	8.42539	8.39056	8.41736	8.44233	8.45593
	1.10864	8.99091	8.95162	8.91723	8.95189	8.95949	1.10864	8.92427	8.96837	8.9414	8.99859	8.95653	1.10864	8.97773	8.95487	8.90994	8.9214	8.94921	1.10864	8.17627	8.13589	8.11588	8.23573	8.14828	1.10864	8.39902	8.39611	8.39156	8.44847	8.4584
	1.11305	8.96783	8.95342	8.93395	8.94547	8.93424	1.11305	8.93186	8.95428	8.9345	8.99949	8.95552	1.11305	8.99287	8.95404	8.90161	8.90606	8.9546	1.11305	8.19036	8.12425	8.1291	8.22415	8.15189	1.11305	8.42606	8.40608	8.41273	8.46031	8.46982
	1.11748	8.9668	8.94862	8.92395	8.94184	8.92827	1.11748	8.92864	8.97026	8.94408	8.96946	8.9355	1.11748	8.95718	8.94039	8.90654	8.92576	8.93342	1.11748	8.17256	8.14378	8.13031	8.22148	8.14834	1.11748	8.42332	8.37422	8.40989	8.44815	8.46797
	1.12191	8.9433	8.9578	8.91611	8.93923	8.93065	1.12191	8.94298	8.97189	8.90471	8.96738	8.93507	1.12191	9.00355	8.95364	8.91389	8.89741	8.91996	1.12191	8.17208	8.1349	8.11382	8.21998	8.14459	1.12191	8.42494	8.41304	8.41976	8.45154	8.46012
	1.12637	8.95716	8.95632	8.91619	8.94888	8.92111	1.12637	8.94105	8.9619	8.94774	8.97416	8.9127	1.12637	8.979	8.94726	8.88615	8.91546	8.93693	1.12637	8.16938	8.11738	8.11881	8.23465	8.15098	1.12637	8.3915	8.39054	8.43852	8.4447	8.47216
	1.13086	8.94538	8.95969	8.89924	8.94597	8.92518	1.13086	8.90266	8.97199	8.93589	9.00278	8.93168	1.13086	8.95694	8.95486	8.902	8.89147	8.93202	1.13086	8.20204	8.1052	8.13322	8.22576	8.14422	1.13086	8.42816	8.3863	8.40504	8.44288	8.46258
	1.13536	8.96507	8.95406	8.91809	8.94891	8.92406	1.13536	8.94164	8.95725	8.91662	8.99088	8.93083	1.13536	8.95661	8.96747	8.92903	8.90011	8.93307	1.13536	8.16949	8.13719	8.13557	8.23345	8.12144	1.13536	8.40836	8.40003	8.41121	8.45092	8.47065
	1.13988	8.94616	8.94942	8.92106	8.96481	8.91519	1.13988	8.92272	8.95816	8.936	8.97232	8.94506	1.13988	8.97731	8.96859	8.887	8.91716	8.93041	1.13988	8.18186	8.12375	8.12151	8.21667	8.14818	1.13988	8.41609	8.39349	8.40068	8.45315	8.44361
	1.1444	8.96086	8.94874	8.89152	8.96103	8.92804	1.1444	8.92169	8.95108	8.9157	8.99059	8.9416	1.1444	8.9863	8.92338	8.92906	8.90096	8.93567	1.1444	8.17451	8.13433	8.11329	8.23943	8.14958	1.1444	8.40818	8.40249	8.39366	8.45691	8.4636
	1.14895	8.94301	8.9548	8.93359	8.96387	8.91788	1.14895	8.94421	8.96468	8.91598	8.97077	8.93254	1.14895	8.99265	8.93055	8.93627	8.89646	8.92867	1.14895	8.17486	8.14288	8.15212	8.23031	8.1525	1.14895	8.41952	8.38919	8.4049	8.45183	8.44317
	1.15351	8.94362	8.96223	8.91923	8.96459	8.92516	1.15351	8.94698	8.93026	8.94419	8.96739	8.94489	1.15351	9.00954	8.96195	8.90769	8.89554	8.9227	1.15351	8.15264	8.14867	8.12471	8.22691	8.15436	1.15351	8.40471	8.38933	8.37489	8.46665	8.46253
	1.1581	8.96614	8.94961	8.90563	8.9571	8.92977	1.1581	8.94505	8.96359	8.9431	8.95001	8.96062	1.1581	9.00859	8.95883	8.90303	8.91797	8.93045	1.1581	8.17876	8.1252	8.11436	8.23037	8.14405	1.1581	8.41554	8.38432	8.40565	8.45284	8.44606
	1.1627	8.9375	8.94233	8.90109	8.93024	8.93092	1.1627	8.93238	8.97231	8.91195	8.97897	8.92296	1.1627	8.97028	8.9233	8.91896	8.93345	8.91765	1.1627	8.19102	8.11967	8.1091	8.2339	8.16267	1.1627	8.41045	8.39433	8.39926	8.43624	8.4755
	1.16731	8.94408	8.96378	8.91504	8.9582	8.92338	1.16731	8.94078	8.96848	8.93708	8.99458	8.95886	1.16731	8.97622	8.9551	8.89484	8.88851	8.91526	1.16731	8.1692	8.14278	8.1325	8.22836	8.15123	1.16731	8.3953	8.39735	8.38958	8.44277	8.47162
	1.17195	8.95469	8.93256	8.91601	8.96364	8.91271	1.17195	8.89959	8.9667	8.92373	8.97836	8.94728	1.17195	8.97287	8.95579	8.90407	8.89715	8.92399	1.17195	8.15389	8.12283	8.1258	8.21042	8.13376	1.17195	8.39605	8.39098	8.39836	8.45238	8.45982
	1.1766	8.92451	8.94386	8.89797	8.93832	8.91105	1.1766	8.93743	8.97835	8.91891	8.97443	8.94056	1.1766	8.98039	8.93477	8.88925	8.89436	8.94176	1.1766	8.17662	8.13688	8.11079	8.23228	8.1435	1.1766	8.41701	8.38521	8.3759	8.44351	8.45801
	1.18128	8.98321	8.9574	8.89499	8.96213	8.91276	1.18128	8.95359	8.95347	8.91403	8.99408	8.94922	1.18128	8.96854	8.92576	8.90706	8.90628	8.91974	1.18128	8.15905	8.10929	8.09452	8.22304	8.13855	1.18128	8.40901	8.38484	8.40041	8.43773	8.4569
	1.18596	8.96444	8.9278	8.89596	8.95866	8.91082	1.18596	8.94331	8.96781	8.94626	8.97049	8.94411	1.18596	8.96678	8.95446	8.91435	8.8912	8.92693	1.18596	8.17201	8.11903	8.13152	8.20533	8.12738	1.18596	8.3894	8.39771	8.39909	8.42251	8.45224
	1.19066	8.94568	8.93104	8.9072	8.95129	8.90047	1.19066	8.94006	8.95028	8.94125	8.9857	8.95053	1.19066	8.9762	8.96231	8.90071	8.91237	8.94713	1.19066	8.16012	8.10834	8.1234	8.20563	8.12752	1.19066	8.4167	8.3837	8.40224	8.42874	8.4777
	1.19539	8.95016	8.95614	8.88554	8.9594	8.90858	1.19539	8.93691	8.94109	8.93019	8.97842	8.94801	1.19539	8.97751	8.96235	8.89734	8.90891	8.9401	1.19539	8.18525	8.11407	8.09923	8.21263	8.14312	1.19539	8.40124	8.37846	8.40762	8.44524	8.46438
	1.20014	8.95822	8.96056	8.92022	8.94945	8.92197	1.20014	8.94014	8.94825	8.92383	9.00657	8.94699	1.20014	8.98505	8.9491	8.88168	8.93083	8.93684	1.20014	8.16943	8.12526	8.11962	8.22574	8.13937	1.20014	8.41527	8.38762	8.4003	8.42836	8.47213
	1.20489	8.94065	8.93995	8.9195	8.95599	8.92735	1.20489	8.93918	8.93841	8.90184	8.96944	8.93423	1.20489	8.97527	8.94695	8.91123	8.89672	8.89167	1.20489	8.14938	8.13136	8.0934	8.21765	8.13859	1.20489	8.41031	8.38776	8.39721	8.43602	8.44909
	1.20967	8.94587	8.96208	8.903	8.96852	8.93478	1.20967	8.94137	8.93712	8.93942	8.95605	8.931	1.20967	8.9617	8.95602	8.86222	8.88743	8.92646	1.20967	8.17596	8.12272	8.12388	8.21474	8.16352	1.20967	8.394	8.41359	8.38769	8.44929	8.44632
	1.21446	8.95662	8.94906	8.90415	8.95006	8.92726	1.21446	8.92401	8.9442	8.90811	8.97797	8.94901	1.21446	8.98052	8.9261	8.89592	8.89371	8.92026	1.21446	8.16431	8.13694	8.11821	8.2317	8.15597	1.21446	8.40054	8.39373	8.38945	8.44593	8.46513
	1.21929	8.97345	8.96331	8.91524	8.93481	8.89713	1.21929	8.93922	8.94379	8.90948	8.95611	8.93608	1.21929	8.97997	8.93092	8.91669	8.89946	8.92231	1.21929	8.17992	8.11263	8.12442	8.21547	8.12738	1.21929	8.41679	8.38129	8.39494	8.43755	8.44956
	1.22411	8.93207	8.96414	8.93176	8.95314	8.90361	1.22411	8.93835	8.96388	8.93133	8.96411	8.93482	1.22411	8.97871	8.9368	8.89667	8.88617	8.927	1.22411	8.15047	8.12942	8.10748	8.20301	8.14397	1.22411	8.41568	8.39636	8.40222	8.43088	8.47171
	1.22896	8.94701	8.94965	8.89845	8.93457	8.92172	1.22896	8.90827	8.96281	8.95773	8.95862	8.93921	1.22896	8.96132	8.95788	8.89753	8.88339	8.91074	1.22896	8.18643	8.11649	8.10977	8.21702	8.13465	1.22896	8.42417	8.37561	8.38315	8.43352	8.45458
	1.23384	8.95983	8.94883	8.89667	8.92677	8.92277	1.23384	8.93814	8.9486	8.92672	8.96731	8.94054	1.23384	8.98295	8.90432	8.88719	8.88067	8.93366	1.23384	8.15412	8.11971	8.10302	8.21309	8.14576	1.23384	8.40098	8.37436	8.38289	8.42972	8.44528
	1.23872	8.94258	8.95772	8.89355	8.94695	8.90134	1.23872	8.91168	8.95492	8.91285	8.97835	8.90605	1.23872	8.96806	8.9445	8.87915	8.90426	8.91141	1.23872	8.17595	8.12686	8.12108	8.21281	8.13237	1.23872	8.38047	8.37326	8.4049	8.44087	8.45063
	1.24364	8.95235	8.94372	8.91771	8.93773	8.90945	1.24364	8.92912	8.93711	8.89161	8.98427	8.94457	1.24364	8.96545	8.94679	8.88082	8.90081	8.91276	1.24364	8.16113	8.13314	8.10723	8.20375	8.14658	1.24364	8.40459	8.38665	8.38622	8.43356	8.44346
	1.24856	8.94905	8.94611	8.91123	8.9435	8.91171	1.24856	8.93219	8.94639	8.93026	8.96941	8.94248	1.24856	8.95475	8.92237	8.88474	8.89703	8.91378	1.24856	8.17459	8.14562	8.0947	8.20893	8.12947	1.24856	8.38123	8.3935	8.38801	8.43827	8.45151
	1.2535	8.93954	8.94694	8.89177	8.91731	8.91433	1.2535	8.90127	8.96214	8.89983	8.97852	8.94782	1.2535	8.97482	8.95171	8.86955	8.8971	8.90891	1.2535	8.16321	8.13417	8.10506	8.21806	8.12976	1.2535	8.37834	8.3825	8.40092	8.43717	8.44736
	1.25846	8.94849	8.95186	8.89991	8.94492	8.92067	1.25846	8.9118	8.94306	8.91513	8.97717	8.95189	1.25846	8.94842	8.93863	8.88198	8.89381	8.91214	1.25846	8.17357	8.1177	8.12739	8.21856	8.14265	1.25846	8.40174	8.36456	8.37814	8.42499	8.44624
	1.26345	8.96972	8.93298	8.90836	8.95783	8.89318	1.26345	8.94659	8.95422	8.90284	8.97815	8.93085	1.26345	8.94304	8.91333	8.86842	8.89362	8.90625	1.26345	8.16175	8.11438	8.1025	8.2162	8.14362	1.26345	8.40655	8.38545	8.36181	8.44042	8.45953
	1.26845	8.95158	8.94694	8.88365	8.96326	8.91308	1.26845	8.91936	8.94807	8.91669	8.98528	8.94437	1.26845	8.94057	8.93769	8.88889	8.88494	8.89935	1.26845	8.1524	8.11243	8.0941	8.21383	8.15559	1.26845	8.40163	8.36929	8.38103	8.43723	8.45756
	1.27348	8.93641	8.94233	8.88794	8.93921	8.90315	1.27348	8.91696	8.94561	8.91297	8.99359	8.93341	1.27348	8.97683	8.91556	8.89787	8.91776	8.89564	1.27348	8.16976	8.13044	8.10318	8.2225	8.1307	1.27348	8.3947	8.39892	8.38791	8.44297	8.45085
	1.27851	8.95293	8.94161	8.9121	8.94517	8.92328	1.27851	8.90758	8.9625	8.91053	8.9896	8.93207	1.27851	8.95223	8.92567	8.88884	8.90755	8.90016	1.27851	8.16415	8.12425	8.10776	8.22022	8.13508	1.27851	8.39088	8.38132	8.38775	8.41369	8.45002
	1.28356	8.94692	8.94991	8.92205	8.92674	8.91267	1.28356	8.92853	8.95771	8.9086	8.97455	8.91623	1.28356	8.94397	8.92652	8.86563	8.89264	8.91907	1.28356	8.16211	8.11279	8.10083	8.21113	8.12928	1.28356	8.39458	8.38422	8.38333	8.43741	8.45973
	1.28865	8.95365	8.93882	8.89661	8.94724	8.90949	1.28865	8.91324	8.93269	8.91341	8.98189	8.93561	1.28865	8.94552	8.91522	8.87808	8.86982	8.93062	1.28865	8.1567	8.1119	8.11076	8.22281	8.15341	1.28865	8.39769	8.38604	8.39538	8.43723	8.46475
	1.29374	8.96067	8.9216	8.88048	8.93826	8.92774	1.29374	8.91369	8.9266	8.88342	8.96036	8.93112	1.29374	8.95724	8.9327	8.88685	8.89204	8.90172	1.29374	8.13582	8.13967	8.10259	8.21015	8.14129	1.29374	8.39814	8.38461	8.37773	8.42097	8.44212
	1.29886	8.94942	8.93818	8.91693	8.95329	8.91895	1.29886	8.93221	8.95818	8.90459	8.9826	8.94452	1.29886	8.96996	8.93503	8.86426	8.86586	8.89393	1.29886	8.14256	8.13102	8.09633	8.19802	8.11398	1.29886	8.40169	8.3867	8.38592	8.44164	8.43518
	1.304	8.92291	8.9543	8.91373	8.93236	8.90522	1.304	8.90701	8.93881	8.92195	8.95921	8.93384	1.304	8.95227	8.95438	8.89537	8.88593	8.89056	1.304	8.14795	8.13568	8.12525	8.18546	8.13059	1.304	8.38634	8.36879	8.37865	8.43257	8.43837
	1.30915	8.95712	8.9338	8.9227	8.9536	8.88824	1.30915	8.9182	8.9536	8.91153	8.98006	8.9435	1.30915	8.95312	8.92407	8.8829	8.88545	8.90521	1.30915	8.14162	8.13048	8.09158	8.20834	8.12696	1.30915	8.40316	8.37022	8.39189	8.42214	8.41957
	1.31432	8.95336	8.92975	8.90126	8.94556	8.90971	1.31432	8.91049	8.95024	8.90949	8.9541	8.94058	1.31432	8.9637	8.92686	8.88243	8.87251	8.88828	1.31432	8.16191	8.1091	8.10115	8.21796	8.13112	1.31432	8.39799	8.37957	8.37642	8.42849	8.45033
	1.31953	8.95385	8.94168	8.89894	8.95735	8.90083	1.31953	8.90647	8.94933	8.89553	8.95867	8.93269	1.31953	8.9389	8.92447	8.87582	8.8926	8.89471	1.31953	8.16317	8.11447	8.10861	8.22942	8.14279	1.31953	8.3833	8.37197	8.38735	8.42293	8.43396
	1.32474	8.95981	8.94771	8.92349	8.96428	8.91763	1.32474	8.91859	8.93886	8.89162	8.98682	8.90353	1.32474	8.958	8.9297	8.89999	8.90438	8.90007	1.32474	8.16833	8.12711	8.08938	8.21252	8.10299	1.32474	8.38313	8.36447	8.38007	8.42785	8.43985
	1.32998	8.93635	8.92621	8.90224	8.95627	8.91387	1.32998	8.92409	8.93122	8.87841	8.96486	8.90885	1.32998	8.95969	8.94437	8.85021	8.87052	8.91715	1.32998	8.16408	8.11968	8.12284	8.20233	8.13708	1.32998	8.39386	8.37944	8.39046	8.42757	8.45231
	1.33522	8.9359	8.94916	8.89102	8.93274	8.90533	1.33522	8.9114	8.93393	8.88311	8.98069	8.91661	1.33522	8.98825	8.92941	8.87922	8.88195	8.92365	1.33522	8.14703	8.10305	8.09131	8.19821	8.12597	1.33522	8.37778	8.37778	8.37738	8.4263	8.43021
	1.3405	8.94175	8.96165	8.90469	8.94546	8.92459	1.3405	8.9232	8.93142	8.89783	8.97249	8.9303	1.3405	8.94633	8.91213	8.89085	8.90144	8.90348	1.3405	8.14846	8.11292	8.10912	8.20131	8.12933	1.3405	8.38188	8.38479	8.37799	8.4311	8.4512
	1.34579	8.9385	8.93668	8.90627	8.92763	8.90226	1.34579	8.90833	8.93091	8.90784	8.9518	8.92154	1.34579	8.94878	8.90677	8.87071	8.86477	8.91044	1.34579	8.1613	8.10345	8.10907	8.19586	8.13646	1.34579	8.39183	8.39063	8.38909	8.4251	8.46103
	1.35111	8.93667	8.9328	8.88853	8.91903	8.90808	1.35111	8.91671	8.94524	8.89047	8.98246	8.9337	1.35111	8.9453	8.91179	8.86877	8.88091	8.91386	1.35111	8.15671	8.121	8.08615	8.21546	8.13044	1.35111	8.38336	8.38039	8.38329	8.40797	8.44084
	1.35644	8.94859	8.95081	8.90731	8.95453	8.92245	1.35644	8.90183	8.94814	8.91675	8.96002	8.91643	1.35644	8.94454	8.9296	8.87942	8.90644	8.90001	1.35644	8.14881	8.09736	8.09437	8.21411	8.13751	1.35644	8.38648	8.36999	8.37356	8.43235	8.44431
	1.3618	8.93348	8.93509	8.8902	8.93158	8.89636	1.3618	8.92174	8.94612	8.90251	8.98336	8.92705	1.3618	8.9472	8.90525	8.85501	8.88436	8.89573	1.3618	8.15217	8.10937	8.08568	8.19225	8.1325	1.3618	8.39007	8.3725	8.37673	8.4149	8.45202
	1.36717	8.94236	8.93398	8.8803	8.95121	8.89631	1.36717	8.88686	8.92344	8.87171	8.95279	8.93295	1.36717	8.92914	8.94545	8.89229	8.88494	8.90721	1.36717	8.16052	8.10881	8.0974	8.19785	8.13586	1.36717	8.38074	8.36435	8.39322	8.42335	8.45894
	1.37258	8.93669	8.91826	8.89338	8.94597	8.9075	1.37258	8.89928	8.9406	8.9242	8.9719	8.9259	1.37258	8.94975	8.93402	8.89668	8.8684	8.90864	1.37258	8.16516	8.09959	8.08761	8.19005	8.1271	1.37258	8.37648	8.36036	8.37792	8.4344	8.44555
	1.37799	8.94733	8.94089	8.89045	8.94443	8.90103	1.37799	8.91357	8.9404	8.88571	8.99355	8.92621	1.37799	8.94855	8.91908	8.87755	8.89591	8.8975	1.37799	8.15505	8.12312	8.0789	8.20826	8.12297	1.37799	8.38684	8.37965	8.3581	8.43034	8.43774
	1.38342	8.92936	8.92938	8.89466	8.9183	8.91484	1.38342	8.91208	8.94226	8.89774	8.95473	8.92243	1.38342	8.94623	8.91743	8.88452	8.89152	8.89649	1.38342	8.17197	8.11508	8.09778	8.19157	8.1276	1.38342	8.37269	8.37912	8.37819	8.40695	8.46139
	1.38889	8.95541	8.94451	8.88587	8.91643	8.90359	1.38889	8.90033	8.95572	8.88201	8.95338	8.89974	1.38889	8.96283	8.91748	8.8832	8.85434	8.90164	1.38889	8.15108	8.10336	8.08192	8.20454	8.12512	1.38889	8.39713	8.36319	8.37931	8.41018	8.44297
	1.39436	8.9395	8.92096	8.9084	8.93234	8.90672	1.39436	8.90841	8.93913	8.87369	8.94691	8.92776	1.39436	8.94586	8.92314	8.87061	8.89319	8.90045	1.39436	8.16061	8.11716	8.08862	8.21542	8.12073	1.39436	8.38796	8.36856	8.35513	8.42129	8.42215
	1.39986	8.94218	8.95558	8.88984	8.9369	8.90616	1.39986	8.90184	8.93117	8.90412	8.97681	8.92647	1.39986	8.94391	8.94488	8.86886	8.89466	8.9191	1.39986	8.15911	8.10219	8.09452	8.2205	8.13701	1.39986	8.3786	8.35469	8.36744	8.43947	8.41013
	1.40539	8.92631	8.92343	8.90525	8.94905	8.88852	1.40539	8.91253	8.93231	8.91107	8.96436	8.92039	1.40539	8.96686	8.91489	8.85636	8.90118	8.88887	1.40539	8.14727	8.10617	8.08159	8.22726	8.1281	1.40539	8.38374	8.35918	8.36908	8.42975	8.4527
	1.41093	8.96034	8.91168	8.87333	8.92971	8.91164	1.41093	8.9049	8.92834	8.87365	8.95027	8.91999	1.41093	8.93539	8.90808	8.8741	8.86677	8.88415	1.41093	8.14821	8.10659	8.10141	8.19211	8.13144	1.41093	8.38048	8.35831	8.3577	8.40379	8.4218
	1.41649	8.93645	8.9297	8.89594	8.92714	8.88618	1.41649	8.90508	8.92713	8.89228	8.94817	8.91807	1.41649	8.93228	8.91496	8.85289	8.88118	8.88731	1.41649	8.1499	8.11436	8.10043	8.20746	8.11033	1.41649	8.37031	8.35672	8.35655	8.43028	8.43253
	1.42208	8.9176	8.93453	8.88893	8.91299	8.89868	1.42208	8.90875	8.93571	8.90743	8.95294	8.9143	1.42208	8.94452	8.93739	8.89363	8.88738	8.89673	1.42208	8.156	8.10443	8.10084	8.18915	8.12371	1.42208	8.37003	8.3585	8.37191	8.41008	8.4415
	1.42768	8.92149	8.95232	8.89423	8.9322	8.88924	1.42768	8.91166	8.92361	8.89568	8.96793	8.95101	1.42768	8.96335	8.94008	8.88111	8.88865	8.88753	1.42768	8.1443	8.11044	8.08832	8.2045	8.10141	1.42768	8.3655	8.38774	8.35903	8.42107	8.44509
	1.4333	8.94212	8.92891	8.89365	8.91049	8.90722	1.4333	8.89985	8.94008	8.88397	8.9473	8.94587	1.4333	8.95016	8.91731	8.86717	8.91332	8.90306	1.4333	8.14057	8.09814	8.10689	8.20179	8.12594	1.4333	8.36449	8.36989	8.37225	8.40204	8.39973
	1.43895	8.9242	8.90825	8.87966	8.93244	8.89058	1.43895	8.89269	8.93002	8.89438	8.95914	8.92373	1.43895	8.94301	8.92898	8.86775	8.89194	8.89298	1.43895	8.14861	8.10898	8.10128	8.1958	8.1367	1.43895	8.36188	8.35474	8.35316	8.41568	8.44853
	1.44461	8.92881	8.92088	8.89778	8.92622	8.8828	1.44461	8.90958	8.92415	8.90937	8.95381	8.93222	1.44461	8.94051	8.91333	8.87531	8.87976	8.90435	1.44461	8.15445	8.10699	8.0968	8.20048	8.11515	1.44461	8.3794	8.36293	8.37055	8.40988	8.42331
	1.45031	8.93621	8.91797	8.88392	8.93241	8.89931	1.45031	8.90978	8.91243	8.87921	8.97372	8.91773	1.45031	8.95348	8.90967	8.86944	8.86989	8.90162	1.45031	8.13757	8.11764	8.08357	8.18334	8.10743	1.45031	8.37277	8.3618	8.35514	8.42775	8.42549
	1.45603	8.937	8.90197	8.89483	8.93617	8.89572	1.45603	8.92743	8.92109	8.88326	8.95302	8.91016	1.45603	8.94357	8.92686	8.86205	8.88432	8.89779	1.45603	8.14941	8.10006	8.08394	8.19202	8.114	1.45603	8.37433	8.36629	8.38368	8.3961	8.42209
	1.46176	8.94161	8.91957	8.89439	8.90928	8.87998	1.46176	8.91952	8.94024	8.90804	8.95029	8.92028	1.46176	8.94905	8.89415	8.85893	8.89111	8.90023	1.46176	8.14724	8.10687	8.10451	8.19028	8.12656	1.46176	8.37387	8.36069	8.35183	8.40207	8.42922
	1.46751	8.93134	8.91371	8.8755	8.9484	8.88379	1.46751	8.91923	8.92995	8.89074	8.94721	8.90729	1.46751	8.94536	8.90744	8.86706	8.8821	8.90554	1.46751	8.13909	8.08777	8.09671	8.19202	8.12904	1.46751	8.37522	8.36436	8.36077	8.41547	8.42179
	1.47329	8.92994	8.92323	8.88272	8.91226	8.89956	1.47329	8.91922	8.92192	8.89343	8.94594	8.93019	1.47329	8.94646	8.91922	8.89209	8.86976	8.90794	1.47329	8.13769	8.11031	8.08421	8.20098	8.13193	1.47329	8.38453	8.34572	8.37523	8.39525	8.42866
	1.47909	8.93422	8.93227	8.88262	8.94345	8.89905	1.47909	8.93357	8.91437	8.89933	8.96574	8.92691	1.47909	8.94902	8.92143	8.88422	8.87705	8.87968	1.47909	8.13085	8.09731	8.085	8.17935	8.11261	1.47909	8.3806	8.34966	8.35319	8.41473	8.45055
	1.48491	8.92839	8.91773	8.87111	8.93537	8.88415	1.48491	8.8921	8.92896	8.89502	8.95031	8.90265	1.48491	8.9514	8.88894	8.88219	8.88945	8.87163	1.48491	8.15468	8.10927	8.08505	8.17148	8.11992	1.48491	8.39688	8.36274	8.34647	8.40366	8.41234
	1.49076	8.91109	8.91138	8.88012	8.92341	8.89563	1.49076	8.88749	8.94057	8.88354	8.99502	8.91576	1.49076	8.93426	8.91104	8.88743	8.86555	8.89927	1.49076	8.14593	8.10228	8.09588	8.20152	8.1185	1.49076	8.36461	8.34947	8.36113	8.43326	8.43362
	1.49662	8.93265	8.92468	8.88446	8.92296	8.87248	1.49662	8.89069	8.95157	8.87969	8.94662	8.91791	1.49662	8.94961	8.90938	8.8442	8.86459	8.90391	1.49662	8.15547	8.09404	8.10196	8.21317	8.10623	1.49662	8.36675	8.34845	8.36648	8.39681	8.43418
	1.50251	8.9449	8.89498	8.86498	8.9193	8.88176	1.50251	8.92025	8.93781	8.87168	8.96154	8.94103	1.50251	8.94407	8.90262	8.86569	8.88511	8.90706	1.50251	8.15296	8.12621	8.08309	8.18542	8.11486	1.50251	8.38058	8.36612	8.35876	8.41087	8.41792
	1.50842	8.93872	8.91818	8.86599	8.94149	8.91615	1.50842	8.89909	8.93802	8.90386	8.94301	8.93659	1.50842	8.94739	8.9081	8.85511	8.9086	8.90767	1.50842	8.14299	8.1028	8.11261	8.18516	8.12705	1.50842	8.38253	8.36673	8.35918	8.43879	8.41222
	1.51436	8.90709	8.91701	8.89024	8.93854	8.86826	1.51436	8.89904	8.91232	8.89747	8.9593	8.92061	1.51436	8.93895	8.91224	8.87198	8.8736	8.91501	1.51436	8.14917	8.09311	8.10224	8.19325	8.10144	1.51436	8.37313	8.36276	8.36347	8.39953	8.43264
	1.52031	8.92301	8.9182	8.85486	8.90531	8.89714	1.52031	8.91628	8.91826	8.90283	8.95115	8.91741	1.52031	8.94302	8.8905	8.85873	8.8729	8.88233	1.52031	8.14954	8.09336	8.09755	8.19967	8.12785	1.52031	8.35659	8.3672	8.36273	8.39564	8.42422
	1.5263	8.91649	8.93136	8.85287	8.94135	8.89228	1.5263	8.89831	8.93162	8.88454	8.94993	8.91498	1.5263	8.96199	8.91941	8.84707	8.88928	8.88979	1.5263	8.15363	8.10663	8.0733	8.18316	8.11599	1.5263	8.36291	8.34837	8.36346	8.40959	8.4102
	1.5323	8.917	8.90428	8.87436	8.8904	8.8834	1.5323	8.90038	8.95278	8.85798	8.93807	8.9181	1.5323	8.9534	8.90138	8.85894	8.86128	8.88025	1.5323	8.13212	8.09421	8.08635	8.20002	8.11528	1.5323	8.3502	8.34333	8.35209	8.39237	8.44194
	1.53832	8.90829	8.9289	8.85635	8.92766	8.89736	1.53832	8.9037	8.92288	8.88334	8.95337	8.91765	1.53832	8.9295	8.9009	8.87619	8.85457	8.86979	1.53832	8.14791	8.10817	8.08485	8.18148	8.1075	1.53832	8.37744	8.36969	8.36058	8.40997	8.42607
	1.54437	8.90683	8.91208	8.87718	8.93913	8.87708	1.54437	8.89632	8.9237	8.88174	8.94913	8.91635	1.54437	8.93175	8.89753	8.83999	8.87417	8.91566	1.54437	8.12958	8.09692	8.10039	8.19132	8.12789	1.54437	8.37823	8.36046	8.36643	8.40773	8.40711
	1.55044	8.92223	8.91404	8.86731	8.91066	8.89217	1.55044	8.91195	8.92722	8.87137	8.93245	8.93414	1.55044	8.94063	8.89935	8.86476	8.86796	8.89077	1.55044	8.13212	8.11778	8.05408	8.19657	8.11489	1.55044	8.35901	8.34243	8.3483	8.41617	8.42816
	1.55654	8.91905	8.91834	8.85708	8.91956	8.88466	1.55654	8.9167	8.92123	8.87787	8.9547	8.91785	1.55654	8.94709	8.90298	8.84867	8.87534	8.90178	1.55654	8.1294	8.09045	8.08671	8.19672	8.09401	1.55654	8.37309	8.34978	8.36566	8.39568	8.41889
	1.56265	8.91784	8.91271	8.87034	8.92035	8.88767	1.56265	8.91051	8.92071	8.90167	8.9687	8.91991	1.56265	8.94113	8.89471	8.85549	8.8745	8.88388	1.56265	8.15734	8.11679	8.0969	8.18982	8.097	1.56265	8.36526	8.36305	8.37769	8.41974	8.41537
	1.56879	8.92666	8.91405	8.88237	8.89911	8.88606	1.56879	8.89876	8.92473	8.88936	8.94228	8.90856	1.56879	8.91821	8.88717	8.83797	8.88866	8.88295	1.56879	8.14175	8.10205	8.08188	8.17763	8.11789	1.56879	8.36102	8.35406	8.35442	8.39234	8.41213
	1.57496	8.90625	8.92445	8.87242	8.91402	8.87704	1.57496	8.90252	8.91768	8.86125	8.92083	8.9265	1.57496	8.93047	8.89996	8.84566	8.87883	8.86494	1.57496	8.13841	8.08819	8.07995	8.19497	8.11382	1.57496	8.36865	8.34	8.36677	8.40892	8.42492
	1.58115	8.91877	8.8975	8.88687	8.89716	8.89992	1.58115	8.88131	8.92552	8.86529	8.95965	8.90091	1.58115	8.93573	8.89458	8.84915	8.87466	8.86117	1.58115	8.14632	8.10156	8.07431	8.19976	8.1164	1.58115	8.35712	8.34167	8.37263	8.41127	8.39937
	1.58735	8.90942	8.90944	8.85658	8.9078	8.91305	1.58735	8.89311	8.91087	8.87289	8.94926	8.92178	1.58735	8.93087	8.91171	8.87597	8.88754	8.88845	1.58735	8.15075	8.10345	8.09491	8.17791	8.10371	1.58735	8.38435	8.35276	8.36388	8.40722	8.41772
	1.59359	8.93144	8.91883	8.89023	8.90462	8.89031	1.59359	8.89548	8.93429	8.862	8.97423	8.90993	1.59359	8.93827	8.90596	8.83814	8.85206	8.89554	1.59359	8.12767	8.11192	8.0689	8.17701	8.10055	1.59359	8.37309	8.36637	8.3489	8.39978	8.41051
	1.59985	8.92141	8.91153	8.86622	8.91166	8.8782	1.59985	8.9061	8.91927	8.86734	8.97163	8.93306	1.59985	8.92351	8.901	8.8672	8.87159	8.86384	1.59985	8.112	8.10544	8.08023	8.19617	8.11734	1.59985	8.3576	8.33634	8.34263	8.40595	8.38614
	1.60612	8.92319	8.90833	8.87509	8.90584	8.89003	1.60612	8.91348	8.92611	8.86026	8.95204	8.91964	1.60612	8.91925	8.88737	8.84602	8.86414	8.86708	1.60612	8.13287	8.09225	8.07382	8.18284	8.11237	1.60612	8.35038	8.34848	8.33815	8.39272	8.40881
	1.61244	8.91338	8.88682	8.85886	8.90404	8.89218	1.61244	8.87715	8.9237	8.88462	8.93299	8.92749	1.61244	8.92817	8.90873	8.84902	8.8647	8.88022	1.61244	8.11065	8.10205	8.09445	8.19211	8.10055	1.61244	8.36689	8.34278	8.35226	8.40157	8.41487
	1.61876	8.91312	8.9254	8.85912	8.92849	8.89131	1.61876	8.90598	8.93363	8.8491	8.94733	8.90841	1.61876	8.91912	8.89363	8.84469	8.8431	8.87389	1.61876	8.13884	8.09477	8.08431	8.17726	8.11165	1.61876	8.36806	8.34572	8.34765	8.39363	8.423
	1.62513	8.90767	8.91775	8.85227	8.9092	8.89273	1.62513	8.91034	8.93112	8.87589	8.94087	8.91231	1.62513	8.94264	8.8954	8.86208	8.87601	8.87506	1.62513	8.1556	8.1053	8.06941	8.1796	8.10208	1.62513	8.36873	8.32738	8.34104	8.37247	8.39436
	1.6315	8.9157	8.90425	8.87836	8.90433	8.88264	1.6315	8.88459	8.9214	8.87214	8.93546	8.90462	1.6315	8.93726	8.90452	8.85373	8.87504	8.90272	1.6315	8.13515	8.10396	8.06932	8.17075	8.09232	1.6315	8.35852	8.32381	8.35297	8.40725	8.39889
	1.6379	8.88849	8.92515	8.8718	8.91793	8.88976	1.6379	8.8945	8.92483	8.86466	8.95152	8.90178	1.6379	8.95368	8.90038	8.84531	8.85323	8.91217	1.6379	8.1457	8.10055	8.07996	8.19857	8.10086	1.6379	8.36628	8.3451	8.36318	8.39505	8.39122
	1.64433	8.91052	8.917	8.86661	8.88673	8.87946	1.64433	8.88184	8.9294	8.85604	8.94322	8.91835	1.64433	8.94697	8.88823	8.852	8.86458	8.89252	1.64433	8.1382	8.09042	8.06648	8.18921	8.11394	1.64433	8.35381	8.34377	8.35555	8.39886	8.41788
	1.65077	8.91513	8.90466	8.85085	8.89471	8.88698	1.65077	8.89672	8.9236	8.86446	8.93324	8.89495	1.65077	8.92602	8.91205	8.84862	8.88284	8.88515	1.65077	8.1399	8.09052	8.08029	8.17791	8.12318	1.65077	8.36085	8.3431	8.35048	8.38705	8.40376
	1.65725	8.90817	8.89579	8.8618	8.90273	8.88644	1.65725	8.88215	8.91659	8.86085	8.93815	8.9033	1.65725	8.93605	8.89388	8.85246	8.8573	8.90195	1.65725	8.12766	8.09908	8.08015	8.17251	8.10814	1.65725	8.35136	8.34369	8.36097	8.39237	8.40551
	1.66375	8.89994	8.91437	8.85405	8.91858	8.88571	1.66375	8.88944	8.91685	8.85658	8.93208	8.90391	1.66375	8.90718	8.89214	8.85545	8.87219	8.90093	1.66375	8.13532	8.09023	8.08227	8.1916	8.08883	1.66375	8.34951	8.36042	8.33798	8.39319	8.40751
	1.67029	8.91963	8.90612	8.8713	8.89318	8.8901	1.67029	8.89323	8.89927	8.86618	8.93656	8.90918	1.67029	8.93097	8.9037	8.83287	8.85899	8.86152	1.67029	8.1376	8.10253	8.09214	8.18479	8.10126	1.67029	8.36026	8.34348	8.3449	8.39334	8.39143
	1.67684	8.89351	8.92698	8.86046	8.89532	8.90214	1.67684	8.88961	8.89828	8.86521	8.92819	8.9008	1.67684	8.92694	8.87997	8.85018	8.85932	8.8722	1.67684	8.12041	8.09281	8.06627	8.18299	8.09511	1.67684	8.34702	8.33993	8.33932	8.39192	8.39458
	1.68341	8.91511	8.90078	8.8751	8.91222	8.8817	1.68341	8.91521	8.9191	8.86646	8.95153	8.92142	1.68341	8.92561	8.91005	8.83259	8.87117	8.8628	1.68341	8.11887	8.09784	8.08276	8.17068	8.10881	1.68341	8.35416	8.34641	8.37282	8.39554	8.40954
	1.69001	8.91585	8.92239	8.86846	8.88522	8.85999	1.69001	8.90982	8.90573	8.88097	8.92279	8.90264	1.69001	8.91785	8.89426	8.86777	8.86529	8.88949	1.69001	8.11309	8.09719	8.08284	8.17289	8.0983	1.69001	8.33114	8.32519	8.35946	8.39096	8.4089
	1.69664	8.88945	8.91417	8.85569	8.90713	8.86502	1.69664	8.91458	8.92587	8.85647	8.94826	8.91028	1.69664	8.91376	8.88826	8.84672	8.8493	8.88731	1.69664	8.12032	8.10794	8.07724	8.17775	8.10616	1.69664	8.3621	8.34495	8.36078	8.39366	8.39111
	1.70329	8.91624	8.89193	8.86757	8.9033	8.87844	1.70329	8.89688	8.91425	8.85789	8.93565	8.90192	1.70329	8.92667	8.884	8.8497	8.86126	8.874	1.70329	8.12332	8.08985	8.09079	8.16834	8.1007	1.70329	8.33534	8.34905	8.35386	8.38727	8.38647
	1.70996	8.90438	8.91691	8.86721	8.89673	8.89856	1.70996	8.92223	8.90969	8.86504	8.92112	8.89409	1.70996	8.93431	8.87388	8.85474	8.86863	8.87745	1.70996	8.12076	8.10205	8.07071	8.19289	8.11498	1.70996	8.36862	8.31386	8.35419	8.38267	8.41736
	1.71666	8.91373	8.92685	8.83031	8.87467	8.8875	1.71666	8.90686	8.91045	8.85984	8.93404	8.91507	1.71666	8.91876	8.88546	8.84317	8.86198	8.87863	1.71666	8.12273	8.08409	8.07432	8.16935	8.08629	1.71666	8.3369	8.32621	8.33943	8.39109	8.39666
	1.72339	8.92168	8.9295	8.87319	8.88159	8.90081	1.72339	8.89712	8.89619	8.86032	8.955	8.88486	1.72339	8.92177	8.88154	8.84943	8.86008	8.87755	1.72339	8.13261	8.09588	8.08123	8.17632	8.10203	1.72339	8.36093	8.33795	8.34103	8.38812	8.39572
	1.73014	8.89753	8.90318	8.8512	8.88945	8.87646	1.73014	8.89999	8.8995	8.846	8.92585	8.91939	1.73014	8.90518	8.88944	8.8396	8.87284	8.86913	1.73014	8.12154	8.09523	8.07356	8.18263	8.09034	1.73014	8.36188	8.34282	8.34191	8.39719	8.39949
	1.73691	8.89866	8.92621	8.87042	8.87292	8.88836	1.73691	8.91085	8.90922	8.85972	8.92828	8.90146	1.73691	8.92673	8.86821	8.85431	8.84696	8.87359	1.73691	8.12289	8.08484	8.06958	8.16716	8.10166	1.73691	8.34842	8.34614	8.34067	8.38413	8.39737
	1.74372	8.8959	8.88701	8.87824	8.88845	8.88193	1.74372	8.88621	8.91002	8.85003	8.93172	8.90125	1.74372	8.91201	8.87866	8.86747	8.8532	8.88211	1.74372	8.1368	8.10146	8.07059	8.15815	8.09544	1.74372	8.33493	8.33018	8.33535	8.38165	8.40783
	1.75055	8.90302	8.90635	8.85742	8.88038	8.8736	1.75055	8.88565	8.91061	8.84343	8.93616	8.90068	1.75055	8.91022	8.89434	8.86525	8.856	8.87215	1.75055	8.12621	8.08419	8.07541	8.18311	8.08918	1.75055	8.35208	8.33363	8.33298	8.37618	8.40636
	1.75741	8.89805	8.90831	8.87002	8.88388	8.86657	1.75741	8.87354	8.89772	8.85669	8.93407	8.89073	1.75741	8.9218	8.89058	8.84126	8.82693	8.87276	1.75741	8.11558	8.08156	8.08967	8.17963	8.10288	1.75741	8.34516	8.33455	8.33933	8.36722	8.39697
	1.76429	8.89055	8.90706	8.86085	8.89362	8.88135	1.76429	8.89058	8.91558	8.86832	8.93224	8.90259	1.76429	8.90234	8.85094	8.86502	8.83543	8.87289	1.76429	8.11331	8.08091	8.07719	8.16638	8.0907	1.76429	8.34816	8.32616	8.34279	8.38451	8.40868
	1.7712	8.89369	8.90342	8.85863	8.91254	8.8548	1.7712	8.88532	8.91304	8.87305	8.9226	8.90458	1.7712	8.92658	8.88436	8.84527	8.84376	8.86452	1.7712	8.12156	8.08563	8.05086	8.17865	8.08963	1.7712	8.35424	8.33446	8.34262	8.38824	8.38803
	1.77814	8.89843	8.89702	8.84809	8.89324	8.88005	1.77814	8.89594	8.9251	8.86158	8.94187	8.91047	1.77814	8.9052	8.88169	8.85179	8.82371	8.85299	1.77814	8.1376	8.08492	8.04716	8.17081	8.09712	1.77814	8.35327	8.32151	8.34327	8.37528	8.39904
	1.78509	8.89659	8.92259	8.86193	8.88955	8.86598	1.78509	8.90925	8.90173	8.82912	8.9328	8.9071	1.78509	8.927	8.87879	8.84195	8.85754	8.88911	1.78509	8.12386	8.06545	8.0607	8.16747	8.09918	1.78509	8.35001	8.33481	8.33366	8.38544	8.38488
	1.79208	8.91366	8.90765	8.86565	8.89517	8.87241	1.79208	8.8876	8.9085	8.85691	8.94151	8.89637	1.79208	8.91393	8.90391	8.84145	8.84073	8.86867	1.79208	8.11593	8.07938	8.07417	8.17233	8.09728	1.79208	8.34771	8.3369	8.33412	8.38024	8.40478
	1.7991	8.87631	8.89245	8.86668	8.89382	8.88494	1.7991	8.88885	8.90743	8.85158	8.92191	8.87931	1.7991	8.90958	8.88148	8.82577	8.84227	8.85579	1.7991	8.1121	8.08978	8.07494	8.17199	8.08589	1.7991	8.35146	8.33377	8.35006	8.3684	8.38834
	1.80614	8.90531	8.9035	8.85936	8.89096	8.88159	1.80614	8.86115	8.90174	8.85394	8.9336	8.8965	1.80614	8.90773	8.87222	8.84082	8.8502	8.85034	1.80614	8.12657	8.09287	8.06018	8.1769	8.09296	1.80614	8.32226	8.3371	8.34419	8.37514	8.39068
	1.8132	8.89646	8.92025	8.85666	8.89866	8.85007	1.8132	8.87734	8.90046	8.83107	8.91982	8.88228	1.8132	8.88854	8.86381	8.84506	8.83529	8.85583	1.8132	8.11401	8.08257	8.07313	8.18934	8.09019	1.8132	8.33658	8.3245	8.33412	8.37038	8.41246
	1.8203	8.90373	8.90327	8.8535	8.88011	8.87547	1.8203	8.88818	8.88844	8.83922	8.92568	8.91122	1.8203	8.89534	8.87394	8.83141	8.84513	8.87274	1.8203	8.13335	8.07703	8.09316	8.17	8.08762	1.8203	8.32909	8.33458	8.34208	8.36082	8.39142
	1.82743	8.89343	8.90406	8.84776	8.89613	8.86907	1.82743	8.89775	8.90714	8.84357	8.92623	8.88249	1.82743	8.89447	8.87607	8.8301	8.83343	8.85216	1.82743	8.11358	8.07457	8.05439	8.15897	8.07487	1.82743	8.3432	8.32034	8.34131	8.39215	8.38911
	1.83456	8.89748	8.89602	8.86982	8.90265	8.86445	1.83456	8.87869	8.90858	8.83472	8.92382	8.89007	1.83456	8.89743	8.86053	8.84646	8.8481	8.85483	1.83456	8.11417	8.08354	8.0711	8.16928	8.08709	1.83456	8.34144	8.31709	8.34002	8.36428	8.38897
	1.84175	8.88745	8.89614	8.86526	8.8965	8.85006	1.84175	8.88015	8.89098	8.84471	8.9078	8.89882	1.84175	8.92514	8.87339	8.82303	8.8433	8.85799	1.84175	8.1126	8.09121	8.06832	8.1537	8.09712	1.84175	8.34847	8.33926	8.35059	8.3918	8.42126
	1.84895	8.87788	8.90768	8.84132	8.87742	8.86484	1.84895	8.88604	8.93019	8.86456	8.90686	8.8901	1.84895	8.90815	8.8859	8.83603	8.83296	8.849	1.84895	8.13068	8.07541	8.04875	8.17113	8.06472	1.84895	8.33808	8.3251	8.34122	8.38765	8.39816
	1.85617	8.88406	8.89026	8.84981	8.89013	8.87191	1.85617	8.89392	8.91407	8.83921	8.91987	8.91636	1.85617	8.89688	8.88249	8.82222	8.83447	8.86224	1.85617	8.12648	8.07976	8.07347	8.15614	8.08386	1.85617	8.33274	8.31039	8.33003	8.36505	8.38077
	1.86344	8.89706	8.93062	8.85664	8.89183	8.85305	1.86344	8.87418	8.88656	8.84708	8.92636	8.89766	1.86344	8.88745	8.85604	8.83677	8.84437	8.87069	1.86344	8.13407	8.09214	8.05567	8.1797	8.0785	1.86344	8.33332	8.33083	8.32502	8.38394	8.37845
	1.87073	8.86864	8.90599	8.87324	8.88987	8.84464	1.87073	8.88416	8.88934	8.8356	8.91681	8.8731	1.87073	8.91313	8.86384	8.83968	8.83027	8.85922	1.87073	8.13474	8.07139	8.03584	8.15868	8.07988	1.87073	8.34522	8.31096	8.34093	8.38102	8.40047
	1.87804	8.89508	8.90281	8.86337	8.89937	8.86544	1.87804	8.89265	8.89729	8.83877	8.91136	8.88697	1.87804	8.89085	8.87384	8.81837	8.84837	8.83456	1.87804	8.11037	8.08452	8.06076	8.15825	8.08618	1.87804	8.33735	8.31078	8.3272	8.36859	8.3777
	1.88538	8.89644	8.90291	8.84343	8.89257	8.86428	1.88538	8.88374	8.89671	8.84258	8.91513	8.89816	1.88538	8.89357	8.87161	8.84126	8.83661	8.84742	1.88538	8.10976	8.08245	8.0612	8.16159	8.07466	1.88538	8.31816	8.3118	8.33445	8.35389	8.37482
	1.89275	8.87282	8.91605	8.83979	8.88958	8.85663	1.89275	8.88124	8.88866	8.85271	8.91532	8.88201	1.89275	8.92013	8.87841	8.83506	8.82155	8.85656	1.89275	8.09148	8.0891	8.06923	8.15626	8.08988	1.89275	8.33046	8.30897	8.33145	8.37676	8.38457
	1.90014	8.86997	8.89168	8.85023	8.87291	8.86379	1.90014	8.89007	8.89515	8.86017	8.9034	8.89581	1.90014	8.89302	8.84906	8.82989	8.8377	8.85014	1.90014	8.10386	8.07971	8.06937	8.16228	8.08044	1.90014	8.32627	8.31296	8.34433	8.36551	8.37947
	1.90756	8.88857	8.89732	8.855	8.87758	8.85436	1.90756	8.86208	8.90771	8.82615	8.91394	8.88752	1.90756	8.91386	8.87091	8.83937	8.82383	8.85254	1.90756	8.11286	8.07075	8.05331	8.15406	8.08198	1.90756	8.33166	8.32268	8.32679	8.37667	8.37132
	1.91502	8.87468	8.89267	8.86157	8.89275	8.8488	1.91502	8.88471	8.89013	8.84433	8.92492	8.87464	1.91502	8.91489	8.86502	8.81951	8.8322	8.84141	1.91502	8.10504	8.06778	8.07321	8.16074	8.0792	1.91502	8.31667	8.31684	8.31556	8.35636	8.38057
	1.9225	8.88462	8.88651	8.85762	8.87627	8.87465	1.9225	8.87264	8.90327	8.85813	8.91112	8.88217	1.9225	8.9178	8.85743	8.85514	8.83383	8.85312	1.9225	8.10714	8.05643	8.06277	8.13976	8.09464	1.9225	8.32081	8.31563	8.32187	8.38015	8.37103
	1.93001	8.88646	8.89193	8.84394	8.87978	8.83933	1.93001	8.87703	8.89579	8.84337	8.9135	8.88271	1.93001	8.90225	8.87844	8.81116	8.81773	8.84439	1.93001	8.10459	8.06146	8.07055	8.1635	8.0882	1.93001	8.3285	8.3282	8.32056	8.36579	8.38247
	1.93755	8.89443	8.89661	8.85718	8.89091	8.87117	1.93755	8.8524	8.89786	8.82727	8.91812	8.88274	1.93755	8.91901	8.86999	8.82455	8.82083	8.85335	1.93755	8.11096	8.0795	8.0608	8.16327	8.0919	1.93755	8.32499	8.3061	8.32845	8.34823	8.38178
	1.94512	8.88162	8.89969	8.87007	8.87901	8.84752	1.94512	8.8953	8.907	8.82057	8.91197	8.87633	1.94512	8.91714	8.86093	8.81891	8.838	8.84221	1.94512	8.11798	8.07177	8.04572	8.1547	8.07112	1.94512	8.32986	8.31242	8.32341	8.35618	8.38548
	1.95273	8.87586	8.90255	8.83953	8.88396	8.84329	1.95273	8.86151	8.88163	8.81658	8.90493	8.88071	1.95273	8.91515	8.89049	8.82573	8.82903	8.84372	1.95273	8.10208	8.07159	8.0434	8.14587	8.07583	1.95273	8.31929	8.3247	8.31202	8.36038	8.37366
	1.96035	8.87318	8.91028	8.82763	8.8548	8.86165	1.96035	8.8569	8.90638	8.85766	8.90874	8.87551	1.96035	8.89053	8.86805	8.83466	8.833	8.84155	1.96035	8.12447	8.08376	8.05074	8.15506	8.08358	1.96035	8.314	8.3181	8.31913	8.36726	8.3822
	1.968	8.89217	8.89372	8.82975	8.88272	8.85047	1.968	8.88235	8.8793	8.84617	8.90345	8.86531	1.968	8.90573	8.84839	8.81095	8.82532	8.85101	1.968	8.11531	8.07093	8.05062	8.16565	8.09541	1.968	8.32772	8.32182	8.32017	8.36382	8.37967
	1.97569	8.86863	8.89322	8.85068	8.88375	8.86289	1.97569	8.87298	8.8818	8.83574	8.90616	8.87462	1.97569	8.89534	8.88007	8.81999	8.83615	8.8531	1.97569	8.12941	8.07143	8.05437	8.15032	8.06408	1.97569	8.31229	8.32186	8.32117	8.3764	8.38567
	1.9834	8.87022	8.9015	8.84951	8.85394	8.86779	1.9834	8.86161	8.88044	8.83693	8.9016	8.87399	1.9834	8.89217	8.86628	8.81437	8.83134	8.84105	1.9834	8.13347	8.07396	8.06014	8.16262	8.07229	1.9834	8.3212	8.33551	8.32324	8.36217	8.37951
	1.99114	8.88639	8.90854	8.84009	8.86899	8.85076	1.99114	8.85788	8.87976	8.82181	8.91205	8.88244	1.99114	8.88664	8.83824	8.81231	8.83247	8.84438	1.99114	8.1003	8.05488	8.0623	8.16527	8.07581	1.99114	8.31822	8.3113	8.31384	8.34645	8.3744
	1.99891	8.8894	8.89571	8.85301	8.86943	8.85126	1.99891	8.86626	8.88623	8.82464	8.89324	8.8886	1.99891	8.91099	8.8628	8.85014	8.82552	8.84307	1.99891	8.1103	8.06996	8.05746	8.142	8.07593	1.99891	8.32775	8.31679	8.31457	8.35883	8.38388
	2.00671	8.86204	8.88629	8.83874	8.8699	8.83879	2.00671	8.85428	8.90169	8.82896	8.909	8.87942	2.00671	8.87926	8.87038	8.82786	8.80947	8.8343	2.00671	8.10894	8.06122	8.043	8.15631	8.08999	2.00671	8.30108	8.30776	8.31594	8.36515	8.37125
	2.01455	8.87769	8.88379	8.84345	8.88219	8.82699	2.01455	8.86124	8.88398	8.82384	8.90056	8.86716	2.01455	8.8778	8.84863	8.80308	8.82676	8.84206	2.01455	8.11891	8.04148	8.04836	8.15654	8.07583	2.01455	8.30887	8.31345	8.31152	8.34661	8.38345
	2.0224	8.86992	8.88799	8.85516	8.88413	8.8543	2.0224	8.87096	8.87928	8.82425	8.90395	8.89196	2.0224	8.89363	8.85014	8.83526	8.82012	8.84238	2.0224	8.10365	8.0591	8.04138	8.1437	8.07874	2.0224	8.3237	8.31249	8.31912	8.36345	8.38128
	2.0303	8.88831	8.89347	8.83802	8.87069	8.84364	2.0303	8.86353	8.87319	8.82898	8.91153	8.87147	2.0303	8.87922	8.85903	8.819	8.82147	8.84126	2.0303	8.11562	8.06589	8.03669	8.15655	8.08456	2.0303	8.30503	8.30573	8.31308	8.35776	8.37878
	2.03821	8.88835	8.89269	8.84069	8.88705	8.84021	2.03821	8.86234	8.88619	8.82654	8.90159	8.87001	2.03821	8.89388	8.86876	8.81043	8.83253	8.83231	2.03821	8.10847	8.05424	8.04774	8.16506	8.09719	2.03821	8.32378	8.30486	8.31824	8.35672	8.36417
	2.04618	8.85951	8.91523	8.80568	8.87224	8.84784	2.04618	8.86297	8.87939	8.82827	8.89939	8.86531	2.04618	8.88908	8.85396	8.82028	8.80664	8.85561	2.04618	8.1016	8.06312	8.03485	8.14979	8.0801	2.04618	8.30656	8.30707	8.31176	8.35291	8.37638
	2.05415	8.88314	8.87734	8.84946	8.88601	8.84334	2.05415	8.87022	8.89281	8.81273	8.88526	8.87651	2.05415	8.87545	8.85316	8.81351	8.82739	8.85858	2.05415	8.10599	8.06565	8.05354	8.15662	8.06725	2.05415	8.31349	8.301	8.32024	8.35975	8.36525
	2.06216	8.87125	8.88249	8.84272	8.88311	8.84673	2.06216	8.84299	8.88201	8.80405	8.88992	8.8832	2.06216	8.88666	8.84723	8.79712	8.82634	8.85725	2.06216	8.10497	8.04782	8.04115	8.1603	8.0695	2.06216	8.32039	8.31544	8.30868	8.35179	8.3625
	2.0702	8.87023	8.89434	8.84944	8.87392	8.83606	2.0702	8.85633	8.88459	8.8284	8.88865	8.86703	2.0702	8.87816	8.83733	8.82081	8.81601	8.81098	2.0702	8.09238	8.05674	8.04936	8.15326	8.06739	2.0702	8.32051	8.28691	8.28712	8.35447	8.3729
	2.07827	8.85572	8.8899	8.82813	8.87501	8.84366	2.07827	8.87526	8.87045	8.82248	8.88065	8.8807	2.07827	8.87299	8.84959	8.83149	8.81905	8.8245	2.07827	8.09856	8.05462	8.04595	8.13597	8.078	2.07827	8.31462	8.30662	8.30099	8.34357	8.37598
	2.08639	8.87307	8.89052	8.82553	8.8682	8.84575	2.08639	8.8478	8.87119	8.83548	8.89087	8.87197	2.08639	8.85721	8.84193	8.80077	8.80507	8.85338	2.08639	8.09438	8.0503	8.04942	8.14321	8.07292	2.08639	8.31205	8.29798	8.30856	8.3476	8.3625
	2.09451	8.87708	8.89007	8.83482	8.87577	8.85211	2.09451	8.85853	8.88473	8.81176	8.87877	8.86763	2.09451	8.87028	8.86833	8.81506	8.8129	8.82828	2.09451	8.09143	8.05195	8.04312	8.15061	8.06389	2.09451	8.32466	8.30341	8.30002	8.34896	8.36717
	2.10269	8.87282	8.8784	8.85045	8.89697	8.86051	2.10269	8.83994	8.86479	8.81462	8.8916	8.8675	2.10269	8.88291	8.85004	8.81608	8.82048	8.82559	2.10269	8.10505	8.06219	8.0256	8.14558	8.06051	2.10269	8.30123	8.31475	8.28595	8.35292	8.37598
	2.11087	8.8579	8.87232	8.82453	8.873	8.83333	2.11087	8.85244	8.87744	8.80009	8.89197	8.87896	2.11087	8.87583	8.83847	8.79656	8.82099	8.8083	2.11087	8.09339	8.05741	8.03894	8.14314	8.07591	2.11087	8.29977	8.3034	8.32768	8.3428	8.37722
	2.11911	8.86542	8.88356	8.83208	8.86335	8.84782	2.11911	8.85708	8.8928	8.83236	8.88919	8.86702	2.11911	8.88271	8.84227	8.81495	8.80368	8.84014	2.11911	8.09236	8.0633	8.05129	8.14717	8.05031	2.11911	8.30481	8.31264	8.31412	8.34846	8.35529
	2.12736	8.86195	8.88607	8.82531	8.86536	8.83272	2.12736	8.87816	8.86529	8.81017	8.90709	8.86929	2.12736	8.87355	8.85174	8.81004	8.83339	8.82916	2.12736	8.09636	8.0587	8.03953	8.13603	8.06806	2.12736	8.30762	8.30476	8.30355	8.3471	8.36514
	2.13566	8.83547	8.8791	8.81978	8.85829	8.85068	2.13566	8.84473	8.90144	8.8321	8.91043	8.86392	2.13566	8.89051	8.84418	8.80633	8.80172	8.81633	2.13566	8.09253	8.05498	8.03435	8.13604	8.07932	2.13566	8.29276	8.29052	8.29276	8.34474	8.35034
	2.14398	8.87051	8.88885	8.8422	8.87612	8.84921	2.14398	8.86555	8.88459	8.82793	8.87716	8.86466	2.14398	8.87395	8.84341	8.80578	8.80067	8.84224	2.14398	8.11172	8.0648	8.05129	8.14268	8.06307	2.14398	8.30314	8.28591	8.3045	8.35163	8.36074
	2.15234	8.86605	8.88416	8.82434	8.87918	8.82633	2.15234	8.85006	8.88848	8.8196	8.8814	8.86974	2.15234	8.87664	8.84023	8.80767	8.79969	8.83109	2.15234	8.08238	8.05524	8.05137	8.13648	8.0614	2.15234	8.30875	8.29321	8.29617	8.32916	8.35928
	2.16071	8.87219	8.88386	8.84275	8.86483	8.84273	2.16071	8.8585	8.87806	8.82488	8.88545	8.84545	2.16071	8.88242	8.84325	8.79876	8.81964	8.82444	2.16071	8.08883	8.0534	8.01433	8.13167	8.07092	2.16071	8.30866	8.29365	8.30707	8.3504	8.36596
	2.16914	8.84425	8.86816	8.8249	8.8573	8.84369	2.16914	8.84616	8.86415	8.80646	8.88422	8.8675	2.16914	8.87149	8.82386	8.81263	8.80631	8.80737	2.16914	8.09614	8.04478	8.04772	8.13764	8.06096	2.16914	8.31347	8.29257	8.31083	8.34244	8.37602
	2.17759	8.85405	8.88831	8.83829	8.86296	8.83889	2.17759	8.86439	8.84112	8.82794	8.88829	8.87686	2.17759	8.8797	8.85506	8.79556	8.80238	8.82102	2.17759	8.08509	8.04954	8.04559	8.14415	8.08366	2.17759	8.29293	8.30891	8.3014	8.32778	8.36038
	2.18606	8.87182	8.87249	8.83938	8.87782	8.82424	2.18606	8.84757	8.87265	8.80785	8.89086	8.85251	2.18606	8.86959	8.8355	8.78932	8.8093	8.83967	2.18606	8.09697	8.04599	8.04733	8.15092	8.07731	2.18606	8.29377	8.30334	8.30027	8.35254	8.3525
	2.19459	8.87044	8.86679	8.8148	8.86918	8.84056	2.19459	8.84486	8.86047	8.8191	8.88682	8.85986	2.19459	8.86415	8.83321	8.78424	8.81221	8.81604	2.19459	8.08925	8.05622	8.02631	8.13145	8.0682	2.19459	8.29751	8.29277	8.29501	8.33636	8.36104
	2.20313	8.87797	8.89022	8.82321	8.84038	8.83075	2.20313	8.84288	8.87836	8.80751	8.89982	8.85859	2.20313	8.86315	8.82897	8.80064	8.79211	8.81119	2.20313	8.09341	8.02957	8.01666	8.14269	8.05567	2.20313	8.28911	8.30764	8.29647	8.337	8.37366
	2.21171	8.86663	8.87907	8.82398	8.8693	8.83555	2.21171	8.84213	8.87635	8.79929	8.86805	8.84988	2.21171	8.87688	8.85094	8.7967	8.79	8.82761	2.21171	8.09096	8.04269	8.03694	8.15485	8.0653	2.21171	8.30163	8.28079	8.29727	8.34737	8.36064
	2.22032	8.86855	8.86733	8.82833	8.86639	8.82398	2.22032	8.84388	8.88413	8.79486	8.88394	8.8338	2.22032	8.86626	8.849	8.79708	8.79467	8.82257	2.22032	8.08492	8.04938	8.02597	8.13078	8.0581	2.22032	8.30375	8.28622	8.2936	8.34443	8.36607
	2.22896	8.86545	8.88613	8.83426	8.86866	8.82646	2.22896	8.8597	8.87195	8.80342	8.88217	8.85772	2.22896	8.87563	8.84341	8.80947	8.7944	8.8149	2.22896	8.07282	8.04487	8.04303	8.13078	8.06383	2.22896	8.29558	8.2799	8.28416	8.35338	8.36826
	2.23764	8.86775	8.87748	8.84121	8.85331	8.83759	2.23764	8.85096	8.87026	8.81103	8.90714	8.84505	2.23764	8.85876	8.85164	8.80578	8.8126	8.8119	2.23764	8.07982	8.04461	8.02518	8.14008	8.07377	2.23764	8.31046	8.28228	8.29617	8.3167	8.36692
	2.24635	8.85427	8.879	8.8207	8.86065	8.8456	2.24635	8.86694	8.87404	8.80276	8.86842	8.86004	2.24635	8.85733	8.8291	8.80861	8.80881	8.8312	2.24635	8.08391	8.03337	8.02121	8.13936	8.06525	2.24635	8.29657	8.28801	8.29619	8.33073	8.36122
	2.2551	8.86399	8.86724	8.8248	8.85166	8.85207	2.2551	8.85034	8.86249	8.78848	8.87056	8.84178	2.2551	8.86049	8.8433	8.80401	8.80166	8.81872	2.2551	8.07539	8.04996	8.03039	8.12834	8.07056	2.2551	8.27579	8.28863	8.28856	8.33497	8.34104
	2.26388	8.85736	8.87806	8.81737	8.85271	8.81911	2.26388	8.86794	8.86151	8.80618	8.89136	8.85031	2.26388	8.86769	8.83847	8.80708	8.8175	8.82227	2.26388	8.07093	8.05518	8.03164	8.13832	8.05989	2.26388	8.29579	8.26765	8.29128	8.33218	8.35887
	2.27269	8.86286	8.86294	8.82685	8.86926	8.83406	2.27269	8.83918	8.86807	8.80377	8.87061	8.86721	2.27269	8.86332	8.83823	8.7966	8.80326	8.81069	2.27269	8.08563	8.04202	8.01784	8.12081	8.06814	2.27269	8.29257	8.27044	8.2943	8.32461	8.35743
	2.28152	8.84818	8.87655	8.81609	8.87697	8.83187	2.28152	8.84437	8.85736	8.80916	8.87727	8.86171	2.28152	8.86854	8.84179	8.80482	8.80099	8.8096	2.28152	8.09669	8.04427	8.02147	8.14086	8.04935	2.28152	8.28092	8.27885	8.29699	8.33123	8.35228
	2.2904	8.84607	8.86357	8.8228	8.85791	8.84053	2.2904	8.84098	8.85878	8.81809	8.88663	8.84889	2.2904	8.87212	8.85151	8.79767	8.7918	8.82345	2.2904	8.08302	8.03936	8.02667	8.14611	8.073	2.2904	8.28924	8.28383	8.27764	8.32819	8.33912
	2.29931	8.86233	8.86241	8.8216	8.86318	8.82429	2.29931	8.84212	8.86894	8.80655	8.88335	8.83906	2.29931	8.88012	8.82835	8.8004	8.80296	8.81552	2.29931	8.09279	8.03677	8.01667	8.1166	8.05137	2.29931	8.29811	8.28678	8.28703	8.33338	8.3559
	2.30826	8.83976	8.85931	8.82346	8.84998	8.82816	2.30826	8.84282	8.85502	8.79101	8.8963	8.85141	2.30826	8.86779	8.82804	8.79294	8.78861	8.81545	2.30826	8.08602	8.04328	8.0162	8.13586	8.07042	2.30826	8.29147	8.27735	8.27335	8.31344	8.3492
	2.31724	8.85196	8.8617	8.82221	8.85615	8.82453	2.31724	8.84812	8.84414	8.801	8.88511	8.84677	2.31724	8.85769	8.83414	8.78445	8.80565	8.82358	2.31724	8.0762	8.0504	8.02271	8.13831	8.0617	2.31724	8.29706	8.26447	8.29846	8.32502	8.34746
	2.32625	8.83919	8.85926	8.82303	8.85394	8.82963	2.32625	8.83738	8.86705	8.80123	8.87357	8.85768	2.32625	8.86693	8.82643	8.79387	8.79065	8.81967	2.32625	8.08802	8.04131	8.02349	8.12479	8.05663	2.32625	8.29036	8.27043	8.28469	8.31837	8.33834
	2.3353	8.85704	8.86195	8.81029	8.86389	8.81237	2.3353	8.83466	8.86366	8.80726	8.88681	8.85371	2.3353	8.85494	8.842	8.7896	8.78658	8.80987	2.3353	8.07314	8.04342	8.02855	8.11825	8.06613	2.3353	8.28536	8.27493	8.28857	8.32737	8.33411
	2.34439	8.84203	8.85378	8.80807	8.83403	8.82985	2.34439	8.83521	8.86907	8.79827	8.88207	8.8587	2.34439	8.85238	8.84577	8.78739	8.79282	8.81895	2.34439	8.0777	8.02281	8.03677	8.12779	8.05703	2.34439	8.30409	8.26884	8.27719	8.33599	8.35523
	2.3535	8.83558	8.87106	8.80417	8.85682	8.81104	2.3535	8.83237	8.86448	8.81172	8.88641	8.83456	2.3535	8.87219	8.83672	8.78778	8.80361	8.81033	2.3535	8.08011	8.04792	8.01027	8.1258	8.04463	2.3535	8.29135	8.27556	8.28347	8.33554	8.33472
	2.36265	8.83099	8.87516	8.81164	8.86067	8.82471	2.36265	8.84053	8.85432	8.7781	8.87112	8.83848	2.36265	8.85552	8.84191	8.77738	8.77406	8.81517	2.36265	8.07422	8.03368	8.01788	8.11856	8.04993	2.36265	8.28505	8.27115	8.28352	8.33005	8.3291
	2.37184	8.84395	8.85974	8.81725	8.85276	8.82912	2.37184	8.82283	8.86141	8.79805	8.87487	8.8455	2.37184	8.86065	8.83785	8.79862	8.79256	8.79911	2.37184	8.07704	8.0497	8.02479	8.11484	8.04932	2.37184	8.28485	8.26923	8.27304	8.32312	8.34346
	2.38106	8.84721	8.86751	8.8265	8.84495	8.82732	2.38106	8.82971	8.85099	8.78693	8.86987	8.84631	2.38106	8.85894	8.82056	8.77737	8.79716	8.81437	2.38106	8.07197	8.05066	8.01764	8.12622	8.06069	2.38106	8.28606	8.26573	8.27919	8.31845	8.34173
	2.39033	8.83103	8.85926	8.82525	8.84443	8.82848	2.39033	8.8292	8.86213	8.7789	8.86059	8.83827	2.39033	8.86009	8.81915	8.77536	8.7993	8.80579	2.39033	8.09699	8.04308	8.01937	8.1209	8.06911	2.39033	8.28115	8.26744	8.26645	8.32392	8.33827
	2.39961	8.82799	8.85983	8.8015	8.8464	8.8219	2.39961	8.83721	8.84167	8.78918	8.87924	8.852	2.39961	8.8399	8.82479	8.79575	8.79387	8.80219	2.39961	8.07292	8.01781	8.01805	8.12005	8.05513	2.39961	8.27954	8.26222	8.27895	8.31562	8.33504
	2.40894	8.84392	8.84223	8.80586	8.85905	8.82365	2.40894	8.81325	8.86151	8.78618	8.86609	8.83285	2.40894	8.84489	8.83537	8.7761	8.79887	8.78906	2.40894	8.07581	8.03117	8.02968	8.12039	8.05504	2.40894	8.27934	8.26638	8.28339	8.3187	8.32258
	2.4183	8.85155	8.87196	8.80939	8.84759	8.84524	2.4183	8.8308	8.85651	8.77604	8.88632	8.83954	2.4183	8.85534	8.82543	8.77038	8.77941	8.80648	2.4183	8.08891	8.03381	8.02627	8.12268	8.05356	2.4183	8.28037	8.27215	8.26857	8.31713	8.33749
	2.4277	8.84195	8.8624	8.80818	8.83002	8.82349	2.4277	8.84431	8.85883	8.79384	8.87301	8.83931	2.4277	8.85167	8.83519	8.78867	8.79667	8.82313	2.4277	8.07109	8.03289	8.03121	8.12461	8.05602	2.4277	8.28301	8.26269	8.27192	8.31996	8.32828
	2.43714	8.84772	8.84961	8.80451	8.85778	8.82038	2.43714	8.81974	8.85574	8.78963	8.87164	8.83107	2.43714	8.85849	8.81741	8.794	8.77244	8.80654	2.43714	8.0668	8.04049	8.02459	8.10695	8.04684	2.43714	8.28517	8.26209	8.25736	8.31699	8.34165
	2.4466	8.82581	8.85312	8.81005	8.86018	8.82877	2.4466	8.8276	8.85632	8.79139	8.89232	8.84777	2.4466	8.86188	8.82329	8.77188	8.78202	8.81265	2.4466	8.0775	8.03055	8.01403	8.11352	8.06598	2.4466	8.27642	8.27012	8.27144	8.32365	8.34717
	2.45611	8.83735	8.86674	8.79286	8.8444	8.82907	2.45611	8.81921	8.84409	8.79185	8.88809	8.83912	2.45611	8.86105	8.81561	8.77553	8.79488	8.79316	2.45611	8.06306	8.02989	8.02861	8.11549	8.05385	2.45611	8.28079	8.27376	8.2841	8.32425	8.32529
	2.46565	8.83525	8.84647	8.79841	8.85071	8.81534	2.46565	8.8273	8.86027	8.7838	8.87281	8.83919	2.46565	8.84778	8.80726	8.79352	8.78245	8.80537	2.46565	8.0766	8.02024	8.03456	8.11863	8.05399	2.46565	8.27341	8.26054	8.28198	8.30608	8.32344
	2.47524	8.82868	8.85058	8.80198	8.84831	8.84314	2.47524	8.83207	8.84804	8.78566	8.87968	8.84233	2.47524	8.84521	8.82204	8.78779	8.78308	8.78959	2.47524	8.07434	8.02191	8.00822	8.12247	8.05925	2.47524	8.28063	8.25427	8.27219	8.32808	8.32436
	2.48485	8.82052	8.84516	8.79786	8.84364	8.82233	2.48485	8.8369	8.8476	8.77063	8.88149	8.83314	2.48485	8.84346	8.80993	8.7666	8.78806	8.80868	2.48485	8.06912	8.01959	8.01784	8.11593	8.04342	2.48485	8.29648	8.26006	8.26386	8.32757	8.32571
	2.4945	8.83442	8.86897	8.79592	8.84391	8.82293	2.4945	8.81702	8.8439	8.7886	8.87844	8.82908	2.4945	8.83891	8.81697	8.76808	8.7779	8.79266	2.4945	8.07265	8.03546	8.00663	8.09009	8.04673	2.4945	8.2851	8.27183	8.26507	8.3126	8.3338
	2.50419	8.84028	8.85103	8.78992	8.83132	8.81966	2.50419	8.8243	8.86037	8.79713	8.87565	8.84076	2.50419	8.83746	8.83729	8.76055	8.78328	8.80527	2.50419	8.05886	8.02498	8.01742	8.10722	8.06148	2.50419	8.2762	8.25733	8.26283	8.30187	8.31161
	2.51391	8.83697	8.84958	8.80525	8.8563	8.81287	2.51391	8.81924	8.85368	8.80093	8.8765	8.83506	2.51391	8.83751	8.82558	8.77824	8.78249	8.78735	2.51391	8.07935	8.03823	8.00944	8.10018	8.0478	2.51391	8.26219	8.2539	8.26765	8.31326	8.31367
	2.52367	8.84489	8.84479	8.79305	8.84109	8.8145	2.52367	8.82271	8.84855	8.77394	8.86762	8.83806	2.52367	8.84886	8.81674	8.78643	8.79098	8.81843	2.52367	8.06552	8.02582	8.01081	8.10577	8.05106	2.52367	8.27242	8.269	8.27058	8.3025	8.32897
	2.53347	8.83266	8.84048	8.79265	8.83227	8.82434	2.53347	8.83729	8.83574	8.79157	8.88973	8.83089	2.53347	8.84892	8.80377	8.76092	8.76163	8.79564	2.53347	8.05986	8.02931	8.01205	8.11536	8.05164	2.53347	8.27493	8.25193	8.27144	8.32404	8.31244
	2.54331	8.83825	8.85221	8.79981	8.83088	8.81956	2.54331	8.84111	8.84081	8.78076	8.87097	8.84435	2.54331	8.84445	8.80244	8.79056	8.77359	8.79278	2.54331	8.06168	8.02906	8.00662	8.12155	8.03377	2.54331	8.27889	8.25484	8.26663	8.30938	8.31046
	2.55319	8.82435	8.84	8.79737	8.84986	8.80376	2.55319	8.83873	8.84792	8.7759	8.86659	8.83428	2.55319	8.82643	8.81945	8.75473	8.77855	8.78862	2.55319	8.0705	8.02876	8.0072	8.11	8.03918	2.55319	8.27538	8.26197	8.26224	8.31667	8.31762
	2.5631	8.83319	8.85845	8.79055	8.84178	8.8295	2.5631	8.81582	8.8598	8.77423	8.84619	8.811	2.5631	8.83064	8.81684	8.76926	8.76572	8.79282	2.5631	8.06166	8.03142	8.01158	8.11891	8.04898	2.5631	8.27997	8.25907	8.27761	8.29579	8.31882
	2.57305	8.83057	8.85592	8.78158	8.83527	8.80172	2.57305	8.83421	8.84938	8.77575	8.87134	8.83426	2.57305	8.84386	8.79782	8.77564	8.79198	8.80263	2.57305	8.06195	8.04016	8.00971	8.11165	8.03801	2.57305	8.26343	8.25704	8.2734	8.30369	8.30942
	2.58304	8.85063	8.85466	8.78227	8.83526	8.82687	2.58304	8.82721	8.85466	8.77056	8.86244	8.83362	2.58304	8.83174	8.81898	8.75423	8.76993	8.80161	2.58304	8.06911	8.0409	8.01581	8.11688	8.03741	2.58304	8.26301	8.2487	8.26917	8.30376	8.32443
	2.59306	8.8418	8.83865	8.78302	8.84942	8.8023	2.59306	8.8273	8.84378	8.78082	8.86611	8.83682	2.59306	8.83676	8.81218	8.77177	8.78259	8.80487	2.59306	8.06459	8.0386	8.00679	8.11479	8.03692	2.59306	8.26713	8.24467	8.26774	8.297	8.31674
	2.60313	8.82806	8.85354	8.79464	8.82724	8.7913	2.60313	8.82874	8.82798	8.77169	8.84619	8.83332	2.60313	8.84602	8.81555	8.76535	8.78314	8.79476	2.60313	8.04934	8.02048	8.0024	8.11269	8.02625	2.60313	8.25589	8.26521	8.27432	8.32028	8.31727
	2.61322	8.81777	8.83813	8.7949	8.81573	8.80769	2.61322	8.8266	8.83307	8.77353	8.85045	8.8099	2.61322	8.85723	8.82253	8.75844	8.77239	8.77865	2.61322	8.06885	8.04649	8.00123	8.11222	8.02868	2.61322	8.26936	8.26805	8.24894	8.31338	8.30592
	2.62337	8.83162	8.83754	8.80629	8.82589	8.80164	2.62337	8.81252	8.83984	8.78849	8.84997	8.82257	2.62337	8.81681	8.79537	8.75513	8.77178	8.7676	2.62337	8.05751	8.02994	8.00567	8.10666	8.02713	2.62337	8.26587	8.25665	8.25905	8.29342	8.31445
	2.63355	8.82868	8.83526	8.79216	8.84657	8.79891	2.63355	8.8284	8.83358	8.7839	8.87014	8.81484	2.63355	8.85917	8.79019	8.74673	8.76929	8.76484	2.63355	8.05968	8.02004	7.99719	8.1089	8.03248	2.63355	8.26211	8.25291	8.26517	8.29817	8.32001
	2.64376	8.82679	8.84924	8.78835	8.82429	8.79979	2.64376	8.81118	8.83312	8.77472	8.86808	8.80936	2.64376	8.83461	8.82058	8.76406	8.75229	8.76931	2.64376	8.06649	8.02461	8.00787	8.10107	8.04434	2.64376	8.26631	8.25198	8.25113	8.29055	8.3085
	2.65403	8.82822	8.84272	8.78632	8.83399	8.81355	2.65403	8.81983	8.83878	8.77596	8.8526	8.82063	2.65403	8.82804	8.7968	8.7404	8.75233	8.77401	2.65403	8.05419	8.02544	8.0045	8.11176	8.02295	2.65403	8.2511	8.24634	8.26101	8.29904	8.29465
	2.66432	8.82967	8.84169	8.80083	8.82956	8.80768	2.66432	8.82736	8.83194	8.77269	8.86518	8.82145	2.66432	8.8477	8.80143	8.76766	8.7541	8.77618	2.66432	8.06292	8.02111	8.01106	8.11133	8.02308	2.66432	8.25539	8.24688	8.27469	8.30249	8.31887
	2.67466	8.82842	8.8365	8.7963	8.80014	8.80125	2.67466	8.81802	8.83172	8.7673	8.8371	8.80365	2.67466	8.82378	8.80118	8.74832	8.77954	8.76765	2.67466	8.05852	8.0178	8.01226	8.10228	8.04036	2.67466	8.26007	8.24547	8.2604	8.31268	8.3019
	2.68504	8.8267	8.83207	8.79373	8.81812	8.80335	2.68504	8.81922	8.83139	8.7686	8.87278	8.81836	2.68504	8.83249	8.8156	8.74459	8.75665	8.80511	2.68504	8.05867	8.00651	7.99787	8.10048	8.03011	2.68504	8.26396	8.24111	8.24309	8.30011	8.3003
	2.69545	8.81979	8.81985	8.79008	8.80905	8.8024	2.69545	8.82087	8.82836	8.77247	8.84976	8.83049	2.69545	8.82749	8.79619	8.74583	8.75235	8.77864	2.69545	8.06106	8.01688	8.00169	8.10406	8.02839	2.69545	8.25305	8.26276	8.26077	8.29865	8.30552
	2.7059	8.82925	8.83334	8.77545	8.82625	8.80405	2.7059	8.80413	8.84263	8.77007	8.83818	8.81953	2.7059	8.81301	8.80973	8.74985	8.74721	8.76898	2.7059	8.06746	8.01292	8.00593	8.09407	8.03389	2.7059	8.25376	8.24197	8.25103	8.29997	8.29529
	2.71639	8.82471	8.81686	8.78229	8.81339	8.80785	2.71639	8.80084	8.83938	8.78021	8.84978	8.82454	2.71639	8.82588	8.80153	8.74486	8.75382	8.76604	2.71639	8.06304	8.00951	8.00396	8.10794	8.02238	2.71639	8.24155	8.24294	8.2622	8.30103	8.30194
	2.72692	8.8074	8.83099	8.78683	8.81015	8.79309	2.72692	8.81496	8.84318	8.77734	8.85512	8.81307	2.72692	8.82677	8.7893	8.73927	8.77585	8.79409	2.72692	8.05699	8.01712	8.00776	8.08599	8.02657	2.72692	8.25644	8.23559	8.26216	8.29795	8.30887
	2.7375	8.81104	8.81623	8.76542	8.81759	8.8026	2.7375	8.82223	8.82912	8.76412	8.84598	8.82362	2.7375	8.82329	8.79482	8.75775	8.74767	8.76767	2.7375	8.06192	8.01336	7.98761	8.10959	8.02467	2.7375	8.25311	8.2391	8.24515	8.29055	8.29564
	2.74811	8.81256	8.83719	8.79364	8.81795	8.81227	2.74811	8.82369	8.83435	8.75656	8.85384	8.81337	2.74811	8.8245	8.79666	8.73882	8.76047	8.76624	2.74811	8.04275	8.01432	7.98416	8.11946	8.03329	2.74811	8.25697	8.25015	8.25012	8.2872	8.29971
	2.75876	8.81009	8.8257	8.77969	8.80821	8.79659	2.75876	8.79859	8.80805	8.77319	8.84237	8.83416	2.75876	8.81585	8.80287	8.75659	8.75318	8.75651	2.75876	8.05648	8.00565	8.00385	8.09281	8.04234	2.75876	8.24618	8.22218	8.25295	8.28573	8.30195
	2.76946	8.8172	8.83847	8.7821	8.8256	8.78699	2.76946	8.81889	8.84095	8.75728	8.83969	8.82689	2.76946	8.82338	8.78479	8.74649	8.75081	8.78094	2.76946	8.05041	8.02188	8.00068	8.10571	8.02824	2.76946	8.2398	8.22551	8.25552	8.29087	8.30186
	2.7802	8.81869	8.83806	8.79575	8.82348	8.80191	2.7802	8.80966	8.82117	8.76838	8.84172	8.80984	2.7802	8.8203	8.80422	8.76631	8.74934	8.76724	2.7802	8.06175	8.01098	7.99694	8.10454	8.01563	2.7802	8.24492	8.23409	8.24524	8.29187	8.31434
	2.79098	8.8015	8.81424	8.78484	8.81608	8.80121	2.79098	8.80824	8.81232	8.75298	8.83114	8.81745	2.79098	8.80744	8.80479	8.74957	8.74498	8.76198	2.79098	8.04654	8.00996	7.99702	8.08934	8.02545	2.79098	8.23813	8.23643	8.25379	8.2874	8.31566
	2.80179	8.81211	8.82032	8.77453	8.80813	8.79924	2.80179	8.80865	8.82914	8.76563	8.85323	8.80006	2.80179	8.809	8.80772	8.7525	8.75112	8.75653	2.80179	8.05398	8.00731	7.99429	8.08684	8.0273	2.80179	8.24819	8.24803	8.24743	8.28113	8.30412
	2.81265	8.80752	8.8461	8.7797	8.82153	8.78888	2.81265	8.81803	8.82883	8.75145	8.85019	8.82064	2.81265	8.82171	8.79209	8.7504	8.75279	8.76969	2.81265	8.0472	8.00625	7.99445	8.10742	8.02427	2.81265	8.24805	8.23851	8.24491	8.27968	8.29707
	2.82355	8.79598	8.83797	8.76589	8.79703	8.80034	2.82355	8.80919	8.82944	8.76881	8.83193	8.82191	2.82355	8.80376	8.79706	8.74307	8.7437	8.77223	2.82355	8.05484	8.01677	7.97981	8.10127	8.01696	2.82355	8.23709	8.22404	8.25668	8.29312	8.28543
	2.83449	8.8203	8.83219	8.78745	8.83377	8.79389	2.83449	8.80929	8.82301	8.74894	8.84845	8.80015	2.83449	8.81964	8.78612	8.75013	8.75616	8.76437	2.83449	8.05393	8.00761	7.98174	8.09686	8.02507	2.83449	8.23168	8.24044	8.23356	8.28776	8.29518
	2.84547	8.79924	8.82584	8.77848	8.80645	8.79167	2.84547	8.8057	8.81252	8.74423	8.83331	8.80187	2.84547	8.8064	8.7813	8.74583	8.73249	8.76582	2.84547	8.05294	8.00727	7.98608	8.088	8.02661	2.84547	8.25491	8.2151	8.23958	8.29259	8.3035
	2.8565	8.80562	8.83799	8.77675	8.81822	8.78351	2.8565	8.80019	8.81914	8.75967	8.83443	8.82137	2.8565	8.81917	8.783	8.72606	8.74983	8.76156	2.8565	8.04683	8.01014	7.99283	8.09882	8.02565	2.8565	8.23135	8.23785	8.23381	8.27492	8.29674
	2.86756	8.79377	8.85314	8.75607	8.81581	8.78675	2.86756	8.80488	8.80284	8.76299	8.81487	8.81194	2.86756	8.81727	8.77737	8.74504	8.75071	8.75984	2.86756	8.04403	8.01509	7.98441	8.08113	8.02434	2.86756	8.23827	8.2278	8.23928	8.28843	8.28242
	2.87867	8.79618	8.83059	8.75816	8.80164	8.80723	2.87867	8.79187	8.81454	8.75918	8.81588	8.80401	2.87867	8.81427	8.783	8.74916	8.74132	8.74966	2.87867	8.05489	8.00737	7.98648	8.1017	8.03054	2.87867	8.22815	8.22184	8.24255	8.28256	8.28413
	2.88983	8.80324	8.84164	8.77717	8.79941	8.79434	2.88983	8.78785	8.81856	8.74726	8.83658	8.80209	2.88983	8.81031	8.78824	8.73832	8.73939	8.76063	2.88983	8.04082	8.01283	7.99383	8.10306	8.02694	2.88983	8.23756	8.22467	8.24531	8.29248	8.3059
	2.90103	8.79717	8.82718	8.77865	8.81239	8.77801	2.90103	8.78004	8.81215	8.74589	8.8351	8.7901	2.90103	8.79903	8.77651	8.74293	8.74342	8.7519	2.90103	8.05517	8.00651	7.99377	8.08453	8.01998	2.90103	8.22969	8.22581	8.22963	8.28193	8.28996
	2.91226	8.79937	8.82141	8.78144	8.81043	8.80643	2.91226	8.79855	8.81157	8.73953	8.82674	8.80814	2.91226	8.80059	8.79571	8.73725	8.72212	8.74296	2.91226	8.03893	8.01062	7.98523	8.09086	8.01186	2.91226	8.2393	8.20812	8.23493	8.27858	8.28599
	2.92354	8.80324	8.82439	8.75856	8.80735	8.77677	2.92354	8.79959	8.81503	8.74574	8.82491	8.79737	2.92354	8.81121	8.79213	8.72977	8.74531	8.76571	2.92354	8.04976	8.00118	8.00273	8.0998	8.01038	2.92354	8.24625	8.21534	8.23541	8.28272	8.28728
	2.93486	8.79642	8.8272	8.76006	8.80357	8.79431	2.93486	8.78036	8.82245	8.75152	8.82654	8.79773	2.93486	8.81342	8.76679	8.72787	8.75076	8.75379	2.93486	8.0433	8.00896	7.98999	8.09363	8.01772	2.93486	8.22811	8.21722	8.23547	8.28684	8.27928
	2.94622	8.7928	8.81795	8.75692	8.80471	8.79023	2.94622	8.77248	8.82779	8.73629	8.82882	8.81386	2.94622	8.79396	8.78842	8.72127	8.74098	8.74139	2.94622	8.04491	7.99131	7.99257	8.08958	8.02774	2.94622	8.21522	8.21842	8.23058	8.27639	8.2877
	2.95764	8.80364	8.82404	8.77707	8.80085	8.78278	2.95764	8.78318	8.81465	8.74855	8.82784	8.80293	2.95764	8.80598	8.76941	8.72745	8.72484	8.75717	2.95764	8.0499	8.01188	7.97811	8.08865	8.0083	2.95764	8.22957	8.22333	8.22591	8.28162	8.28378
	2.96909	8.796	8.83447	8.76642	8.78883	8.78487	2.96909	8.77826	8.8125	8.75012	8.84584	8.80125	2.96909	8.79506	8.77379	8.7367	8.74314	8.76194	2.96909	8.04144	7.98775	7.97642	8.09518	8.02602	2.96909	8.22606	8.22846	8.22418	8.27261	8.28388
	2.98059	8.78604	8.81792	8.767	8.80109	8.79788	2.98059	8.78952	8.80411	8.74647	8.83718	8.80035	2.98059	8.80944	8.77918	8.73149	8.73205	8.74273	2.98059	8.0317	7.99821	7.97829	8.09671	8.01513	2.98059	8.23641	8.21655	8.2334	8.27024	8.28096
	2.99213	8.79139	8.82053	8.759	8.80395	8.77198	2.99213	8.79548	8.81436	8.74597	8.82215	8.78949	2.99213	8.79825	8.78875	8.73187	8.73128	8.75181	2.99213	8.03594	7.99603	7.98748	8.09602	8.01644	2.99213	8.23398	8.21347	8.21786	8.27542	8.26926
	3.0037	8.78792	8.82006	8.76655	8.80044	8.78082	3.0037	8.78501	8.82093	8.74137	8.82993	8.80169	3.0037	8.80888	8.77608	8.73296	8.72843	8.75593	3.0037	8.04178	8.00337	7.98007	8.08695	8.01834	3.0037	8.23138	8.20765	8.22816	8.27808	8.26459
	3.01534	8.78726	8.81572	8.76507	8.79238	8.78568	3.01534	8.77826	8.80277	8.75381	8.82785	8.79159	3.01534	8.80606	8.7734	8.71061	8.72769	8.74617	3.01534	8.03347	7.99358	7.99482	8.08095	8.01787	3.01534	8.24272	8.21178	8.21571	8.26953	8.27984
	3.027	8.78606	8.81572	8.7631	8.79638	8.77773	3.027	8.78349	8.80655	8.75696	8.82834	8.7896	3.027	8.80397	8.76915	8.7222	8.75605	8.7388	3.027	8.03519	8.00781	7.97045	8.07956	8.00494	3.027	8.22914	8.20664	8.21528	8.27403	8.27024
	3.03872	8.80277	8.82441	8.7692	8.80081	8.76929	3.03872	8.77361	8.7966	8.7682	8.80824	8.7967	3.03872	8.78179	8.76931	8.72199	8.74041	8.74655	3.03872	8.0379	7.99612	7.97546	8.08062	8.00521	3.03872	8.23767	8.21616	8.2117	8.26004	8.28291
	3.05049	8.78622	8.82973	8.75564	8.78991	8.78902	3.05049	8.79133	8.78165	8.74803	8.81355	8.79329	3.05049	8.81928	8.7668	8.7222	8.73746	8.74371	3.05049	8.05006	7.99998	7.95912	8.09155	8.00455	3.05049	8.22574	8.21455	8.21448	8.25636	8.27006
	3.06229	8.78593	8.82327	8.74866	8.78125	8.78703	3.06229	8.77879	8.80701	8.74079	8.83264	8.79193	3.06229	8.80559	8.76295	8.72299	8.74469	8.74341	3.06229	8.03486	7.9874	7.98131	8.08706	8.01303	3.06229	8.22407	8.20881	8.21478	8.25848	8.26841
	3.07414	8.79296	8.81112	8.7523	8.79131	8.76737	3.07414	8.78663	8.79281	8.73337	8.82626	8.78993	3.07414	8.79426	8.77976	8.72863	8.73804	8.7562	3.07414	8.03089	7.98492	7.97685	8.08542	8.01655	3.07414	8.2238	8.21956	8.20171	8.25717	8.27476
	3.08604	8.78609	8.82878	8.76116	8.79178	8.7816	3.08604	8.79247	8.80654	8.73284	8.82266	8.80067	3.08604	8.81	8.75674	8.72149	8.73516	8.74536	3.08604	8.04538	7.99857	7.97126	8.08174	8.01134	3.08604	8.23169	8.21108	8.20311	8.2569	8.26367
	3.09798	8.76766	8.81357	8.75972	8.79462	8.7725	3.09798	8.7799	8.81795	8.73887	8.8202	8.78481	3.09798	8.77886	8.75959	8.73259	8.73824	8.74637	3.09798	8.028	7.99105	7.97825	8.08498	8.01384	3.09798	8.21629	8.21503	8.20463	8.24851	8.27146
	3.10996	8.7902	8.8023	8.7468	8.79129	8.7849	3.10996	8.77232	8.80385	8.73292	8.82945	8.8007	3.10996	8.81661	8.76329	8.72227	8.72852	8.73797	3.10996	8.03408	7.99467	7.98382	8.08578	7.99875	3.10996	8.2234	8.20225	8.21358	8.24537	8.26165
	3.122	8.78533	8.82661	8.74821	8.7837	8.78159	3.122	8.79739	8.81382	8.72489	8.82445	8.79469	3.122	8.80178	8.75367	8.72076	8.73182	8.74498	3.122	8.0353	7.98319	7.97002	8.08949	8.00041	3.122	8.2155	8.20841	8.21301	8.26146	8.2663
	3.13407	8.76618	8.80369	8.77028	8.80693	8.7705	3.13407	8.77623	8.79639	8.74461	8.82192	8.79227	3.13407	8.78149	8.75746	8.72301	8.74387	8.74155	3.13407	8.03134	7.99267	7.96567	8.09054	7.99975	3.13407	8.2273	8.20575	8.20597	8.247	8.2659
	3.1462	8.79032	8.81733	8.75973	8.78197	8.76877	3.1462	8.78614	8.7894	8.73858	8.82164	8.80097	3.1462	8.79506	8.76028	8.7067	8.71498	8.7492	3.1462	8.02034	7.9947	7.96918	8.07257	8.00841	3.1462	8.22486	8.20272	8.21416	8.24239	8.25674
	3.15836	8.78752	8.82464	8.75313	8.77888	8.7702	3.15836	8.7724	8.80175	8.74784	8.81663	8.78752	3.15836	8.79118	8.75791	8.72818	8.73021	8.75711	3.15836	8.02834	8.00238	7.96404	8.07582	8.00792	3.15836	8.22668	8.20088	8.21336	8.25138	8.27061
	3.17059	8.7916	8.81906	8.75266	8.79686	8.75585	3.17059	8.77808	8.78895	8.71441	8.81736	8.78836	3.17059	8.79542	8.7736	8.73459	8.71623	8.72925	3.17059	8.03332	7.99547	7.9611	8.07002	7.99618	3.17059	8.22596	8.18917	8.20376	8.242	8.24751
	3.18285	8.77577	8.81526	8.75021	8.78001	8.77116	3.18285	8.79333	8.78427	8.74724	8.81855	8.78777	3.18285	8.79914	8.74878	8.7135	8.72334	8.73406	3.18285	8.02801	7.98714	7.96833	8.07499	7.98873	3.18285	8.20934	8.20904	8.19523	8.24689	8.27541
	3.19515	8.76656	8.80682	8.75118	8.79039	8.76213	3.19515	8.78768	8.78951	8.73306	8.81803	8.78868	3.19515	8.79398	8.74679	8.72782	8.72388	8.73184	3.19515	8.03532	7.98072	7.97912	8.06519	8.00086	3.19515	8.21997	8.20887	8.21699	8.24177	8.27281
	3.20751	8.77528	8.80383	8.75535	8.77154	8.78532	3.20751	8.77673	8.78924	8.73703	8.82484	8.7921	3.20751	8.78164	8.75061	8.70966	8.72332	8.72791	3.20751	8.02775	7.98874	7.96781	8.07235	8.00198	3.20751	8.21144	8.20317	8.21639	8.23649	8.25275
	3.21991	8.76425	8.82735	8.77159	8.78317	8.77703	3.21991	8.76801	8.79992	8.72302	8.80789	8.78162	3.21991	8.79051	8.76159	8.71609	8.73752	8.72273	3.21991	8.0303	7.99623	7.96494	8.06852	8.00335	3.21991	8.21778	8.20208	8.20249	8.24528	8.26102
	3.23236	8.77829	8.80461	8.75228	8.77952	8.75734	3.23236	8.78565	8.79912	8.7353	8.81518	8.77808	3.23236	8.78679	8.75821	8.71538	8.72459	8.74329	3.23236	8.03007	7.98309	7.96232	8.06303	8.00747	3.23236	8.21112	8.18007	8.20074	8.23702	8.26828
	3.24486	8.77738	8.81882	8.75394	8.78724	8.769	3.24486	8.78892	8.79394	8.73857	8.82365	8.78341	3.24486	8.78084	8.75301	8.71563	8.72104	8.73115	3.24486	8.02198	7.98463	7.96782	8.07953	8.00084	3.24486	8.21843	8.21601	8.20535	8.23584	8.26123
	3.25741	8.7748	8.81262	8.76488	8.77481	8.75695	3.25741	8.77633	8.79464	8.73643	8.803	8.78693	3.25741	8.78638	8.76182	8.71314	8.72106	8.73456	3.25741	8.03248	7.9667	7.95151	8.08187	8.0085	3.25741	8.21328	8.19304	8.19455	8.23666	8.26082
	3.27	8.77057	8.7958	8.74411	8.78355	8.76847	3.27	8.77863	8.79864	8.73505	8.808	8.76406	3.27	8.78577	8.7579	8.70753	8.72956	8.73825	3.27	8.01116	7.98489	7.96282	8.06661	8.00418	3.27	8.21363	8.19827	8.19893	8.22799	8.25301
	3.28265	8.75744	8.79834	8.73261	8.7895	8.75334	3.28265	8.785	8.79712	8.7232	8.81659	8.77195	3.28265	8.79024	8.74214	8.71636	8.71178	8.72597	3.28265	8.02543	7.98602	7.95638	8.07151	7.99826	3.28265	8.21828	8.17856	8.20327	8.24195	8.24342
	3.29534	8.77304	8.81374	8.7394	8.77712	8.76406	3.29534	8.78101	8.78538	8.72997	8.79586	8.78127	3.29534	8.77914	8.75247	8.69871	8.71523	8.72328	3.29534	8.01186	7.98425	7.9748	8.0533	7.99373	3.29534	8.20493	8.19422	8.20246	8.24622	8.2465
	3.30807	8.75698	8.80975	8.76039	8.78126	8.7571	3.30807	8.77592	8.80471	8.72781	8.80653	8.78647	3.30807	8.7732	8.75434	8.71002	8.71686	8.72735	3.30807	8.01355	7.99139	7.95371	8.0624	7.99937	3.30807	8.20848	8.21647	8.20378	8.22629	8.24699
	3.32086	8.7672	8.8049	8.74744	8.77397	8.75379	3.32086	8.77359	8.77742	8.71583	8.81607	8.75458	3.32086	8.79617	8.76049	8.70445	8.70458	8.72735	3.32086	8.0087	7.98433	7.96681	8.06258	7.99144	3.32086	8.19245	8.19377	8.19538	8.23968	8.24769
	3.3337	8.76902	8.80742	8.73804	8.78899	8.74523	3.3337	8.78046	8.77758	8.71255	8.81004	8.7765	3.3337	8.78753	8.74186	8.69881	8.73257	8.70936	3.3337	8.01138	7.97546	7.95239	8.05876	7.98503	3.3337	8.20225	8.18877	8.20457	8.2268	8.24937
	3.34658	8.77281	8.80328	8.74222	8.75732	8.74919	3.34658	8.7558	8.79492	8.69953	8.81335	8.78307	3.34658	8.77995	8.75119	8.70761	8.69523	8.72571	3.34658	8.02124	7.97815	7.95516	8.0688	7.99774	3.34658	8.19909	8.18627	8.19149	8.21535	8.24254
	3.35951	8.75676	8.79325	8.73125	8.78741	8.75237	3.35951	8.77442	8.78691	8.70611	8.80637	8.78163	3.35951	8.76738	8.75954	8.70166	8.69261	8.73114	3.35951	8.01471	7.97505	7.96535	8.06242	7.99158	3.35951	8.20589	8.18297	8.19877	8.22223	8.24179
	3.3725	8.76984	8.80072	8.73553	8.76534	8.75617	3.3725	8.76695	8.76934	8.71741	8.80829	8.77876	3.3725	8.78554	8.73523	8.71162	8.70267	8.72765	3.3725	8.01729	7.97534	7.9478	8.05785	7.99703	3.3725	8.20714	8.19377	8.20158	8.23419	8.25373
	3.38552	8.76775	8.80999	8.74016	8.76966	8.76753	3.38552	8.76196	8.80438	8.7218	8.81099	8.7642	3.38552	8.76382	8.74017	8.69695	8.70196	8.71804	3.38552	8.01648	7.9858	7.96903	8.05356	7.98749	3.38552	8.19917	8.1822	8.19682	8.22447	8.24776
	3.39861	8.76376	8.8058	8.72703	8.78504	8.759	3.39861	8.77653	8.7831	8.69684	8.8024	8.76866	3.39861	8.77243	8.74772	8.71563	8.71273	8.7264	3.39861	8.00723	7.95848	7.96221	8.05971	7.99608	3.39861	8.18728	8.18886	8.19903	8.23864	8.24264
	3.41174	8.76316	8.80112	8.73438	8.77543	8.73892	3.41174	8.75963	8.78004	8.70741	8.81496	8.7701	3.41174	8.77574	8.74151	8.69453	8.71409	8.72558	3.41174	8.00158	7.97806	7.95863	8.07299	7.98762	3.41174	8.18567	8.18827	8.18904	8.22321	8.24389
	3.42493	8.77543	8.80735	8.73431	8.7693	8.74541	3.42493	8.75717	8.77566	8.71597	8.80467	8.77093	3.42493	8.77176	8.74483	8.68534	8.70365	8.72384	3.42493	8.01061	7.9712	7.95289	8.07056	7.9968	3.42493	8.18801	8.18123	8.19729	8.2237	8.24428
	3.43815	8.76532	8.80432	8.74585	8.76842	8.73279	3.43815	8.76161	8.78228	8.69572	8.79427	8.76108	3.43815	8.77811	8.7379	8.70126	8.7087	8.72703	3.43815	8.0081	7.96965	7.95432	8.06345	7.98832	3.43815	8.19701	8.17692	8.18254	8.23066	8.23544
	3.45144	8.76714	8.81273	8.73197	8.77183	8.75533	3.45144	8.75553	8.77233	8.72651	8.80179	8.76909	3.45144	8.75946	8.74661	8.70134	8.69109	8.72115	3.45144	8.01743	7.97876	7.958	8.05352	7.97737	3.45144	8.19606	8.17324	8.18351	8.21486	8.23932
	3.46476	8.76191	8.79621	8.7262	8.76334	8.74893	3.46476	8.7521	8.78196	8.71742	8.78594	8.75969	3.46476	8.77038	8.73153	8.69941	8.71061	8.71796	3.46476	8.01644	7.96223	7.97087	8.05822	7.98586	3.46476	8.18957	8.17936	8.18596	8.22962	8.24175
	3.47815	8.7437	8.81266	8.73323	8.77757	8.75009	3.47815	8.75116	8.77813	8.72439	8.81187	8.78073	3.47815	8.77242	8.72575	8.68276	8.70471	8.71883	3.47815	8.00534	7.96293	7.95473	8.04721	7.98744	3.47815	8.18919	8.18415	8.18384	8.21807	8.23222
	3.49159	8.76801	8.78976	8.7427	8.77761	8.73199	3.49159	8.76174	8.77103	8.70051	8.7936	8.76244	3.49159	8.75776	8.73259	8.69008	8.70438	8.70703	3.49159	8.00816	7.97157	7.95953	8.04678	7.97805	3.49159	8.19963	8.16674	8.18494	8.23006	8.24282
	3.50506	8.76345	8.79932	8.72772	8.77693	8.73994	3.50506	8.76718	8.77534	8.71028	8.80297	8.75942	3.50506	8.75427	8.74291	8.68979	8.70932	8.71627	3.50506	8.01249	7.98194	7.95567	8.03999	7.97501	3.50506	8.1994	8.16418	8.18437	8.21555	8.2257
	3.5186	8.74853	8.79074	8.73407	8.77355	8.74515	3.5186	8.76225	8.7737	8.70136	8.79804	8.77178	3.5186	8.77229	8.73064	8.69526	8.7047	8.71672	3.5186	8.00889	7.96519	7.95519	8.05318	7.98385	3.5186	8.18526	8.16998	8.18415	8.23576	8.23134
	3.53219	8.7507	8.78648	8.73162	8.77923	8.73475	3.53219	8.73674	8.78141	8.70179	8.8009	8.76119	3.53219	8.75839	8.72813	8.69492	8.70509	8.70723	3.53219	8.00774	7.97119	7.9549	8.04243	7.9945	3.53219	8.18091	8.16531	8.18133	8.23227	8.24284
	3.54584	8.75239	8.76918	8.73283	8.78025	8.73833	3.54584	8.75019	8.77825	8.70381	8.78559	8.76351	3.54584	8.77356	8.73106	8.69934	8.69883	8.7038	3.54584	8.01019	7.97022	7.95313	8.04503	7.97722	3.54584	8.19272	8.16828	8.18318	8.22129	8.23323
	3.55953	8.75931	8.78442	8.7316	8.76148	8.74246	3.55953	8.75231	8.76851	8.70749	8.78706	8.76858	3.55953	8.76785	8.73108	8.69126	8.69759	8.6987	3.55953	8.01053	7.96469	7.94615	8.04432	7.98289	3.55953	8.19191	8.17245	8.17899	8.21585	8.21935
	3.57326	8.76751	8.78025	8.71844	8.7671	8.74419	3.57326	8.74888	8.76473	8.70223	8.79784	8.76632	3.57326	8.77203	8.74643	8.67991	8.68549	8.71977	3.57326	8.00741	7.95635	7.94755	8.05099	7.97852	3.57326	8.1932	8.16511	8.17164	8.2226	8.22985
	3.58706	8.75524	8.78856	8.72533	8.76809	8.7419	3.58706	8.74303	8.77498	8.69023	8.78358	8.75813	3.58706	8.77611	8.73276	8.68496	8.70158	8.70341	3.58706	8.02006	7.95999	7.9489	8.04384	7.98151	3.58706	8.18412	8.17459	8.17662	8.21724	8.22123
	3.60091	8.75549	8.77174	8.73625	8.75385	8.73557	3.60091	8.75798	8.76346	8.70315	8.78278	8.75039	3.60091	8.76009	8.73116	8.67997	8.69786	8.69514	3.60091	8.00562	7.96033	7.95792	8.05173	7.97187	3.60091	8.17035	8.15979	8.17539	8.21291	8.23456
	3.61481	8.75586	8.77866	8.72157	8.76033	8.74847	3.61481	8.73825	8.75564	8.7024	8.79603	8.76274	3.61481	8.75856	8.71828	8.681	8.69137	8.6917	3.61481	7.99487	7.954	7.95339	8.04926	7.9722	3.61481	8.17793	8.15943	8.16627	8.22266	8.22909
	3.62876	8.73845	8.79209	8.73219	8.75331	8.7479	3.62876	8.74579	8.78262	8.70081	8.78172	8.76193	3.62876	8.75255	8.73165	8.69189	8.6814	8.70597	3.62876	8.00586	7.95254	7.94561	8.03984	7.96433	3.62876	8.17537	8.15884	8.17418	8.20991	8.22722
	3.64278	8.74001	8.78836	8.72345	8.75236	8.73721	3.64278	8.74729	8.76901	8.68831	8.7929	8.76142	3.64278	8.74353	8.73354	8.67891	8.69658	8.6974	3.64278	8.00343	7.95714	7.94387	8.03933	7.96497	3.64278	8.17097	8.15997	8.16372	8.21789	8.22446
	3.65684	8.7421	8.77847	8.71764	8.75691	8.72862	3.65684	8.74509	8.76454	8.68421	8.77737	8.74714	3.65684	8.74348	8.73501	8.66647	8.68738	8.69426	3.65684	8.00311	7.95422	7.95556	8.05437	7.97298	3.65684	8.17168	8.16171	8.16602	8.21002	8.22612
	3.67095	8.73769	8.77427	8.72555	8.76587	8.7302	3.67095	8.75213	8.75977	8.69195	8.79562	8.76003	3.67095	8.74698	8.71564	8.67616	8.6864	8.67995	3.67095	7.99996	7.94601	7.93492	8.04256	7.97309	3.67095	8.17489	8.17288	8.16376	8.21783	8.2147
	3.68513	8.7379	8.78406	8.71092	8.74054	8.74127	3.68513	8.75161	8.7703	8.69064	8.7965	8.75377	3.68513	8.74072	8.69632	8.6813	8.6907	8.69543	3.68513	7.9939	7.96511	7.94357	8.04513	7.96709	3.68513	8.16664	8.17396	8.17087	8.21005	8.22126
	3.69934	8.74141	8.78242	8.71696	8.7579	8.73445	3.69934	8.74345	8.76441	8.69103	8.78106	8.76008	3.69934	8.74392	8.71507	8.67711	8.69352	8.68995	3.69934	7.99838	7.95546	7.93447	8.04282	7.96553	3.69934	8.17263	8.15272	8.1719	8.22122	8.23345
	3.71361	8.73854	8.77126	8.71367	8.75518	8.72987	3.71361	8.7379	8.76036	8.69672	8.78143	8.74987	3.71361	8.74653	8.71302	8.66837	8.68542	8.68983	3.71361	7.99486	7.95284	7.93891	8.03496	7.97108	3.71361	8.17941	8.16186	8.1638	8.2162	8.21742
	3.72795	8.72837	8.77532	8.70726	8.75468	8.74233	3.72795	8.74464	8.75814	8.68159	8.78312	8.73829	3.72795	8.74569	8.7166	8.67652	8.6819	8.69777	3.72795	7.9984	7.95543	7.93843	8.04018	7.95968	3.72795	8.16552	8.15077	8.15749	8.20764	8.21865
	3.74234	8.73878	8.77307	8.71654	8.74091	8.7332	3.74234	8.73562	8.75945	8.69255	8.77988	8.74294	3.74234	8.74669	8.71084	8.65875	8.67073	8.6987	3.74234	7.99394	7.94415	7.93492	8.03737	7.96332	3.74234	8.16119	8.16442	8.16102	8.2156	8.216
	3.75677	8.71477	8.76219	8.71213	8.75747	8.73325	3.75677	8.73743	8.75287	8.69583	8.76973	8.74499	3.75677	8.75122	8.71344	8.65763	8.68314	8.67432	3.75677	8.0025	7.9445	7.94285	8.04056	7.96372	3.75677	8.16027	8.16616	8.15478	8.20573	8.2188
	3.77128	8.72893	8.76173	8.70704	8.74474	8.71659	3.77128	8.74814	8.74521	8.68032	8.77257	8.73617	3.77128	8.73545	8.7061	8.67272	8.67941	8.6813	3.77128	8.0015	7.95963	7.93039	8.03991	7.9623	3.77128	8.17994	8.15246	8.15483	8.19608	8.2042
	3.78583	8.73094	8.77161	8.69817	8.74496	8.72174	3.78583	8.74004	8.75993	8.68559	8.78635	8.73428	3.78583	8.74347	8.7043	8.67996	8.68789	8.69265	3.78583	7.98668	7.94103	7.93133	8.03752	7.95766	3.78583	8.17044	8.15314	8.15623	8.21696	8.21843
	3.80043	8.7246	8.75403	8.70787	8.74577	8.72595	3.80043	8.73037	8.74761	8.67671	8.78058	8.73755	3.80043	8.73065	8.70459	8.67929	8.68153	8.69941	3.80043	7.99915	7.94324	7.94011	8.05292	7.96581	3.80043	8.15867	8.15545	8.15603	8.21124	8.2092
	3.81509	8.73383	8.76388	8.70309	8.74704	8.72284	3.81509	8.73154	8.75897	8.67759	8.77863	8.75572	3.81509	8.74144	8.72027	8.67533	8.67659	8.68124	3.81509	7.99271	7.94747	7.92857	8.03829	7.94724	3.81509	8.16207	8.15274	8.15621	8.20795	8.20568
	3.8298	8.73083	8.76548	8.71406	8.74884	8.7429	3.8298	8.73719	8.74974	8.69794	8.76821	8.74474	3.8298	8.73178	8.70341	8.66627	8.66997	8.66831	3.8298	8.00353	7.93825	7.93596	8.04337	7.95432	3.8298	8.16441	8.15911	8.16034	8.20006	8.2014
	3.84457	8.73859	8.75868	8.70429	8.72997	8.74067	3.84457	8.73733	8.74887	8.69698	8.7779	8.73862	3.84457	8.72882	8.70401	8.65861	8.68025	8.68351	3.84457	8.00015	7.93454	7.93135	8.03351	7.94959	3.84457	8.15942	8.15044	8.16209	8.20506	8.21745
	3.8594	8.7272	8.7633	8.69453	8.73951	8.71297	3.8594	8.73238	8.74258	8.6958	8.7677	8.73475	3.8594	8.73702	8.69719	8.65468	8.67723	8.68522	3.8594	7.98386	7.94408	7.91697	8.03412	7.95906	3.8594	8.15556	8.1519	8.15252	8.20265	8.21185
	3.87429	8.71583	8.7622	8.69623	8.72478	8.70984	3.87429	8.72706	8.75234	8.70084	8.77742	8.7386	3.87429	8.7265	8.69652	8.65664	8.68153	8.68693	3.87429	7.97867	7.93338	7.91703	8.03638	7.95756	3.87429	8.15955	8.14084	8.1483	8.20391	8.20362
	3.88924	8.72851	8.75811	8.70172	8.745	8.73025	3.88924	8.71696	8.76433	8.68173	8.7842	8.72714	3.88924	8.74823	8.69651	8.66778	8.68177	8.68767	3.88924	7.993	7.93911	7.92017	8.04464	7.95498	3.88924	8.15552	8.14623	8.14424	8.19546	8.20365
	3.90424	8.72223	8.75181	8.69027	8.73988	8.71053	3.90424	8.741	8.73801	8.69389	8.7618	8.73315	3.90424	8.72562	8.70459	8.65247	8.66885	8.67341	3.90424	7.98992	7.94188	7.91579	8.02607	7.9518	3.90424	8.15366	8.14691	8.15151	8.19787	8.2002
	3.91929	8.73474	8.75087	8.70292	8.75264	8.71711	3.91929	8.71353	8.76136	8.67505	8.76877	8.72966	3.91929	8.73275	8.70426	8.6643	8.6713	8.69088	3.91929	7.97706	7.93923	7.91517	8.03323	7.94542	3.91929	8.16039	8.14718	8.1516	8.1838	8.21158
	3.9344	8.73143	8.75729	8.69309	8.73841	8.71511	3.9344	8.72274	8.75543	8.67618	8.76451	8.73332	3.9344	8.72503	8.71266	8.65578	8.65521	8.68166	3.9344	7.98086	7.94044	7.93685	8.02994	7.95527	3.9344	8.15034	8.13962	8.14646	8.1847	8.18984
	3.94957	8.72608	8.75906	8.69486	8.7202	8.71176	3.94957	8.72736	8.74411	8.68678	8.76004	8.73492	3.94957	8.72603	8.69339	8.66277	8.6577	8.67652	3.94957	7.99214	7.92779	7.92393	8.0329	7.95188	3.94957	8.15207	8.13204	8.14917	8.18883	8.20144
	3.9648	8.72569	8.76309	8.70423	8.71807	8.70809	3.9648	8.72654	8.7514	8.67515	8.76282	8.73116	3.9648	8.73289	8.69398	8.65362	8.66792	8.6899	3.9648	7.99377	7.93605	7.93376	8.02002	7.94482	3.9648	8.15182	8.13997	8.1479	8.18997	8.19317
	3.98009	8.72204	8.76312	8.69702	8.73796	8.71725	3.98009	8.7223	8.74589	8.68921	8.76235	8.73463	3.98009	8.71911	8.69477	8.65438	8.66661	8.68116	3.98009	7.99402	7.93772	7.91611	8.02514	7.96028	3.98009	8.15545	8.14415	8.13747	8.1872	8.19993
	3.99544	8.71884	8.74349	8.69409	8.717	8.70017	3.99544	8.73311	8.74244	8.67089	8.75641	8.72238	3.99544	8.72981	8.69732	8.64497	8.66464	8.68893	3.99544	7.98396	7.9399	7.92017	8.0307	7.94696	3.99544	8.16125	8.13659	8.15373	8.18527	8.20065
	4.01084	8.72569	8.75653	8.69835	8.72587	8.69892	4.01084	8.71744	8.74427	8.67874	8.75193	8.71522	4.01084	8.72744	8.68339	8.64951	8.6519	8.6695	4.01084	7.98406	7.93313	7.91835	8.02159	7.94933	4.01084	8.15193	8.12499	8.1502	8.17968	8.20757
	4.0263	8.71481	8.74911	8.70345	8.73189	8.70904	4.0263	8.72343	8.74447	8.6718	8.76246	8.72355	4.0263	8.72307	8.6859	8.66224	8.66166	8.68598	4.0263	7.97659	7.9384	7.91927	8.02357	7.95623	4.0263	8.15134	8.12502	8.13959	8.18233	8.18862
	4.04182	8.72616	8.7508	8.69633	8.71978	8.70272	4.04182	8.71943	8.72807	8.67016	8.74384	8.71707	4.04182	8.71714	8.67241	8.65343	8.65891	8.67504	4.04182	7.98012	7.93752	7.91105	8.02159	7.96227	4.04182	8.15201	8.12446	8.13927	8.17428	8.19949
	4.0574	8.72013	8.74436	8.70396	8.72488	8.70483	4.0574	8.71334	8.73575	8.6777	8.75472	8.7239	4.0574	8.72562	8.68966	8.65264	8.65613	8.66054	4.0574	7.98118	7.92123	7.9119	8.01497	7.95262	4.0574	8.15126	8.13004	8.13889	8.18211	8.198
	4.07304	8.71926	8.74666	8.69962	8.72891	8.70079	4.07304	8.71534	8.74256	8.67514	8.75957	8.72101	4.07304	8.72339	8.68038	8.63526	8.64687	8.66297	4.07304	7.97524	7.9346	7.91463	8.02196	7.94872	4.07304	8.14595	8.12071	8.13438	8.18184	8.18681
	4.08874	8.71698	8.7595	8.68064	8.72178	8.71618	4.08874	8.72025	8.73198	8.66915	8.76101	8.72911	4.08874	8.7168	8.68984	8.64701	8.6502	8.67489	4.08874	7.97059	7.92777	7.91117	8.02065	7.94232	4.08874	8.13638	8.13434	8.13723	8.1711	8.18722
	4.1045	8.70821	8.73354	8.6911	8.72647	8.69995	4.1045	8.71804	8.73937	8.66245	8.75603	8.72562	4.1045	8.72424	8.69688	8.63656	8.66114	8.67338	4.1045	7.97367	7.93548	7.92229	8.01185	7.947	4.1045	8.14818	8.12286	8.14204	8.1699	8.18908
	4.12033	8.70542	8.74189	8.68754	8.73726	8.69867	4.12033	8.7158	8.72754	8.66125	8.75953	8.71432	4.12033	8.73103	8.6798	8.64623	8.6432	8.67667	4.12033	7.98078	7.93965	7.90877	8.01267	7.96027	4.12033	8.13434	8.12359	8.13252	8.17718	8.18922
	4.1362	8.71695	8.74111	8.69636	8.71577	8.69738	4.1362	8.72146	8.74641	8.65803	8.75408	8.73027	4.1362	8.70962	8.6968	8.65363	8.64864	8.67145	4.1362	7.96762	7.92213	7.90872	8.0245	7.94016	4.1362	8.13976	8.12134	8.13651	8.17413	8.18477
	4.15214	8.70456	8.74611	8.68109	8.71431	8.70165	4.15214	8.71321	8.72306	8.66563	8.76238	8.72123	4.15214	8.71525	8.67974	8.65121	8.64647	8.67938	4.15214	7.96066	7.93506	7.91799	8.01104	7.95189	4.15214	8.13402	8.11687	8.13711	8.16432	8.19331
	4.16814	8.71703	8.74661	8.68072	8.71958	8.69666	4.16814	8.72275	8.7518	8.65735	8.75957	8.70612	4.16814	8.7113	8.67652	8.62837	8.65096	8.6507	4.16814	7.97162	7.93766	7.9136	8.01327	7.94001	4.16814	8.13559	8.12371	8.13625	8.16995	8.17623
	4.1842	8.71959	8.74024	8.6807	8.71373	8.71129	4.1842	8.71238	8.73327	8.65896	8.7542	8.71427	4.1842	8.71062	8.68248	8.639	8.63043	8.66075	4.1842	7.96627	7.92655	7.91177	8.00657	7.93586	4.1842	8.13337	8.11191	8.12792	8.1642	8.18121
	4.20033	8.70594	8.74658	8.67262	8.71444	8.70504	4.20033	8.69954	8.72579	8.66498	8.75877	8.72094	4.20033	8.70396	8.673	8.64667	8.64444	8.65854	4.20033	7.95621	7.93076	7.90245	8.01139	7.93892	4.20033	8.12995	8.11397	8.13865	8.16619	8.17574
	4.21651	8.71738	8.74013	8.69416	8.7226	8.70226	4.21651	8.72567	8.73033	8.66146	8.73785	8.71353	4.21651	8.7143	8.67947	8.63398	8.64203	8.67612	4.21651	7.96957	7.92464	7.89954	8.01004	7.92572	4.21651	8.13248	8.12295	8.1233	8.16951	8.17524
	4.23275	8.69586	8.73943	8.6901	8.70913	8.69079	4.23275	8.705	8.73261	8.65875	8.73948	8.7071	4.23275	8.71069	8.67832	8.62837	8.65088	8.67303	4.23275	7.96783	7.91244	7.91123	8.00452	7.93564	4.23275	8.12798	8.12082	8.13342	8.18029	8.18664
	4.24906	8.71891	8.74658	8.68271	8.70996	8.69554	4.24906	8.69283	8.74311	8.65869	8.73736	8.70897	4.24906	8.7093	8.67414	8.63089	8.64378	8.64558	4.24906	7.96349	7.92779	7.90454	7.99727	7.93334	4.24906	8.13773	8.11979	8.12947	8.16453	8.1756
	4.26543	8.7035	8.74144	8.68215	8.72064	8.70573	4.26543	8.71417	8.71649	8.64575	8.74184	8.71645	4.26543	8.70494	8.68581	8.6229	8.63926	8.65742	4.26543	7.95429	7.92754	7.90422	8.00406	7.93208	4.26543	8.11829	8.10577	8.12912	8.16182	8.17228
	4.28186	8.69971	8.739	8.68251	8.70266	8.68738	4.28186	8.70295	8.73426	8.65401	8.73067	8.71361	4.28186	8.71042	8.66145	8.62361	8.62483	8.65866	4.28186	7.97629	7.92159	7.9079	8.00534	7.93519	4.28186	8.12612	8.1099	8.12426	8.1736	8.16543
	4.29836	8.70407	8.75465	8.68048	8.7091	8.70023	4.29836	8.70591	8.71717	8.64583	8.72285	8.70201	4.29836	8.69582	8.67187	8.62609	8.64961	8.65056	4.29836	7.95053	7.90891	7.9008	8.00095	7.93805	4.29836	8.1327	8.10817	8.12833	8.1583	8.16745
	4.31491	8.70457	8.74085	8.69002	8.70275	8.68933	4.31491	8.70426	8.71273	8.64868	8.73739	8.69852	4.31491	8.70367	8.67143	8.63516	8.62948	8.65478	4.31491	7.95197	7.91523	7.90124	8.01193	7.93642	4.31491	8.12368	8.10163	8.12591	8.16689	8.17999
	4.33154	8.69852	8.73628	8.67883	8.70461	8.69523	4.33154	8.70409	8.72799	8.63992	8.73233	8.70972	4.33154	8.70085	8.66697	8.63418	8.62912	8.64533	4.33154	7.94876	7.91403	7.901	8.00214	7.91885	4.33154	8.11673	8.10352	8.11436	8.16303	8.1707
	4.34821	8.68839	8.73194	8.67561	8.69998	8.68984	4.34821	8.70023	8.72536	8.64428	8.74209	8.69944	4.34821	8.70547	8.67503	8.61752	8.62789	8.64974	4.34821	7.95531	7.92528	7.90457	8.00305	7.93031	4.34821	8.11557	8.10097	8.12636	8.15232	8.16463
	4.36496	8.70482	8.73771	8.68068	8.71008	8.68571	4.36496	8.71151	8.72977	8.64515	8.73477	8.69405	4.36496	8.70419	8.67494	8.61856	8.62387	8.6435	4.36496	7.96083	7.91389	7.89703	8.00633	7.91955	4.36496	8.11848	8.11596	8.12162	8.14872	8.1665
	4.38177	8.69612	8.73215	8.67212	8.71791	8.68064	4.38177	8.69654	8.7144	8.64647	8.7289	8.69613	4.38177	8.70211	8.66588	8.62462	8.62961	8.64991	4.38177	7.95774	7.91961	7.89452	8.01176	7.92955	4.38177	8.1154	8.10373	8.11577	8.15565	8.16121
	4.39865	8.70165	8.72917	8.6826	8.71523	8.68926	4.39865	8.69114	8.71453	8.64297	8.73823	8.69854	4.39865	8.68128	8.67065	8.60259	8.62072	8.658	4.39865	7.94638	7.911	7.89646	7.99918	7.93643	4.39865	8.10865	8.10346	8.1158	8.16395	8.17317
	4.41559	8.69712	8.72601	8.66997	8.69825	8.69659	4.41559	8.69788	8.71328	8.64115	8.73658	8.68312	4.41559	8.69657	8.67601	8.63222	8.62646	8.63785	4.41559	7.95198	7.90763	7.89584	8.00878	7.93287	4.41559	8.11266	8.10079	8.11429	8.15414	8.1725
	4.43259	8.68711	8.72901	8.67817	8.70333	8.68674	4.43259	8.6892	8.71639	8.64502	8.72383	8.70296	4.43259	8.69228	8.66802	8.61473	8.63273	8.65399	4.43259	7.95858	7.91441	7.90002	7.99239	7.93177	4.43259	8.1056	8.1062	8.10896	8.14725	8.17032
	4.44966	8.68435	8.71371	8.68442	8.7004	8.684	4.44966	8.69886	8.71055	8.63573	8.73343	8.69305	4.44966	8.68374	8.65725	8.61577	8.6167	8.64597	4.44966	7.96293	7.9008	7.89279	7.99433	7.92124	4.44966	8.09774	8.09699	8.11222	8.14886	8.16633
	4.4668	8.67721	8.72067	8.67062	8.70472	8.68974	4.4668	8.70385	8.69699	8.65494	8.72708	8.70862	4.4668	8.70676	8.66796	8.62411	8.62331	8.63056	4.4668	7.95171	7.91372	7.90063	8.00146	7.92559	4.4668	8.11318	8.10657	8.10615	8.15149	8.15905
	4.48399	8.67409	8.7182	8.65531	8.71707	8.68028	4.48399	8.68608	8.70108	8.63915	8.73742	8.68747	4.48399	8.68984	8.66624	8.61969	8.62687	8.63493	4.48399	7.95235	7.90667	7.9	8.00048	7.91988	4.48399	8.09922	8.10183	8.10267	8.14324	8.15422
	4.50126	8.68817	8.71416	8.67653	8.72763	8.67631	4.50126	8.68067	8.72277	8.62798	8.73667	8.69098	4.50126	8.68684	8.65172	8.61182	8.61782	8.62732	4.50126	7.95275	7.91097	7.88455	8.00761	7.91746	4.50126	8.10583	8.09637	8.10001	8.15199	8.16779
	4.51859	8.68937	8.72556	8.66369	8.70441	8.6779	4.51859	8.70778	8.69699	8.61885	8.73124	8.69129	4.51859	8.69069	8.65259	8.6059	8.61955	8.61799	4.51859	7.94638	7.91121	7.89308	7.99464	7.91816	4.51859	8.09985	8.09646	8.09435	8.14375	8.14942
	4.53599	8.67069	8.72227	8.65608	8.70474	8.6765	4.53599	8.67971	8.70355	8.62781	8.72447	8.69631	4.53599	8.68418	8.65713	8.61599	8.62692	8.62496	4.53599	7.94352	7.90205	7.8946	7.99195	7.91523	4.53599	8.10065	8.08862	8.09733	8.14362	8.14486
	4.55345	8.67318	8.71147	8.66522	8.69792	8.68288	4.55345	8.68387	8.70318	8.64153	8.71851	8.69858	4.55345	8.68428	8.65843	8.61455	8.62225	8.63082	4.55345	7.9414	7.89772	7.88698	7.98608	7.91621	4.55345	8.10157	8.08765	8.09631	8.13583	8.16377
	4.57097	8.68699	8.71454	8.66548	8.69955	8.6712	4.57097	8.70366	8.69898	8.64918	8.72501	8.68789	4.57097	8.6971	8.65087	8.60073	8.62922	8.62414	4.57097	7.9466	7.89858	7.88519	7.98532	7.92172	4.57097	8.09536	8.0989	8.09913	8.1318	8.153
	4.58856	8.68249	8.70961	8.66344	8.69749	8.67851	4.58856	8.69144	8.69822	8.63732	8.73114	8.68552	4.58856	8.69096	8.65441	8.60796	8.62729	8.63039	4.58856	7.94054	7.89909	7.87641	7.99267	7.91153	4.58856	8.10587	8.09893	8.1014	8.1336	8.14986
	4.60623	8.67731	8.70834	8.65867	8.68395	8.66716	4.60623	8.67264	8.6961	8.63277	8.72993	8.68335	4.60623	8.68231	8.6477	8.5949	8.61843	8.6327	4.60623	7.94641	7.88881	7.89081	7.97167	7.91586	4.60623	8.10409	8.10256	8.10325	8.12783	8.15762
	4.62396	8.67108	8.71304	8.65778	8.68812	8.67607	4.62396	8.68228	8.68172	8.63486	8.71511	8.69774	4.62396	8.68623	8.66113	8.60829	8.60276	8.63289	4.62396	7.95027	7.90328	7.88511	7.97563	7.91685	4.62396	8.10087	8.08428	8.08447	8.13204	8.14853
	4.64175	8.6701	8.71038	8.66564	8.6853	8.66754	4.64175	8.69053	8.69242	8.63211	8.71417	8.68558	4.64175	8.68441	8.64764	8.59745	8.61064	8.62737	4.64175	7.94165	7.9119	7.88284	7.97999	7.91644	4.64175	8.08864	8.09501	8.085	8.13078	8.15133
	4.65963	8.67947	8.71252	8.66719	8.70127	8.65645	4.65963	8.68246	8.69036	8.63127	8.71263	8.6938	4.65963	8.67964	8.64354	8.61223	8.61435	8.61606	4.65963	7.95186	7.89438	7.88211	7.9692	7.92039	4.65963	8.09465	8.09148	8.09557	8.13681	8.14468
	4.67755	8.67394	8.71945	8.64594	8.67344	8.66223	4.67755	8.66622	8.71818	8.62836	8.71447	8.68019	4.67755	8.67111	8.64434	8.60189	8.62235	8.62761	4.67755	7.93492	7.90321	7.88484	7.97563	7.90886	4.67755	8.09573	8.07628	8.08554	8.1324	8.14472
	4.69555	8.67261	8.71111	8.65571	8.69401	8.66136	4.69555	8.67246	8.68928	8.63891	8.7204	8.67556	4.69555	8.66911	8.64382	8.60243	8.60087	8.62603	4.69555	7.93528	7.90392	7.88176	7.98503	7.91098	4.69555	8.09665	8.08986	8.07811	8.12224	8.15407
	4.71362	8.66698	8.70239	8.63755	8.68999	8.66582	4.71362	8.67188	8.6919	8.63493	8.71185	8.68659	4.71362	8.67717	8.64568	8.60875	8.61651	8.62397	4.71362	7.93501	7.89289	7.88396	7.97339	7.91401	4.71362	8.08194	8.08012	8.08123	8.13102	8.14974
	4.73176	8.67327	8.70246	8.6465	8.67527	8.66494	4.73176	8.67031	8.70088	8.62817	8.70986	8.67773	4.73176	8.66694	8.64323	8.59809	8.5988	8.62873	4.73176	7.94223	7.88881	7.88136	7.9677	7.90776	4.73176	8.09044	8.08095	8.0879	8.12891	8.14694
	4.74998	8.66951	8.69915	8.6468	8.68713	8.66362	4.74998	8.66981	8.69113	8.63713	8.70646	8.67194	4.74998	8.67069	8.62607	8.60289	8.60907	8.61704	4.74998	7.93522	7.88698	7.87922	7.98035	7.90591	4.74998	8.09906	8.07979	8.09535	8.12524	8.14665
	4.76825	8.67009	8.69766	8.65046	8.67099	8.65195	4.76825	8.66347	8.69644	8.63129	8.69689	8.69261	4.76825	8.66959	8.64792	8.6041	8.61017	8.61277	4.76825	7.93464	7.8998	7.88163	7.97754	7.91499	4.76825	8.09068	8.08016	8.08582	8.12983	8.15134
	4.78659	8.66216	8.70792	8.64798	8.68254	8.65917	4.78659	8.67546	8.69224	8.6171	8.70764	8.69744	4.78659	8.66952	8.6346	8.5999	8.60763	8.62258	4.78659	7.936	7.89108	7.87898	7.97111	7.90329	4.78659	8.09311	8.08397	8.08182	8.13189	8.14118
	4.80501	8.66861	8.70089	8.63729	8.68176	8.65424	4.80501	8.66776	8.69736	8.62967	8.71072	8.6823	4.80501	8.6595	8.62838	8.60141	8.59992	8.61832	4.80501	7.93945	7.8957	7.87881	7.97425	7.91752	4.80501	8.09165	8.07484	8.07919	8.12036	8.1464
	4.8235	8.64881	8.70324	8.63846	8.66761	8.64631	4.8235	8.66784	8.70052	8.62583	8.71301	8.68812	4.8235	8.6708	8.6389	8.60204	8.59789	8.61474	4.8235	7.92065	7.88943	7.86839	7.97374	7.90235	4.8235	8.09053	8.06933	8.07859	8.11507	8.14327
	4.84205	8.66528	8.69441	8.64524	8.67177	8.66054	4.84205	8.66355	8.69456	8.62505	8.70659	8.67749	4.84205	8.66769	8.64655	8.58951	8.61023	8.60853	4.84205	7.93484	7.89257	7.86841	7.96503	7.90647	4.84205	8.08075	8.06901	8.0815	8.11748	8.1415
	4.86067	8.66952	8.70225	8.6482	8.67148	8.63851	4.86067	8.66251	8.6833	8.62139	8.70999	8.67051	4.86067	8.65851	8.62796	8.59064	8.59414	8.60622	4.86067	7.92978	7.89349	7.87212	7.97631	7.90007	4.86067	8.08645	8.06238	8.06962	8.11374	8.14005
	4.87937	8.66218	8.70238	8.64462	8.66755	8.64645	4.87937	8.65997	8.68307	8.61066	8.70364	8.68207	4.87937	8.65645	8.63518	8.58327	8.59033	8.61007	4.87937	7.92368	7.89545	7.87002	7.9742	7.89697	4.87937	8.07686	8.05957	8.07864	8.11912	8.13841
	4.89815	8.663	8.69793	8.65333	8.67916	8.65415	4.89815	8.66097	8.68566	8.6279	8.70976	8.67541	4.89815	8.65803	8.62282	8.58117	8.59184	8.60518	4.89815	7.91478	7.89054	7.87844	7.96115	7.90025	4.89815	8.09314	8.07206	8.07095	8.11781	8.13146
	4.91699	8.66317	8.6948	8.63398	8.67757	8.64707	4.91699	8.6548	8.68366	8.61572	8.70787	8.67595	4.91699	8.65255	8.62412	8.59767	8.59589	8.59633	4.91699	7.9222	7.88344	7.86898	7.97059	7.89983	4.91699	8.08751	8.06521	8.06287	8.10596	8.12089
	4.9359	8.66005	8.69387	8.63414	8.67552	8.64538	4.9359	8.64833	8.69268	8.61428	8.7078	8.68024	4.9359	8.65639	8.62677	8.56758	8.59518	8.60153	4.9359	7.91683	7.88274	7.86266	7.97393	7.8931	4.9359	8.07714	8.06799	8.0754	8.11882	8.1285
	4.95489	8.64352	8.68991	8.62931	8.67585	8.64993	4.95489	8.64777	8.69131	8.61408	8.68839	8.68385	4.95489	8.67067	8.62242	8.58539	8.58694	8.59668	4.95489	7.91891	7.89159	7.85634	7.96396	7.88587	4.95489	8.07219	8.06079	8.07823	8.10109	8.1269
	4.97394	8.65271	8.70048	8.64265	8.67196	8.65637	4.97394	8.65505	8.68518	8.62506	8.69131	8.67703	4.97394	8.66499	8.63185	8.5834	8.58276	8.60286	4.97394	7.92965	7.88615	7.87294	7.96206	7.88694	4.97394	8.08165	8.06377	8.07649	8.11232	8.1235
	4.99307	8.64961	8.69676	8.63486	8.66304	8.65489	4.99307	8.64484	8.67853	8.60344	8.69606	8.66596	4.99307	8.65669	8.62063	8.58002	8.57722	8.59582	4.99307	7.9223	7.88191	7.86855	7.96553	7.89483	4.99307	8.08169	8.06662	8.06032	8.11109	8.12679
	5.01228	8.65426	8.69078	8.63626	8.66652	8.64638	5.01228	8.65728	8.67769	8.61559	8.69566	8.65818	5.01228	8.66502	8.61827	8.57756	8.577	8.60941	5.01228	7.92931	7.8857	7.87122	7.96026	7.88888	5.01228	8.07809	8.06461	8.07869	8.109	8.11637
	5.03155	8.65276	8.70639	8.63543	8.65543	8.64955	5.03155	8.66016	8.67235	8.61161	8.69117	8.66815	5.03155	8.65132	8.61978	8.5837	8.58856	8.58974	5.03155	7.92527	7.87905	7.85523	7.96664	7.8963	5.03155	8.064	8.06061	8.06362	8.11104	8.12387
	5.0509	8.65441	8.69238	8.63003	8.66134	8.65086	5.0509	8.65361	8.68267	8.61637	8.69581	8.66284	5.0509	8.63878	8.61318	8.57711	8.58205	8.59416	5.0509	7.92085	7.88062	7.85779	7.96644	7.89888	5.0509	8.07423	8.06095	8.06868	8.09604	8.12254
	5.07032	8.64792	8.69305	8.62748	8.64714	8.64963	5.07032	8.65305	8.66844	8.60847	8.69634	8.65633	5.07032	8.65518	8.61771	8.5669	8.58005	8.583	5.07032	7.91861	7.87794	7.86194	7.95467	7.8895	5.07032	8.07084	8.05019	8.06355	8.09476	8.11558
	5.08981	8.65611	8.70116	8.62658	8.66087	8.64294	5.08981	8.65091	8.67863	8.60373	8.70205	8.66467	5.08981	8.65857	8.60872	8.57141	8.58533	8.58376	5.08981	7.91528	7.87635	7.85533	7.95522	7.88521	5.08981	8.0692	8.05355	8.07103	8.08688	8.12322
	5.10939	8.64918	8.68347	8.62578	8.65282	8.63599	5.10939	8.65375	8.6742	8.60111	8.70261	8.65518	5.10939	8.66428	8.61157	8.57196	8.57922	8.58707	5.10939	7.91785	7.87642	7.8565	7.95099	7.87896	5.10939	8.06837	8.05125	8.06265	8.08579	8.11863
	5.12904	8.65111	8.69142	8.62558	8.66369	8.63844	5.12904	8.64612	8.66207	8.61002	8.69748	8.65318	5.12904	8.6451	8.60706	8.56909	8.57848	8.59581	5.12904	7.91317	7.87347	7.87008	7.95597	7.88765	5.12904	8.05268	8.05507	8.06141	8.09418	8.12365
	5.14875	8.63933	8.69484	8.63319	8.6574	8.64709	5.14875	8.65219	8.66659	8.60693	8.68211	8.64853	5.14875	8.65057	8.61442	8.57286	8.57896	8.59239	5.14875	7.90475	7.87913	7.87036	7.96095	7.88287	5.14875	8.06307	8.03912	8.05982	8.08615	8.11022
	5.16855	8.64551	8.68889	8.62594	8.66118	8.64527	5.16855	8.65547	8.65666	8.60541	8.68016	8.64305	5.16855	8.64872	8.60918	8.58275	8.57145	8.5865	5.16855	7.90584	7.8794	7.86172	7.95915	7.87859	5.16855	8.05493	8.03522	8.05832	8.08955	8.10541
	5.18843	8.64071	8.68216	8.63184	8.65152	8.62842	5.18843	8.64521	8.67058	8.60571	8.68136	8.65476	5.18843	8.64647	8.59878	8.55378	8.57968	8.58806	5.18843	7.9198	7.87456	7.85148	7.96222	7.87834	5.18843	8.05361	8.05149	8.06476	8.0952	8.10544
	5.20836	8.64465	8.67953	8.62255	8.64594	8.64405	5.20836	8.6404	8.66328	8.60455	8.68139	8.656	5.20836	8.64201	8.59861	8.56193	8.58071	8.59369	5.20836	7.92104	7.87575	7.85153	7.96281	7.88055	5.20836	8.05386	8.04349	8.0575	8.09357	8.12313
	5.22839	8.64184	8.68611	8.62563	8.66242	8.6442	5.22839	8.64194	8.66165	8.6057	8.68315	8.64259	5.22839	8.64028	8.59579	8.57237	8.57566	8.58142	5.22839	7.90541	7.86549	7.86444	7.95538	7.87867	5.22839	8.06326	8.04084	8.06174	8.09837	8.10485
	5.24849	8.62931	8.68453	8.62943	8.65541	8.63864	5.24849	8.65392	8.65033	8.60053	8.67747	8.6457	5.24849	8.63985	8.59719	8.5593	8.57496	8.58776	5.24849	7.91912	7.86667	7.85438	7.95798	7.88164	5.24849	8.05593	8.02985	8.05197	8.09146	8.10706
	5.26866	8.65268	8.67797	8.62925	8.65791	8.63824	5.26866	8.64858	8.65875	8.60578	8.67048	8.64368	5.26866	8.63421	8.59594	8.56129	8.56593	8.59322	5.26866	7.90816	7.86671	7.85406	7.94527	7.87121	5.26866	8.05587	8.02699	8.05526	8.09431	8.1084
	5.28891	8.64239	8.67162	8.62387	8.6551	8.63515	5.28891	8.63852	8.66955	8.59427	8.6853	8.6412	5.28891	8.64362	8.58771	8.56147	8.57891	8.59227	5.28891	7.90185	7.86506	7.8501	7.95654	7.87446	5.28891	8.0507	8.03879	8.05288	8.08785	8.10625
	5.30924	8.62819	8.69005	8.62121	8.64668	8.62689	5.30924	8.65522	8.6563	8.59631	8.6845	8.64626	5.30924	8.63047	8.59307	8.54557	8.57015	8.58324	5.30924	7.90616	7.86689	7.84799	7.94596	7.88131	5.30924	8.04234	8.03111	8.05449	8.08244	8.10145
	5.32965	8.63002	8.67623	8.6087	8.65304	8.62972	5.32965	8.64457	8.66146	8.60713	8.67631	8.64807	5.32965	8.6304	8.59836	8.55613	8.58303	8.57388	5.32965	7.90799	7.8684	7.84963	7.96578	7.87339	5.32965	8.04759	8.03768	8.04848	8.07886	8.11307
	5.35014	8.63736	8.66637	8.62005	8.64863	8.626	5.35014	8.6395	8.65783	8.60215	8.67452	8.65265	5.35014	8.62957	8.59583	8.5566	8.57383	8.57947	5.35014	7.90642	7.85229	7.85503	7.95143	7.87056	5.35014	8.04256	8.03517	8.03154	8.07916	8.10106
	5.3707	8.64605	8.66404	8.61804	8.65223	8.62942	5.3707	8.64738	8.65041	8.6028	8.67512	8.65907	5.3707	8.63195	8.59076	8.55572	8.56119	8.57326	5.3707	7.89638	7.85685	7.84324	7.94794	7.876	5.3707	8.04321	8.02919	8.04634	8.07315	8.09993
	5.39134	8.62814	8.66226	8.60889	8.64072	8.629	5.39134	8.63171	8.66941	8.58838	8.66677	8.65117	5.39134	8.63043	8.58532	8.55479	8.55733	8.57545	5.39134	7.90341	7.85073	7.84218	7.94662	7.8728	5.39134	8.03947	8.03322	8.03836	8.08334	8.10182
	5.41205	8.63379	8.65277	8.61003	8.65779	8.62121	5.41205	8.63544	8.65987	8.58539	8.66366	8.6493	5.41205	8.62408	8.5817	8.55158	8.56612	8.57949	5.41205	7.89331	7.84314	7.84551	7.94627	7.86145	5.41205	8.04309	8.02224	8.03088	8.06743	8.08462
	5.43285	8.63521	8.66913	8.60783	8.64058	8.62218	5.43285	8.64056	8.65286	8.57647	8.67479	8.6506	5.43285	8.61513	8.58599	8.55551	8.55038	8.56681	5.43285	7.90073	7.85352	7.8412	7.93535	7.87446	5.43285	8.03427	8.03354	8.03686	8.07832	8.09519
	5.45372	8.63357	8.65769	8.61824	8.64398	8.62767	5.45372	8.64091	8.65733	8.59152	8.67135	8.64439	5.45372	8.62812	8.5858	8.55357	8.56844	8.5795	5.45372	7.90075	7.85205	7.84404	7.93524	7.87215	5.45372	8.03437	8.03192	8.03519	8.07359	8.08475
	5.47469	8.61924	8.65959	8.60496	8.64778	8.62997	5.47469	8.62706	8.64575	8.59121	8.6762	8.64606	5.47469	8.61604	8.59208	8.54512	8.55762	8.56442	5.47469	7.90144	7.86855	7.84145	7.94028	7.86424	5.47469	8.03604	8.02208	8.03229	8.07172	8.07576
	5.49573	8.62509	8.65535	8.61024	8.63552	8.6251	5.49573	8.62886	8.66735	8.58201	8.66908	8.64701	5.49573	8.62394	8.57393	8.53498	8.55537	8.57314	5.49573	7.89815	7.84822	7.83256	7.93125	7.86324	5.49573	8.04717	8.02259	8.03821	8.07434	8.07851
	5.51684	8.63578	8.64735	8.60881	8.64339	8.61066	5.51684	8.62871	8.6579	8.60021	8.67211	8.63565	5.51684	8.62435	8.57163	8.5474	8.56241	8.57252	5.51684	7.89351	7.85128	7.8376	7.94186	7.86792	5.51684	8.02783	8.01749	8.03302	8.07032	8.07538
	5.53804	8.62084	8.65482	8.60115	8.64499	8.61279	5.53804	8.62246	8.6513	8.58752	8.66157	8.62569	5.53804	8.61741	8.58207	8.54257	8.5578	8.57191	5.53804	7.89073	7.84888	7.84424	7.93335	7.85987	5.53804	8.04034	8.02332	8.03022	8.06822	8.08139
	5.55931	8.6241	8.66519	8.61421	8.62837	8.5964	5.55931	8.61168	8.65238	8.59109	8.66622	8.64198	5.55931	8.60168	8.57984	8.5444	8.56149	8.57015	5.55931	7.89497	7.84248	7.83566	7.93894	7.87145	5.55931	8.03387	8.02513	8.02763	8.06649	8.08173
	5.58068	8.62557	8.66096	8.59982	8.6407	8.62236	5.58068	8.61188	8.63808	8.58183	8.662	8.6422	5.58068	8.60802	8.57585	8.535	8.54705	8.56113	5.58068	7.88457	7.85771	7.83752	7.93497	7.85952	5.58068	8.03579	8.02744	8.04292	8.07517	8.07252
	5.60211	8.62236	8.64273	8.59749	8.63585	8.61257	5.60211	8.63384	8.65465	8.5817	8.6642	8.63934	5.60211	8.60456	8.57485	8.52764	8.54941	8.5648	5.60211	7.89169	7.83994	7.82981	7.92516	7.85884	5.60211	8.03209	8.02129	8.03113	8.08197	8.08491
	5.62364	8.61432	8.65567	8.59521	8.63169	8.61066	5.62364	8.62777	8.63512	8.5799	8.65493	8.63676	5.62364	8.60312	8.58388	8.54366	8.56187	8.56054	5.62364	7.88459	7.84672	7.82561	7.93372	7.86734	5.62364	8.0224	8.02002	8.03137	8.06766	8.07419
	5.64524	8.61802	8.67117	8.59966	8.63224	8.60911	5.64524	8.63088	8.64908	8.57058	8.65847	8.61786	5.64524	8.60631	8.5751	8.53928	8.5539	8.56012	5.64524	7.87721	7.84494	7.82199	7.93241	7.85896	5.64524	8.02048	8.00914	8.02175	8.07067	8.07043
	5.66692	8.61403	8.65214	8.60064	8.62851	8.61619	5.66692	8.61132	8.65362	8.57733	8.66051	8.62272	5.66692	8.60974	8.57267	8.52332	8.54749	8.56563	5.66692	7.87398	7.84168	7.8321	7.93019	7.86389	5.66692	8.02303	8.01867	8.03042	8.06515	8.06854
	5.68869	8.61539	8.6461	8.58997	8.62637	8.61372	5.68869	8.62905	8.64272	8.5693	8.66249	8.62934	5.68869	8.59334	8.5701	8.53277	8.55143	8.56477	5.68869	7.87952	7.84445	7.83051	7.92984	7.85711	5.68869	8.02306	8.00736	8.02467	8.06574	8.06927
	5.71054	8.60847	8.64024	8.60318	8.62442	8.60781	5.71054	8.61951	8.63516	8.57014	8.65835	8.63658	5.71054	8.60321	8.58214	8.53154	8.54334	8.54781	5.71054	7.87883	7.8463	7.82696	7.92008	7.85814	5.71054	8.0247	8.01066	8.01372	8.06092	8.06537
	5.73247	8.61619	8.63702	8.59169	8.62289	8.61187	5.73247	8.60609	8.64262	8.58343	8.65939	8.61731	5.73247	8.59873	8.57583	8.52922	8.54477	8.55421	5.73247	7.8802	7.84962	7.82316	7.91749	7.8551	5.73247	8.01856	8.01157	8.02045	8.05426	8.07215
	5.75449	8.61554	8.64162	8.59199	8.62404	8.61561	5.75449	8.62084	8.65114	8.57575	8.65312	8.62636	5.75449	8.5909	8.57969	8.5386	8.54287	8.55985	5.75449	7.87925	7.84623	7.83793	7.91602	7.85903	5.75449	8.01358	8.01301	8.01677	8.0552	8.06634
	5.7766	8.61665	8.64678	8.59456	8.62979	8.60358	5.7766	8.62341	8.65181	8.57336	8.65732	8.61556	5.7766	8.59583	8.57228	8.52627	8.54189	8.55073	5.7766	7.86675	7.84648	7.82307	7.91633	7.85669	5.7766	8.01821	8.01053	8.02216	8.05341	8.07157
	5.79878	8.60833	8.65463	8.59339	8.6204	8.60504	5.79878	8.61509	8.64985	8.56837	8.64477	8.62766	5.79878	8.5863	8.56803	8.51742	8.54067	8.54575	5.79878	7.87765	7.84647	7.82287	7.91502	7.85767	5.79878	8.0216	8.00848	8.01333	8.05098	8.06807
	5.82105	8.60279	8.64103	8.58997	8.61825	8.60085	5.82105	8.61015	8.64929	8.56263	8.65304	8.61318	5.82105	8.58768	8.56241	8.53319	8.54646	8.55249	5.82105	7.88293	7.84082	7.81785	7.92364	7.84665	5.82105	8.00706	8.00507	8.00493	8.05541	8.06874
	5.8434	8.60188	8.64444	8.58423	8.62283	8.59989	5.8434	8.61006	8.6503	8.56284	8.65263	8.61093	5.8434	8.59896	8.56129	8.52382	8.53579	8.53924	5.8434	7.88348	7.83846	7.81171	7.9157	7.85739	5.8434	8.01378	8.00477	8.0067	8.04257	8.05969
	5.86585	8.60793	8.65021	8.60025	8.62168	8.59565	5.86585	8.61506	8.64609	8.56393	8.65867	8.6118	5.86585	8.59192	8.56019	8.5234	8.54249	8.54453	5.86585	7.87955	7.84533	7.82149	7.91619	7.84613	5.86585	8.01464	8.0031	8.00783	8.04719	8.05754
	5.88837	8.60626	8.63725	8.58261	8.61839	8.59073	5.88837	8.61153	8.63075	8.56513	8.63866	8.61355	5.88837	8.58697	8.56081	8.52276	8.5278	8.54582	5.88837	7.88447	7.83343	7.82212	7.91208	7.84092	5.88837	8.01556	8.0018	8.00631	8.04042	8.05753
	5.91099	8.59633	8.64053	8.58597	8.61417	8.60054	5.91099	8.60063	8.63262	8.55961	8.64597	8.60797	5.91099	8.58781	8.56676	8.52375	8.5434	8.55253	5.91099	7.86949	7.83083	7.8147	7.91615	7.84604	5.91099	8.01175	8.00305	8.00577	8.04751	8.05503
	5.93367	8.607	8.65251	8.58603	8.61783	8.59143	5.93367	8.60519	8.63265	8.56824	8.64571	8.61459	5.93367	8.59739	8.56164	8.51442	8.53007	8.53021	5.93367	7.87732	7.84017	7.81248	7.91061	7.8367	5.93367	8.01251	8.00489	8.01271	8.04144	8.06853
	5.95646	8.59604	8.63378	8.58287	8.61102	8.59517	5.95646	8.60423	8.64075	8.56098	8.63919	8.61202	5.95646	8.5731	8.569	8.5249	8.53958	8.53613	5.95646	7.88389	7.82703	7.81308	7.91404	7.83789	5.95646	8.00675	7.9989	8.00993	8.04526	8.05203
	5.97934	8.60061	8.64698	8.58673	8.61103	8.59225	5.97934	8.60207	8.6147	8.55177	8.63433	8.62012	5.97934	8.5893	8.56154	8.5171	8.5239	8.54015	5.97934	7.87292	7.84207	7.82285	7.92445	7.8397	5.97934	8.01387	7.99703	8.00838	8.04264	8.05377
	6.00229	8.60128	8.63531	8.58207	8.59501	8.58837	6.00229	8.603	8.62355	8.56066	8.63249	8.60833	6.00229	8.59028	8.55882	8.51721	8.52375	8.54578	6.00229	7.87091	7.82931	7.81339	7.90745	7.84097	6.00229	7.99467	7.99984	8.00767	8.04195	8.05157
	6.02534	8.59891	8.63816	8.57697	8.60856	8.59703	6.02534	8.60972	8.62623	8.55633	8.63242	8.60184	6.02534	8.58643	8.55428	8.50722	8.52357	8.5363	6.02534	7.86928	7.82651	7.80657	7.91774	7.839	6.02534	7.99087	7.99207	7.99711	8.03399	8.06308
	6.04847	8.59315	8.63548	8.58655	8.60665	8.59125	6.04847	8.60385	8.62448	8.55793	8.63037	8.59746	6.04847	8.57846	8.55197	8.49295	8.51301	8.52414	6.04847	7.87469	7.82666	7.79304	7.90398	7.83291	6.04847	8.00005	7.98853	8.00275	8.04337	8.056
	6.07169	8.59724	8.61946	8.57768	8.60678	8.5914	6.07169	8.59579	8.62508	8.55909	8.6364	8.60134	6.07169	8.57314	8.55583	8.52115	8.52788	8.53869	6.07169	7.86579	7.83092	7.80022	7.92021	7.84618	6.07169	7.99389	7.98527	8.00852	8.02801	8.05034
	6.095	8.60107	8.64473	8.57523	8.60924	8.59549	6.095	8.58814	8.61675	8.55081	8.62744	8.59347	6.095	8.58719	8.55159	8.51366	8.53263	8.5225	6.095	7.87493	7.81434	7.80932	7.9106	7.84138	6.095	7.98908	7.99124	8.00211	8.02713	8.05563
	6.1184	8.59696	8.63362	8.57524	8.61097	8.5897	6.1184	8.59424	8.62174	8.5463	8.61746	8.59733	6.1184	8.57728	8.55073	8.5133	8.52768	8.5224	6.1184	7.87138	7.8253	7.80511	7.90772	7.83689	6.1184	7.98986	7.98212	7.99696	8.03791	8.04151
	6.14189	8.59829	8.63494	8.58075	8.60281	8.58827	6.14189	8.59422	8.62592	8.55324	8.61318	8.60961	6.14189	8.58283	8.54789	8.50122	8.5226	8.53549	6.14189	7.87011	7.82521	7.80174	7.90512	7.83946	6.14189	7.98856	7.98019	7.99289	8.0274	8.04097
	6.16546	8.58735	8.61832	8.58149	8.60574	8.5859	6.16546	8.59994	8.61889	8.54466	8.62538	8.60375	6.16546	8.58353	8.55149	8.50081	8.50192	8.52558	6.16546	7.8697	7.82571	7.79445	7.89959	7.83429	6.16546	7.98906	7.98263	8.00204	8.03525	8.03539
	6.18913	8.58532	8.62204	8.58064	8.61405	8.58576	6.18913	8.58296	8.6147	8.53937	8.62558	8.58738	6.18913	8.58284	8.54318	8.49624	8.51704	8.52385	6.18913	7.87122	7.81915	7.798	7.89638	7.83993	6.18913	7.98332	7.98047	7.99493	8.02183	8.03488
	6.21289	8.57812	8.62264	8.56739	8.60275	8.57939	6.21289	8.60143	8.61101	8.53263	8.63677	8.60082	6.21289	8.57875	8.54566	8.4961	8.52567	8.52138	6.21289	7.86876	7.82102	7.79293	7.89689	7.83639	6.21289	7.98841	7.97435	7.98963	8.01587	8.04367
	6.23674	8.58487	8.61545	8.57338	8.59615	8.58543	6.23674	8.5828	8.61525	8.53372	8.61405	8.59418	6.23674	8.57516	8.53085	8.50141	8.51949	8.52131	6.23674	7.85905	7.82444	7.79958	7.89155	7.84423	6.23674	7.98579	7.98255	7.98088	8.01343	8.02992
	6.26067	8.59119	8.61537	8.57488	8.60417	8.57595	6.26067	8.58428	8.61602	8.54748	8.61967	8.59304	6.26067	8.57821	8.54816	8.49857	8.51017	8.52034	6.26067	7.86703	7.82115	7.79993	7.89888	7.83329	6.26067	7.99538	7.9659	7.98455	8.02781	8.04221
	6.2847	8.58406	8.61462	8.57808	8.60719	8.57617	6.2847	8.57939	8.61095	8.53488	8.63017	8.60005	6.2847	8.57685	8.53557	8.49052	8.50832	8.52894	6.2847	7.87257	7.81774	7.79098	7.88608	7.83194	6.2847	7.98616	7.9688	7.98616	8.02046	8.0429
	6.30883	8.57092	8.6199	8.57551	8.60445	8.57698	6.30883	8.58493	8.60216	8.54376	8.62107	8.6002	6.30883	8.57404	8.53679	8.50628	8.51145	8.50995	6.30883	7.86825	7.81565	7.79857	7.90017	7.83059	6.30883	7.98473	7.97994	7.98017	8.00785	8.03737
	6.33304	8.57977	8.62007	8.55619	8.5923	8.57215	6.33304	8.57679	8.6045	8.53758	8.62544	8.5965	6.33304	8.5695	8.5405	8.50545	8.50842	8.51905	6.33304	7.86321	7.81009	7.78996	7.88809	7.82864	6.33304	7.98759	7.97008	7.98133	8.01483	8.04048
	6.35734	8.57198	8.6137	8.55256	8.59712	8.56759	6.35734	8.58277	8.60931	8.5356	8.62697	8.59762	6.35734	8.57457	8.52908	8.48804	8.5113	8.50877	6.35734	7.86766	7.80718	7.78671	7.89627	7.83683	6.35734	7.98166	7.96201	7.97791	8.01612	8.03126
	6.38174	8.56634	8.61816	8.55327	8.59243	8.57795	6.38174	8.58857	8.60948	8.53379	8.6194	8.59407	6.38174	8.56651	8.53134	8.49772	8.50669	8.5127	6.38174	7.86144	7.81467	7.79558	7.8912	7.82453	6.38174	7.98786	7.97557	7.97247	8.01998	8.0336
	6.40623	8.56927	8.60636	8.55361	8.58658	8.56313	6.40623	8.59435	8.60186	8.52306	8.61828	8.59466	6.40623	8.56991	8.53303	8.48891	8.4962	8.51918	6.40623	7.85678	7.79464	7.78274	7.88903	7.83245	6.40623	7.97931	7.96134	7.9747	8.01668	8.02963
	6.43081	8.57424	8.61523	8.54997	8.58883	8.55524	6.43081	8.57515	8.60998	8.52128	8.61919	8.59571	6.43081	8.56651	8.53473	8.48763	8.49846	8.51372	6.43081	7.85026	7.80552	7.79958	7.88409	7.82851	6.43081	7.97589	7.96329	7.96828	8.02451	8.03338
	6.45549	8.57141	8.61063	8.54896	8.5934	8.5673	6.45549	8.58858	8.60822	8.53059	8.61435	8.60426	6.45549	8.56615	8.53776	8.50074	8.48898	8.51685	6.45549	7.85218	7.80372	7.78924	7.8858	7.83069	6.45549	7.98471	7.95938	7.9688	7.99705	8.0232
	6.48026	8.5678	8.60467	8.55017	8.58687	8.55522	6.48026	8.57605	8.60007	8.52015	8.61824	8.58537	6.48026	8.56434	8.53556	8.50096	8.48834	8.51612	6.48026	7.86247	7.80465	7.77807	7.89423	7.82174	6.48026	7.97407	7.96213	7.96632	8.00595	8.01932
	6.50513	8.57674	8.62193	8.55639	8.58971	8.5682	6.50513	8.58652	8.60922	8.52067	8.61487	8.58116	6.50513	8.56043	8.5451	8.49291	8.51173	8.51512	6.50513	7.84691	7.79975	7.7891	7.88554	7.81734	6.50513	7.96425	7.96255	7.96292	8.00501	8.02165
	6.53009	8.58393	8.6157	8.54373	8.57961	8.5557	6.53009	8.57499	8.5989	8.52539	8.61569	8.5834	6.53009	8.55688	8.52968	8.48966	8.49757	8.51482	6.53009	7.83743	7.80724	7.78425	7.88026	7.82885	6.53009	7.96932	7.9636	7.97122	8.01016	8.01519
	6.55514	8.57176	8.60914	8.54935	8.57448	8.55888	6.55514	8.57997	8.59481	8.52277	8.61621	8.57919	6.55514	8.56527	8.53398	8.48405	8.49465	8.51379	6.55514	7.84647	7.7947	7.78157	7.88605	7.81221	6.55514	7.96499	7.96063	7.96269	8.01306	8.01806
	6.58029	8.58428	8.60947	8.5481	8.58268	8.55793	6.58029	8.57473	8.59128	8.5283	8.60008	8.57944	6.58029	8.54258	8.51832	8.48706	8.50088	8.50818	6.58029	7.83961	7.79966	7.78153	7.88633	7.8234	6.58029	7.96209	7.94992	7.96836	8.00759	8.01639
	6.60554	8.56612	8.60173	8.54414	8.57044	8.55941	6.60554	8.57174	8.5944	8.51448	8.61568	8.58766	6.60554	8.55192	8.5306	8.48183	8.49972	8.51576	6.60554	7.83196	7.80124	7.78033	7.8826	7.82246	6.60554	7.95383	7.95914	7.955	8.00663	8.01381
	6.63088	8.57361	8.61866	8.54971	8.57487	8.55911	6.63088	8.57035	8.58802	8.52271	8.62305	8.57447	6.63088	8.5438	8.51945	8.48326	8.48836	8.51275	6.63088	7.84492	7.80444	7.7785	7.87399	7.8202	6.63088	7.96522	7.94616	7.96583	8.00101	8.00741
	6.65631	8.58061	8.61507	8.54154	8.58651	8.56686	6.65631	8.56417	8.58688	8.5198	8.60395	8.57242	6.65631	8.54455	8.51635	8.48364	8.49214	8.51297	6.65631	7.83682	7.79712	7.77987	7.88007	7.81889	6.65631	7.95849	7.95209	7.95663	8.00818	8.01553
	6.68185	8.56146	8.6061	8.54029	8.57595	8.55981	6.68185	8.56347	8.59325	8.52651	8.59981	8.56092	6.68185	8.54409	8.51813	8.47569	8.49357	8.50514	6.68185	7.83272	7.79596	7.7761	7.87289	7.81077	6.68185	7.95745	7.95599	7.96045	8.00254	8.01117
	6.70749	8.5647	8.59343	8.54001	8.57047	8.55813	6.70749	8.54846	8.59904	8.50798	8.60736	8.5674	6.70749	8.5408	8.51601	8.47039	8.47958	8.50774	6.70749	7.83679	7.80347	7.77534	7.87554	7.81985	6.70749	7.95183	7.94404	7.95941	8.00639	8.01342
	6.73321	8.569	8.60489	8.54189	8.57209	8.55935	6.73321	8.55554	8.5865	8.5233	8.60196	8.56686	6.73321	8.54441	8.52768	8.46921	8.47637	8.50943	6.73321	7.83799	7.80289	7.77568	7.86856	7.80957	6.73321	7.95417	7.94404	7.94871	7.99287	8.01718
	6.75904	8.56398	8.59548	8.54027	8.57142	8.55508	6.75904	8.55368	8.58718	8.52021	8.60567	8.56474	6.75904	8.54212	8.52939	8.46221	8.47623	8.49988	6.75904	7.83512	7.79524	7.77581	7.8805	7.80995	6.75904	7.94947	7.94399	7.95226	7.98803	8.00522
	6.78496	8.5694	8.59501	8.54542	8.56973	8.55167	6.78496	8.55565	8.58612	8.50709	8.59789	8.57641	6.78496	8.53252	8.51677	8.46843	8.47672	8.48924	6.78496	7.83674	7.79706	7.77437	7.8719	7.8029	6.78496	7.94432	7.94352	7.94539	7.99042	8.00944
	6.81099	8.5588	8.60542	8.53178	8.56916	8.54471	6.81099	8.5663	8.58748	8.50695	8.59439	8.55885	6.81099	8.54117	8.50921	8.46453	8.4728	8.48884	6.81099	7.83516	7.8019	7.77369	7.88443	7.80461	6.81099	7.96387	7.94524	7.95252	7.98884	8.00138
	6.83711	8.56099	8.59127	8.53266	8.57332	8.54652	6.83711	8.55184	8.58572	8.51667	8.59934	8.55698	6.83711	8.53609	8.51463	8.46563	8.47581	8.49217	6.83711	7.8353	7.79788	7.77639	7.86675	7.80385	6.83711	7.94733	7.93918	7.94402	7.99426	8.00103
	6.86334	8.54637	8.59539	8.53437	8.56855	8.54219	6.86334	8.55081	8.58482	8.50964	8.59966	8.56898	6.86334	8.52805	8.50179	8.47132	8.47886	8.48847	6.86334	7.83849	7.79309	7.77526	7.86383	7.80538	6.86334	7.94486	7.93569	7.94669	7.98852	8.00827
	6.88966	8.5617	8.58478	8.52844	8.57104	8.55028	6.88966	8.53918	8.58186	8.51755	8.5867	8.55799	6.88966	8.53537	8.51045	8.45551	8.47698	8.48923	6.88966	7.83413	7.7861	7.77835	7.86841	7.80059	6.88966	7.94898	7.94316	7.93987	7.98308	7.99528
	6.91609	8.55181	8.59107	8.53677	8.56247	8.54997	6.91609	8.55518	8.58426	8.50875	8.59716	8.58	6.91609	8.52524	8.49749	8.45892	8.46999	8.49055	6.91609	7.83332	7.79164	7.7742	7.86976	7.80745	6.91609	7.94421	7.94495	7.93954	7.98106	8.00466
	6.94261	8.54227	8.58943	8.51627	8.55273	8.55112	6.94261	8.55303	8.58191	8.51088	8.59098	8.55851	6.94261	8.51981	8.50256	8.46007	8.47142	8.48248	6.94261	7.83551	7.7846	7.76697	7.8659	7.79958	6.94261	7.93938	7.93802	7.93551	7.98047	7.99143
	6.96924	8.54781	8.58654	8.5198	8.55756	8.5494	6.96924	8.54239	8.57743	8.5019	8.57665	8.5559	6.96924	8.51756	8.49831	8.46286	8.46951	8.47694	6.96924	7.82891	7.79051	7.76761	7.8718	7.80581	6.96924	7.93869	7.94193	7.93144	7.97954	8.00052
	6.99596	8.54953	8.58354	8.53057	8.55477	8.54256	6.99596	8.5532	8.57877	8.50374	8.59072	8.55564	6.99596	8.53456	8.49838	8.45642	8.46206	8.47606	6.99596	7.82859	7.77909	7.76424	7.86983	7.79755	6.99596	7.93943	7.9336	7.93583	7.9787	7.9895
	7.0228	8.54449	8.57147	8.52609	8.55752	8.54792	7.0228	8.54429	8.57604	8.50802	8.59351	8.5608	7.0228	8.52584	8.49571	8.44854	8.47106	8.47505	7.0228	7.82384	7.77723	7.76788	7.86841	7.80327	7.0228	7.92827	7.92246	7.93923	7.97367	7.98795
	7.04973	8.54445	8.58423	8.53081	8.55788	8.53705	7.04973	8.54314	8.57514	8.50207	8.57879	8.56072	7.04973	8.52635	8.49688	8.45135	8.46271	8.4715	7.04973	7.82636	7.78703	7.76235	7.86529	7.80193	7.04973	7.92616	7.92726	7.9418	7.97216	7.99587
	7.07676	8.55159	8.58324	8.53002	8.55127	8.54131	7.07676	8.54136	8.57593	8.50524	8.58156	8.56075	7.07676	8.51711	8.49374	8.46165	8.46113	8.46127	7.07676	7.82583	7.78478	7.76769	7.86587	7.79775	7.07676	7.93294	7.93056	7.93882	7.9688	7.97868
	7.1039	8.5469	8.58227	8.52532	8.55318	8.53643	7.1039	8.54773	8.57515	8.49468	8.58922	8.5523	7.1039	8.5176	8.495	8.46202	8.45754	8.47336	7.1039	7.82478	7.79134	7.76473	7.86719	7.79948	7.1039	7.93017	7.93046	7.92467	7.97223	7.97734
	7.13114	8.54571	8.58657	8.52744	8.54702	8.5457	7.13114	8.54222	8.57393	8.49794	8.57589	8.55157	7.13114	8.5197	8.49768	8.44959	8.45086	8.47137	7.13114	7.82006	7.78156	7.75724	7.87082	7.7942	7.13114	7.93176	7.924	7.92292	7.96506	7.98324
	7.15847	8.55014	8.58014	8.52586	8.54171	8.54428	7.15847	8.5406	8.55866	8.49144	8.58952	8.55865	7.15847	8.52026	8.49393	8.44998	8.46545	8.4687	7.15847	7.81947	7.78168	7.77021	7.85953	7.79365	7.15847	7.93639	7.92876	7.93029	7.96253	7.98784
	7.18593	8.54139	8.57167	8.53157	8.54098	8.52884	7.18593	8.53895	8.56539	8.49668	8.59278	8.54851	7.18593	8.52419	8.50591	8.44808	8.45976	8.47668	7.18593	7.82122	7.78081	7.76374	7.85608	7.7837	7.18593	7.92593	7.92059	7.92116	7.96067	7.98102
	7.21348	8.53496	8.56732	8.51678	8.54032	8.52202	7.21348	8.53376	8.56723	8.48737	8.58239	8.53991	7.21348	8.51742	8.48635	8.44994	8.45833	8.47503	7.21348	7.81554	7.76962	7.7627	7.85906	7.78218	7.21348	7.93364	7.92283	7.91925	7.96164	7.98275
	7.24114	8.5401	8.57927	8.52326	8.54287	8.52379	7.24114	8.53689	8.56108	8.48213	8.56972	8.53978	7.24114	8.52024	8.49047	8.44607	8.45376	8.46322	7.24114	7.82057	7.77468	7.75592	7.85755	7.78998	7.24114	7.926	7.9152	7.92503	7.96019	7.9746
	7.2689	8.54558	8.56718	8.52305	8.53851	8.52775	7.2689	8.53425	8.56539	8.49091	8.57282	8.54335	7.2689	8.52289	8.49515	8.45145	8.45305	8.46437	7.2689	7.80047	7.76802	7.75875	7.85509	7.79741	7.2689	7.92739	7.90956	7.92924	7.96249	7.97522
	7.29676	8.54078	8.56327	8.51539	8.53971	8.5326	7.29676	8.53801	8.55268	8.47273	8.57108	8.54454	7.29676	8.52061	8.49471	8.44454	8.4539	8.46395	7.29676	7.81347	7.7683	7.75199	7.85808	7.79496	7.29676	7.93185	7.91362	7.92832	7.96141	7.98222
	7.32474	8.53229	8.57521	8.52461	8.54261	8.52738	7.32474	8.53661	8.55652	8.48724	8.57416	8.54143	7.32474	8.52667	8.48842	8.43191	8.45647	8.46572	7.32474	7.81912	7.77808	7.75826	7.84742	7.789	7.32474	7.92353	7.90827	7.91836	7.95235	7.97522
	7.35283	8.53355	8.5622	8.50759	8.53955	8.51838	7.35283	8.53753	8.56429	8.48819	8.56907	8.55008	7.35283	8.52026	8.48667	8.43875	8.44516	8.46667	7.35283	7.80833	7.76538	7.75188	7.85274	7.7871	7.35283	7.91598	7.89972	7.92143	7.9593	7.97935
	7.38101	8.52343	8.5662	8.51232	8.54315	8.51867	7.38101	8.52466	8.55596	8.48964	8.56974	8.54118	7.38101	8.51297	8.4841	8.43562	8.44349	8.46053	7.38101	7.81382	7.76907	7.74916	7.84673	7.78009	7.38101	7.92317	7.90859	7.91735	7.95849	7.97697
	7.4093	8.52518	8.57321	8.50621	8.53915	8.51003	7.4093	8.5341	8.55751	8.47958	8.57255	8.5411	7.4093	8.51097	8.48283	8.43428	8.44164	8.45461	7.4093	7.80818	7.76086	7.74918	7.85807	7.7866	7.4093	7.92246	7.9003	7.92111	7.9533	7.96497
	7.4377	8.52996	8.56759	8.509	8.53782	8.51193	7.4377	8.53741	8.55409	8.47952	8.56848	8.53911	7.4377	8.51227	8.47835	8.43062	8.42743	8.46099	7.4377	7.80564	7.77231	7.74697	7.85045	7.78222	7.4377	7.91076	7.90496	7.91751	7.9505	7.96698
	7.46621	8.52161	8.56034	8.51023	8.53819	8.51412	7.46621	8.53345	8.54413	8.47843	8.56533	8.53577	7.46621	8.50479	8.48634	8.43703	8.43617	8.45765	7.46621	7.81137	7.7573	7.74791	7.84144	7.7783	7.46621	7.91589	7.90614	7.91501	7.94839	7.97027
	7.49484	8.52836	8.56237	8.50028	8.5364	8.51694	7.49484	8.5364	8.54619	8.47934	8.56862	8.54311	7.49484	8.51616	8.47598	8.41999	8.44386	8.46248	7.49484	7.7937	7.76198	7.74351	7.84776	7.77554	7.49484	7.91488	7.89605	7.91567	7.95115	7.96543
	7.52356	8.51718	8.55695	8.50933	8.52704	8.51392	7.52356	8.52143	8.55026	8.48269	8.56384	8.53646	7.52356	8.49989	8.48516	8.42959	8.4301	8.44773	7.52356	7.81022	7.75949	7.73505	7.84363	7.7773	7.52356	7.90998	7.89676	7.90971	7.94685	7.96044
	7.5524	8.51319	8.5577	8.50132	8.53768	8.50325	7.5524	8.52365	8.53732	8.4791	8.56735	8.53075	7.5524	8.50157	8.4646	8.43062	8.4315	8.45559	7.5524	7.80025	7.75938	7.74426	7.83736	7.77351	7.5524	7.91001	7.89277	7.90701	7.93303	7.96338
	7.58135	8.52056	8.55333	8.49775	8.53366	8.49659	7.58135	8.52149	8.55404	8.46987	8.56333	8.5263	7.58135	8.4936	8.46448	8.42494	8.43108	8.45461	7.58135	7.80293	7.75707	7.74252	7.84319	7.76675	7.58135	7.8952	7.89189	7.89962	7.94811	7.95544
	7.61041	8.5177	8.55736	8.48991	8.53225	8.51184	7.61041	8.52214	8.5503	8.47421	8.56683	8.53133	7.61041	8.49577	8.47171	8.42671	8.43696	8.44306	7.61041	7.79703	7.76149	7.73482	7.83509	7.77262	7.61041	7.90445	7.89803	7.8999	7.93671	7.95266
	7.63958	8.51943	8.55877	8.50013	8.53401	8.4978	7.63958	8.52332	8.55614	8.47004	8.56103	8.52032	7.63958	8.49423	8.46486	8.41972	8.42577	8.44533	7.63958	7.80612	7.75612	7.73426	7.83894	7.76802	7.63958	7.90935	7.88599	7.90084	7.93664	7.94909
	7.66885	8.51534	8.55543	8.49235	8.52655	8.49481	7.66885	8.51313	8.5405	8.47278	8.55646	8.52916	7.66885	8.49876	8.46613	8.42237	8.43485	8.43471	7.66885	7.80306	7.76008	7.74053	7.83147	7.76662	7.66885	7.90844	7.89428	7.8949	7.93599	7.95298
	7.69825	8.51798	8.55252	8.50471	8.52431	8.50678	7.69825	8.51709	8.54048	8.46436	8.55733	8.52912	7.69825	8.49621	8.46366	8.41732	8.42165	8.43923	7.69825	7.80017	7.74647	7.73233	7.83135	7.77168	7.69825	7.89892	7.88685	7.89614	7.93043	7.94827
	7.72775	8.5183	8.55166	8.49306	8.53017	8.50482	7.72775	8.5163	8.54954	8.48013	8.55436	8.52262	7.72775	8.49437	8.45963	8.41818	8.41544	8.44433	7.72775	7.79017	7.74701	7.73069	7.82339	7.75699	7.72775	7.89961	7.88233	7.89396	7.92426	7.9475
	7.75736	8.52723	8.54296	8.49709	8.51441	8.49793	7.75736	8.50898	8.53898	8.46915	8.54599	8.52221	7.75736	8.48317	8.45825	8.41776	8.42255	8.45001	7.75736	7.80211	7.75044	7.72658	7.8297	7.75392	7.75736	7.9031	7.89786	7.88979	7.93297	7.95122
	7.78709	8.52283	8.54661	8.4906	8.53352	8.50546	7.78709	8.51061	8.5323	8.47355	8.55406	8.52111	7.78709	8.48452	8.46609	8.40921	8.42033	8.44637	7.78709	7.80374	7.74581	7.7235	7.83646	7.76087	7.78709	7.89995	7.88216	7.88872	7.93419	7.94556
	7.81694	8.50595	8.5436	8.49413	8.52733	8.49914	7.81694	8.51263	8.5408	8.46645	8.54443	8.51518	7.81694	8.47872	8.45535	8.41222	8.41196	8.44494	7.81694	7.78766	7.75101	7.72354	7.82609	7.75436	7.81694	7.90014	7.87902	7.89084	7.92671	7.94908
	7.84689	8.51133	8.54126	8.49148	8.52879	8.51181	7.84689	8.51932	8.53832	8.45952	8.5455	8.51734	7.84689	8.48054	8.45257	8.41345	8.42321	8.44185	7.84689	7.79397	7.74691	7.7255	7.81785	7.75777	7.84689	7.89679	7.87622	7.88362	7.92123	7.94869
	7.87696	8.51353	8.53873	8.48827	8.51833	8.50625	7.87696	8.51027	8.53559	8.46921	8.54916	8.52713	7.87696	8.48694	8.44947	8.41388	8.41764	8.43256	7.87696	7.79322	7.74305	7.72594	7.82793	7.76233	7.87696	7.89787	7.88129	7.88257	7.92556	7.9397
	7.90714	8.50725	8.54275	8.49332	8.51776	8.50828	7.90714	8.51803	8.53956	8.46653	8.54511	8.52136	7.90714	8.47889	8.45275	8.42138	8.42058	8.44371	7.90714	7.79002	7.74209	7.72804	7.82555	7.7644	7.90714	7.893	7.87994	7.88719	7.91437	7.93234
	7.93744	8.4975	8.53925	8.49141	8.51153	8.49991	7.93744	8.51324	8.53335	8.46635	8.54853	8.51875	7.93744	8.47509	8.45413	8.41052	8.40455	8.43593	7.93744	7.78012	7.7365	7.72334	7.8238	7.75887	7.93744	7.88894	7.87337	7.88544	7.9203	7.93519
	7.96785	8.50339	8.53581	8.48793	8.51444	8.49775	7.96785	8.50277	8.52809	8.45614	8.53855	8.51694	7.96785	8.48118	8.4529	8.40916	8.41135	8.42857	7.96785	7.77864	7.73526	7.72977	7.82096	7.75754	7.96785	7.89214	7.87833	7.87563	7.90901	7.93409
	7.99839	8.49473	8.54607	8.48778	8.51844	8.49591	7.99839	8.51131	8.53319	8.46189	8.53709	8.51324	7.99839	8.46822	8.45223	8.41404	8.41694	8.42057	7.99839	7.77721	7.74321	7.72303	7.82345	7.76119	7.99839	7.89003	7.87347	7.87979	7.92315	7.92772
	8.02903	8.50191	8.53802	8.48536	8.50264	8.50898	8.02903	8.50143	8.53185	8.45801	8.54074	8.51542	8.02903	8.47275	8.45109	8.39977	8.41858	8.42836	8.02903	7.78431	7.73334	7.72466	7.81436	7.74917	8.02903	7.8781	7.87049	7.87551	7.91084	7.92077
	8.05979	8.49978	8.53048	8.48108	8.50442	8.49945	8.05979	8.49744	8.52326	8.45997	8.54065	8.51097	8.05979	8.4721	8.44942	8.40442	8.41095	8.41892	8.05979	7.77687	7.74702	7.72405	7.81595	7.74337	8.05979	7.881	7.87619	7.88334	7.90985	7.92713
	8.09068	8.49413	8.53009	8.48494	8.49864	8.48905	8.09068	8.5082	8.5253	8.44977	8.54739	8.50712	8.09068	8.47008	8.4463	8.39831	8.41443	8.41754	8.09068	7.77462	7.74022	7.72644	7.81115	7.74246	8.09068	7.88544	7.85477	7.88337	7.90808	7.9315
	8.12166	8.50201	8.53618	8.48597	8.51014	8.49458	8.12166	8.49412	8.52621	8.4555	8.54074	8.50422	8.12166	8.47144	8.44377	8.40464	8.41158	8.41649	8.12166	7.76719	7.73615	7.71803	7.82093	7.74386	8.12166	7.87771	7.86963	7.88096	7.91101	7.92211
	8.15279	8.4936	8.52901	8.47893	8.51073	8.48373	8.15279	8.50029	8.51915	8.4526	8.54155	8.50706	8.15279	8.46528	8.44828	8.38276	8.40965	8.41979	8.15279	7.77599	7.74245	7.71573	7.81757	7.7539	8.15279	7.88038	7.85408	7.87191	7.9054	7.9289
	8.18401	8.49834	8.52563	8.48416	8.5014	8.49043	8.18401	8.49747	8.52173	8.45095	8.52933	8.49828	8.18401	8.46223	8.43977	8.39753	8.42016	8.42035	8.18401	7.7672	7.72983	7.71522	7.81285	7.74128	8.18401	7.87464	7.85765	7.87349	7.89589	7.928
	8.21536	8.4925	8.52116	8.47691	8.4971	8.492	8.21536	8.48342	8.51057	8.45552	8.52943	8.5002	8.21536	8.46229	8.43725	8.38904	8.40088	8.41398	8.21536	7.76615	7.73022	7.72164	7.81022	7.73756	8.21536	7.87063	7.85267	7.87299	7.90712	7.92749
	8.24684	8.48369	8.52446	8.47005	8.50044	8.47941	8.24684	8.49337	8.50868	8.44457	8.53418	8.49506	8.24684	8.46081	8.42909	8.398	8.40873	8.41863	8.24684	7.77414	7.73782	7.71933	7.81293	7.74528	8.24684	7.8705	7.85259	7.87902	7.90572	7.91606
	8.27843	8.48812	8.524	8.46691	8.50712	8.4861	8.27843	8.49243	8.5223	8.44537	8.53376	8.50477	8.27843	8.46411	8.42751	8.38723	8.40245	8.42072	8.27843	7.77289	7.73491	7.72178	7.81696	7.74404	8.27843	7.8736	7.85441	7.87737	7.8952	7.91929
	8.31014	8.48979	8.51295	8.4721	8.50151	8.47799	8.31014	8.49244	8.5211	8.44444	8.52427	8.4928	8.31014	8.46298	8.43102	8.37513	8.40283	8.40844	8.31014	7.77407	7.73104	7.71168	7.81133	7.73706	8.31014	7.86724	7.85116	7.87065	7.90277	7.92114
	8.34198	8.48807	8.51283	8.46095	8.50045	8.48815	8.34198	8.49512	8.5163	8.45125	8.52446	8.48788	8.34198	8.46331	8.42093	8.38499	8.39807	8.41785	8.34198	7.76476	7.7252	7.71481	7.81054	7.73646	8.34198	7.87309	7.84901	7.87615	7.89833	7.91592
	8.37393	8.48745	8.51386	8.46494	8.49977	8.48151	8.37393	8.49388	8.51709	8.44936	8.52961	8.49131	8.37393	8.45753	8.42851	8.37705	8.40175	8.40715	8.37393	7.76918	7.72543	7.70656	7.81332	7.73685	8.37393	7.86222	7.84521	7.87091	7.89437	7.91787
	8.406	8.48171	8.52038	8.46006	8.49	8.47409	8.406	8.48697	8.50042	8.44549	8.52046	8.49483	8.406	8.46156	8.42122	8.379	8.39063	8.41918	8.406	7.76569	7.72172	7.70135	7.81217	7.73594	8.406	7.85927	7.84708	7.87135	7.9071	7.92058
	8.4382	8.48009	8.52277	8.46399	8.4928	8.47937	8.4382	8.48973	8.50667	8.4508	8.52068	8.48877	8.4382	8.45157	8.43112	8.37882	8.38897	8.40741	8.4382	7.76742	7.7236	7.70877	7.80953	7.73373	8.4382	7.85472	7.84871	7.8535	7.9072	7.9153
	8.47052	8.47754	8.52553	8.46988	8.49702	8.47373	8.47052	8.47929	8.50252	8.44769	8.53233	8.48764	8.47052	8.46014	8.42322	8.36426	8.39171	8.40674	8.47052	7.76273	7.72873	7.69968	7.80362	7.73555	8.47052	7.85962	7.84619	7.85085	7.90694	7.91149
	8.50296	8.48438	8.52336	8.45788	8.48496	8.4752	8.50296	8.47634	8.50812	8.44195	8.51321	8.48822	8.50296	8.44995	8.41325	8.37695	8.39642	8.4046	8.50296	7.7626	7.73028	7.71363	7.80913	7.74042	8.50296	7.85947	7.84703	7.858	7.89718	7.90571
	8.53554	8.47303	8.51174	8.45659	8.48253	8.47549	8.53554	8.4723	8.50947	8.44358	8.51015	8.47951	8.53554	8.4547	8.41335	8.37467	8.38431	8.40115	8.53554	7.77214	7.72309	7.70106	7.80475	7.73603	8.53554	7.85313	7.83733	7.85357	7.88926	7.90012
	8.56822	8.47753	8.51288	8.44652	8.48127	8.4616	8.56822	8.47308	8.50992	8.44067	8.51059	8.48694	8.56822	8.44284	8.4087	8.37225	8.38372	8.40788	8.56822	7.7602	7.71952	7.7077	7.79597	7.7284	8.56822	7.85944	7.84001	7.84731	7.89364	7.89884
	8.60104	8.48264	8.51281	8.4579	8.4795	8.47289	8.60104	8.47861	8.50137	8.44075	8.51676	8.4739	8.60104	8.43953	8.4131	8.37991	8.39127	8.39382	8.60104	7.76519	7.7232	7.69538	7.80564	7.73377	8.60104	7.84929	7.8446	7.84928	7.89097	7.90029
	8.63398	8.47628	8.5155	8.44765	8.48449	8.47566	8.63398	8.47174	8.51859	8.44499	8.50182	8.47887	8.63398	8.44717	8.41475	8.37976	8.38222	8.39786	8.63398	7.75484	7.7165	7.69837	7.80633	7.72952	8.63398	7.85236	7.84381	7.84517	7.88337	7.89703
	8.66705	8.4722	8.51347	8.44786	8.48079	8.46975	8.66705	8.47279	8.50945	8.42887	8.50687	8.48429	8.66705	8.43414	8.41485	8.37423	8.38512	8.39389	8.66705	7.76497	7.71024	7.70372	7.80439	7.73664	8.66705	7.84662	7.84654	7.84579	7.88032	7.8986
	8.70024	8.477	8.51151	8.4531	8.49086	8.46274	8.70024	8.47803	8.49632	8.43025	8.51386	8.47809	8.70024	8.44541	8.40891	8.36835	8.37668	8.3967	8.70024	7.76366	7.71072	7.70406	7.79888	7.73277	8.70024	7.85076	7.83825	7.84312	7.87596	7.89343
	8.73356	8.46988	8.51421	8.45063	8.48426	8.46291	8.73356	8.46408	8.50312	8.42464	8.50553	8.48007	8.73356	8.43962	8.41043	8.37046	8.38232	8.3888	8.73356	7.76004	7.71417	7.70074	7.79791	7.72731	8.73356	7.85276	7.83474	7.85006	7.87862	7.89445
	8.767	8.46802	8.5123	8.43784	8.49112	8.47068	8.767	8.4742	8.49519	8.42905	8.5063	8.48462	8.767	8.43973	8.40747	8.36126	8.37286	8.38387	8.767	7.76108	7.72146	7.69358	7.79216	7.72021	8.767	7.84842	7.84104	7.84928	7.87009	7.88737
	8.80058	8.47474	8.51028	8.44025	8.47153	8.46997	8.80058	8.46828	8.49083	8.41772	8.49674	8.48724	8.80058	8.42351	8.417	8.37414	8.38472	8.39522	8.80058	7.75955	7.71098	7.69208	7.79615	7.72347	8.80058	7.84364	7.83196	7.84306	7.87487	7.88401
	8.83428	8.47115	8.4979	8.43991	8.47121	8.45905	8.83428	8.46792	8.50432	8.42296	8.50062	8.47966	8.83428	8.43933	8.41301	8.37598	8.37561	8.38896	8.83428	7.75804	7.711	7.69822	7.7955	7.71718	8.83428	7.84356	7.83755	7.84529	7.86853	7.88806
	8.8681	8.4622	8.50217	8.43276	8.4804	8.46639	8.8681	8.46861	8.50182	8.4203	8.49769	8.48263	8.8681	8.43735	8.41522	8.37283	8.37139	8.39134	8.8681	7.7473	7.70782	7.69617	7.7903	7.72402	8.8681	7.84103	7.83724	7.83399	7.87953	7.88301
	8.90206	8.46988	8.50503	8.43594	8.47936	8.46231	8.90206	8.46509	8.49705	8.40545	8.49408	8.47824	8.90206	8.42925	8.40272	8.36821	8.37568	8.39003	8.90206	7.74561	7.70894	7.69607	7.79755	7.72228	8.90206	7.84294	7.83133	7.83934	7.86985	7.87876
	8.93615	8.46602	8.49632	8.44109	8.46922	8.45759	8.93615	8.46784	8.4947	8.41026	8.48937	8.47158	8.93615	8.42691	8.40474	8.3603	8.38019	8.38522	8.93615	7.74602	7.70205	7.69017	7.79049	7.72596	8.93615	7.84654	7.8225	7.8423	7.86737	7.88536
	8.97036	8.46492	8.50618	8.4277	8.47144	8.46901	8.97036	8.46774	8.49393	8.40786	8.50335	8.47474	8.97036	8.43217	8.4063	8.35139	8.36117	8.38851	8.97036	7.74536	7.70685	7.69217	7.78682	7.7188	8.97036	7.83759	7.82883	7.83707	7.87035	7.87729
	9.00471	8.45675	8.50313	8.43781	8.47468	8.45903	9.00471	8.46227	8.48742	8.4171	8.49425	8.46381	9.00471	8.41781	8.39884	8.35624	8.37029	8.38035	9.00471	7.74246	7.70267	7.68648	7.78034	7.71367	9.00471	7.83059	7.82025	7.83049	7.87469	7.87595
	9.03919	8.46365	8.49588	8.43725	8.46199	8.45132	9.03919	8.46122	8.48731	8.42265	8.49779	8.47111	9.03919	8.42301	8.39881	8.34589	8.36929	8.37888	9.03919	7.74496	7.70843	7.68681	7.78326	7.72656	9.03919	7.83303	7.81512	7.83979	7.86254	7.87071
	9.0738	8.46645	8.49663	8.43794	8.46863	8.44804	9.0738	8.46065	8.48394	8.42441	8.50342	8.46013	9.0738	8.41602	8.39807	8.35414	8.36421	8.38364	9.0738	7.74763	7.70779	7.69211	7.77707	7.71674	9.0738	7.8305	7.81814	7.8294	7.87106	7.87365
	9.10854	8.45862	8.48489	8.43261	8.47293	8.44625	9.10854	8.44976	8.47976	8.42272	8.49227	8.46654	9.10854	8.42084	8.38724	8.35668	8.36449	8.38378	9.10854	7.74075	7.7026	7.67822	7.78543	7.70945	9.10854	7.82323	7.80902	7.83194	7.86778	7.87315
	9.14341	8.45245	8.49409	8.43029	8.46617	8.45219	9.14341	8.45573	8.48408	8.41137	8.50267	8.46382	9.14341	8.41096	8.39082	8.35425	8.35818	8.3785	9.14341	7.74771	7.70115	7.67301	7.78694	7.71626	9.14341	7.82427	7.80811	7.82694	7.86696	7.87919
	9.17841	8.45836	8.48734	8.4311	8.47123	8.44389	9.17841	8.45066	8.48793	8.41137	8.50156	8.46294	9.17841	8.42299	8.39372	8.3464	8.35929	8.37494	9.17841	7.74467	7.69414	7.68113	7.77828	7.71462	9.17841	7.82339	7.81029	7.82654	7.86834	7.86774
	9.21355	8.44295	8.49716	8.43202	8.45868	8.45671	9.21355	8.45541	8.48393	8.41059	8.48661	8.46157	9.21355	8.41759	8.38484	8.34342	8.35866	8.37116	9.21355	7.74767	7.69315	7.68276	7.77707	7.70288	9.21355	7.82357	7.81252	7.83113	7.86126	7.87107
	9.24883	8.45013	8.49309	8.43493	8.46458	8.44989	9.24883	8.45197	8.4791	8.40583	8.48751	8.46844	9.24883	8.4208	8.392	8.35029	8.35538	8.36864	9.24883	7.73678	7.69836	7.68273	7.77967	7.71274	9.24883	7.81906	7.81296	7.83713	7.85864	7.86685
	9.28424	8.45428	8.48053	8.43252	8.45859	8.44722	9.28424	8.451	8.47233	8.40789	8.48688	8.457	9.28424	8.41746	8.38814	8.3423	8.34761	8.37067	9.28424	7.73597	7.69134	7.67396	7.7763	7.71715	9.28424	7.82171	7.81459	7.82491	7.85021	7.86627
	9.31977	8.45408	8.48726	8.42563	8.45251	8.44451	9.31977	8.44416	8.47829	8.41001	8.48635	8.46344	9.31977	8.4233	8.38813	8.35133	8.35186	8.36578	9.31977	7.72843	7.69958	7.67242	7.77378	7.70968	9.31977	7.81134	7.81222	7.81914	7.8564	7.86155
	9.35545	8.44784	8.48695	8.41751	8.45132	8.4426	9.35545	8.44589	8.47433	8.40137	8.49488	8.45566	9.35545	8.40875	8.37784	8.34531	8.34125	8.3674	9.35545	7.73429	7.68887	7.66511	7.76775	7.71182	9.35545	7.8151	7.80206	7.81832	7.8566	7.86826
	9.39126	8.44903	8.47171	8.4268	8.455	8.43318	9.39126	8.43728	8.46849	8.39878	8.47673	8.45281	9.39126	8.41108	8.38188	8.33946	8.34521	8.36361	9.39126	7.73792	7.69749	7.66342	7.77473	7.70563	9.39126	7.81639	7.80597	7.81812	7.85249	7.86453
	9.42721	8.44335	8.4774	8.42331	8.44411	8.43896	9.42721	8.44485	8.47171	8.40125	8.47857	8.45978	9.42721	8.40589	8.38172	8.33902	8.34505	8.3639	9.42721	7.73401	7.69329	7.6665	7.77687	7.70956	9.42721	7.81066	7.80583	7.82208	7.85273	7.86453
	9.4633	8.4416	8.47909	8.42527	8.43872	8.43662	9.4633	8.44381	8.47518	8.39012	8.48374	8.45334	9.4633	8.40691	8.38036	8.34181	8.34324	8.35286	9.4633	7.73174	7.69003	7.67132	7.76326	7.70837	9.4633	7.81729	7.80144	7.81795	7.84799	7.85624
	9.49953	8.43772	8.47606	8.4261	8.43985	8.44064	9.49953	8.43119	8.46612	8.39448	8.47992	8.45046	9.49953	8.40841	8.38197	8.33971	8.34391	8.35798	9.49953	7.73098	7.68709	7.66292	7.76348	7.70487	9.49953	7.8061	7.81144	7.81804	7.8455	7.85597
	9.53589	8.43887	8.47531	8.4142	8.44856	8.43375	9.53589	8.43577	8.47011	8.39554	8.47581	8.44517	9.53589	8.41237	8.36788	8.32992	8.33488	8.34997	9.53589	7.729	7.68959	7.66866	7.76712	7.70735	9.53589	7.8064	7.79338	7.8117	7.85199	7.86142
	9.57239	8.43581	8.46774	8.41164	8.44164	8.42912	9.57239	8.43295	8.46412	8.39908	8.47333	8.44473	9.57239	8.39959	8.3756	8.33549	8.34403	8.36466	9.57239	7.72931	7.68102	7.66143	7.7654	7.70328	9.57239	7.80646	7.79795	7.80361	7.8397	7.85156
	9.60903	8.44313	8.47548	8.40698	8.43796	8.42709	9.60903	8.43496	8.46565	8.38708	8.46994	8.45728	9.60903	8.41263	8.37916	8.33467	8.33799	8.35392	9.60903	7.72616	7.68346	7.65983	7.76295	7.69973	9.60903	7.80186	7.80126	7.81291	7.83211	7.84939
	9.6458	8.43735	8.47458	8.41501	8.44128	8.42874	9.6458	8.43375	8.46404	8.39067	8.47603	8.44595	9.6458	8.40608	8.37677	8.33371	8.32735	8.34993	9.6458	7.72426	7.68526	7.6644	7.75903	7.6995	9.6458	7.79442	7.79745	7.81002	7.83845	7.85857
	9.68272	8.43217	8.47081	8.41048	8.44936	8.43234	9.68272	8.43692	8.45551	8.38996	8.47021	8.44434	9.68272	8.39637	8.36164	8.33241	8.33924	8.35966	9.68272	7.72193	7.67693	7.6644	7.75828	7.69011	9.68272	7.79976	7.7923	7.80799	7.83393	7.85081
	9.71978	8.43086	8.46469	8.40256	8.42974	8.42657	9.71978	8.43083	8.45268	8.38916	8.47072	8.4498	9.71978	8.39389	8.3719	8.32234	8.33085	8.35023	9.71978	7.72004	7.67579	7.6604	7.75522	7.69606	9.71978	7.79633	7.80211	7.79641	7.8344	7.84733
	9.75698	8.4227	8.45595	8.40285	8.44087	8.42551	9.75698	8.43762	8.45695	8.39487	8.46358	8.44384	9.75698	8.40716	8.3619	8.31875	8.33239	8.34737	9.75698	7.71805	7.67374	7.66297	7.75603	7.69044	9.75698	7.79406	7.79411	7.79231	7.82937	7.84726
	9.79432	8.42587	8.45919	8.40084	8.43365	8.42726	9.79432	8.4276	8.4587	8.38651	8.46612	8.44015	9.79432	8.39125	8.36634	8.32193	8.32986	8.34999	9.79432	7.71458	7.67319	7.65807	7.75985	7.69393	9.79432	7.79278	7.78425	7.79833	7.82312	7.84312
	9.83181	8.42613	8.4621	8.41385	8.43684	8.42294	9.83181	8.42661	8.45427	8.3837	8.45891	8.43746	9.83181	8.38893	8.36444	8.31316	8.32453	8.34126	9.83181	7.71818	7.66843	7.65261	7.76075	7.68423	9.83181	7.78761	7.79594	7.78942	7.82383	7.84083
	9.86944	8.42078	8.4565	8.40082	8.44026	8.42231	9.86944	8.42895	8.45206	8.39197	8.46547	8.44203	9.86944	8.38915	8.36179	8.32055	8.3225	8.34392	9.86944	7.71223	7.6646	7.65567	7.76382	7.68783	9.86944	7.78687	7.78895	7.791	7.82122	7.84222
	9.9072	8.42275	8.46632	8.40017	8.44485	8.42357	9.9072	8.4292	8.44276	8.38497	8.46422	8.43991	9.9072	8.39262	8.36188	8.31787	8.32923	8.3401	9.9072	7.71755	7.66954	7.65195	7.76185	7.69128	9.9072	7.78411	7.77848	7.78818	7.82393	7.83857
	9.94511	8.43176	8.45101	8.4049	8.44185	8.41607	9.94511	8.41707	8.44017	8.3751	8.46929	8.43232	9.94511	8.38237	8.35841	8.31883	8.3142	8.32665	9.94511	7.70933	7.66489	7.65253	7.75694	7.67867	9.94511	7.78927	7.77574	7.79398	7.81895	7.84041
	9.98318	8.41788	8.45668	8.40677	8.43968	8.41974	9.98318	8.41355	8.44175	8.38842	8.464	8.42759	9.98318	8.38078	8.36027	8.31319	8.32315	8.33754	9.98318	7.71001	7.66544	7.6546	7.75525	7.67736	9.98318	7.78616	7.77354	7.79298	7.81862	7.84023
	10.0214	8.42953	8.45995	8.40071	8.43237	8.42033	10.0214	8.42104	8.4349	8.38663	8.46209	8.42345	10.0214	8.38892	8.35867	8.31867	8.3196	8.33968	10.0214	7.71413	7.66856	7.64913	7.75291	7.68236	10.0214	7.78277	7.77556	7.79785	7.82651	7.83567
	10.0597	8.41413	8.45515	8.39841	8.4289	8.41442	10.0597	8.42184	8.44346	8.38426	8.45402	8.41931	10.0597	8.391	8.3568	8.31842	8.31325	8.3247	10.0597	7.71543	7.6702	7.64359	7.74565	7.68456	10.0597	7.78372	7.77764	7.78698	7.82141	7.83547
	10.0982	8.42582	8.45716	8.39361	8.42703	8.41388	10.0982	8.41483	8.44047	8.3803	8.45233	8.43029	10.0982	8.38997	8.36117	8.31081	8.31322	8.3321	10.0982	7.71082	7.66074	7.64746	7.74403	7.68094	10.0982	7.78526	7.77019	7.77954	7.82229	7.82332
	10.1369	8.4115	8.45254	8.40041	8.43188	8.40738	10.1369	8.41556	8.44252	8.37857	8.45358	8.43399	10.1369	8.3835	8.3519	8.30043	8.30482	8.33424	10.1369	7.70983	7.65656	7.64553	7.75116	7.68042	10.1369	7.78386	7.77526	7.78526	7.81079	7.8251
	10.1756	8.42038	8.45675	8.39136	8.42291	8.41252	10.1756	8.41084	8.43708	8.38134	8.45613	8.42385	10.1756	8.37893	8.34911	8.29881	8.3024	8.3307	10.1756	7.70995	7.65927	7.65094	7.74923	7.68232	10.1756	7.77608	7.77935	7.77966	7.81087	7.82751
	10.2146	8.41312	8.45251	8.38862	8.4341	8.40917	10.2146	8.40986	8.4371	8.37997	8.45766	8.42914	10.2146	8.38194	8.34016	8.313	8.31243	8.33146	10.2146	7.7091	7.66435	7.6491	7.74068	7.67927	10.2146	7.7771	7.77153	7.77641	7.81033	7.83459
	10.2537	8.41598	8.44854	8.38988	8.41912	8.41285	10.2537	8.41186	8.44609	8.37237	8.45753	8.42899	10.2537	8.37531	8.3435	8.30564	8.30995	8.32631	10.2537	7.71183	7.65581	7.64495	7.74829	7.67993	10.2537	7.77421	7.76422	7.78182	7.8099	7.8295
	10.2929	8.4184	8.45626	8.38817	8.42346	8.40756	10.2929	8.40581	8.44088	8.37128	8.45277	8.4233	10.2929	8.37081	8.35194	8.30805	8.30835	8.33332	10.2929	7.70997	7.66353	7.63793	7.73598	7.6813	10.2929	7.77856	7.76473	7.77872	7.81608	7.82694
	10.3323	8.40597	8.44393	8.38435	8.41982	8.40647	10.3323	8.40826	8.43105	8.3723	8.44953	8.42452	10.3323	8.3706	8.34525	8.29561	8.30923	8.32414	10.3323	7.70004	7.66175	7.64665	7.73374	7.67696	10.3323	7.76666	7.7644	7.77762	7.80545	7.8193
	10.3718	8.40078	8.45124	8.39073	8.41246	8.40783	10.3718	8.40413	8.44196	8.3645	8.43882	8.41846	10.3718	8.36986	8.34233	8.29772	8.31827	8.32351	10.3718	7.70561	7.65536	7.64267	7.73152	7.67202	10.3718	7.77967	7.76471	7.7807	7.80645	7.82681
	10.4115	8.40148	8.449	8.38595	8.42051	8.40502	10.4115	8.41421	8.43496	8.36566	8.4478	8.42343	10.4115	8.3694	8.34354	8.29319	8.31709	8.31301	10.4115	7.69995	7.65698	7.64086	7.73298	7.67352	10.4115	7.76241	7.75993	7.77092	7.80811	7.82898
	10.4513	8.40997	8.44179	8.38015	8.42141	8.40381	10.4513	8.40551	8.43436	8.36472	8.44131	8.41622	10.4513	8.36778	8.34128	8.28961	8.30724	8.32048	10.4513	7.70062	7.66195	7.63513	7.72854	7.6683	10.4513	7.77258	7.75543	7.76936	7.80718	7.81344
	10.4913	8.40524	8.4365	8.37231	8.41746	8.39888	10.4913	8.39824	8.42875	8.3646	8.44376	8.41131	10.4913	8.36021	8.33734	8.28668	8.29828	8.3206	10.4913	7.69945	7.65784	7.63673	7.72799	7.67258	10.4913	7.7656	7.75907	7.77092	7.8	7.81094
	10.5315	8.39942	8.44547	8.37453	8.40896	8.39581	10.5315	8.41129	8.42158	8.36638	8.43766	8.41462	10.5315	8.36265	8.33452	8.27858	8.30106	8.3236	10.5315	7.69635	7.65208	7.6285	7.72995	7.66654	10.5315	7.76705	7.75544	7.77183	7.80559	7.81242
	10.5717	8.39481	8.43597	8.37395	8.40847	8.40317	10.5717	8.39696	8.42568	8.36107	8.43855	8.41187	10.5717	8.35849	8.3395	8.28015	8.30464	8.30971	10.5717	7.69697	7.65225	7.63197	7.72413	7.66835	10.5717	7.75923	7.75263	7.76456	7.79321	7.81264
	10.6122	8.39831	8.43208	8.3797	8.41853	8.38643	10.6122	8.39842	8.42507	8.35618	8.44255	8.40939	10.6122	8.35601	8.33101	8.27882	8.29892	8.30432	10.6122	7.69237	7.6498	7.62713	7.73743	7.6647	10.6122	7.75799	7.74971	7.76343	7.79574	7.81032
	10.6528	8.39362	8.42971	8.37178	8.41162	8.39466	10.6528	8.39647	8.41756	8.37592	8.43405	8.40673	10.6528	8.35234	8.3267	8.27742	8.29515	8.3119	10.6528	7.6943	7.64358	7.62643	7.73604	7.66771	10.6528	7.76248	7.74784	7.76465	7.79711	7.80354
	10.6936	8.39217	8.4296	8.37518	8.40915	8.39747	10.6936	8.3959	8.41525	8.36117	8.43727	8.40693	10.6936	8.34652	8.33159	8.27879	8.29627	8.31101	10.6936	7.69263	7.6418	7.6255	7.73168	7.6615	10.6936	7.75579	7.74725	7.76374	7.80246	7.80482
	10.7345	8.38913	8.42741	8.36918	8.40144	8.38962	10.7345	8.39649	8.42485	8.35469	8.43124	8.40795	10.7345	8.35094	8.32455	8.28649	8.28349	8.30138	10.7345	7.6866	7.63801	7.62635	7.72671	7.65638	10.7345	7.75761	7.73741	7.76443	7.78302	7.80622
	10.7755	8.39485	8.42172	8.37873	8.41009	8.38632	10.7755	8.39269	8.42407	8.35008	8.4269	8.40766	10.7755	8.34375	8.31695	8.27783	8.28493	8.30671	10.7755	7.68898	7.64988	7.61785	7.73272	7.66456	10.7755	7.75457	7.74626	7.76766	7.79374	7.80069
	10.8167	8.39156	8.43359	8.37665	8.41628	8.37807	10.8167	8.38777	8.41608	8.33932	8.42612	8.39916	10.8167	8.33927	8.31977	8.28181	8.28286	8.30762	10.8167	7.68742	7.63673	7.62298	7.72638	7.65678	10.8167	7.74702	7.74541	7.75638	7.79323	7.80779
	10.8581	8.39581	8.42922	8.37092	8.41381	8.38525	10.8581	8.38751	8.42279	8.34802	8.4338	8.40586	10.8581	8.34614	8.31536	8.29063	8.28284	8.29981	10.8581	7.69084	7.63744	7.62247	7.72037	7.65692	10.8581	7.74316	7.74442	7.75137	7.78478	7.80351
	10.8996	8.3852	8.42395	8.36413	8.39647	8.38073	10.8996	8.38412	8.41855	8.34703	8.43176	8.40832	10.8996	8.34267	8.31592	8.27801	8.29368	8.29685	10.8996	7.68571	7.63433	7.62474	7.72022	7.65265	10.8996	7.75096	7.74433	7.75626	7.78876	7.79771
	10.9413	8.38739	8.42035	8.36829	8.40079	8.3835	10.9413	8.39318	8.4078	8.34388	8.4259	8.40221	10.9413	8.33613	8.31697	8.27996	8.28133	8.29518	10.9413	7.67955	7.6332	7.62482	7.72122	7.65369	10.9413	7.74792	7.74821	7.75981	7.78172	7.80026
	10.9832	8.38567	8.42491	8.36212	8.38848	8.37593	10.9832	8.38129	8.41343	8.34316	8.42457	8.40279	10.9832	8.35162	8.31555	8.27036	8.28832	8.29888	10.9832	7.67851	7.63474	7.61592	7.72097	7.64926	10.9832	7.75009	7.73661	7.75616	7.78294	7.79526
	11.0252	8.37959	8.42728	8.36826	8.39501	8.37832	11.0252	8.38824	8.41545	8.35297	8.42409	8.39137	11.0252	8.34618	8.3125	8.27841	8.28015	8.28994	11.0252	7.68143	7.63823	7.63242	7.71341	7.65111	11.0252	7.74086	7.73743	7.75486	7.78283	7.79844
	11.0674	8.38453	8.4192	8.36397	8.39724	8.38597	11.0674	8.38094	8.40959	8.33536	8.41684	8.40259	11.0674	8.33853	8.31242	8.27631	8.28568	8.29609	11.0674	7.68235	7.63241	7.62137	7.70971	7.64924	11.0674	7.7367	7.73959	7.75164	7.77633	7.78975
	11.1097	8.38066	8.42214	8.37003	8.38615	8.37996	11.1097	8.38515	8.40612	8.34298	8.42333	8.40298	11.1097	8.33684	8.31152	8.27594	8.27753	8.28756	11.1097	7.6725	7.62957	7.62183	7.71212	7.64659	11.1097	7.74167	7.73305	7.74476	7.77168	7.79253
	11.1522	8.38229	8.42743	8.35575	8.39389	8.37382	11.1522	8.37969	8.41261	8.3357	8.41796	8.39172	11.1522	8.33877	8.31431	8.27846	8.29011	8.28807	11.1522	7.68029	7.63171	7.61976	7.71361	7.64987	11.1522	7.7362	7.7272	7.74758	7.77458	7.78735
	11.1948	8.38715	8.4259	8.35651	8.38851	8.37031	11.1948	8.38637	8.39928	8.33704	8.40767	8.39048	11.1948	8.33314	8.312	8.27015	8.28352	8.28808	11.1948	7.67245	7.63064	7.61409	7.70672	7.64521	11.1948	7.73594	7.72484	7.7404	7.76959	7.782
	11.2377	8.38138	8.41757	8.35624	8.39282	8.36908	11.2377	8.38431	8.39823	8.33936	8.41422	8.39796	11.2377	8.33377	8.30413	8.26991	8.27797	8.29259	11.2377	7.67361	7.63221	7.61244	7.70272	7.64385	11.2377	7.7348	7.72191	7.74021	7.7713	7.78537
	11.2807	8.38184	8.41056	8.35687	8.37707	8.37346	11.2807	8.37691	8.40731	8.33742	8.42	8.39604	11.2807	8.33691	8.30929	8.26401	8.28037	8.28628	11.2807	7.67502	7.63263	7.61353	7.70523	7.63966	11.2807	7.73404	7.72391	7.73407	7.76811	7.78391
	11.3238	8.37287	8.41773	8.35129	8.37744	8.36967	11.3238	8.37667	8.39778	8.33227	8.41462	8.39412	11.3238	8.3256	8.30348	8.25835	8.27566	8.28836	11.3238	7.68166	7.63595	7.61731	7.70399	7.6507	11.3238	7.73858	7.72311	7.7362	7.76462	7.78318
	11.3671	8.3791	8.41439	8.35287	8.37974	8.37537	11.3671	8.3805	8.40145	8.32844	8.41906	8.38095	11.3671	8.33822	8.30017	8.26325	8.27655	8.28737	11.3671	7.6708	7.62989	7.60956	7.70599	7.646	11.3671	7.73037	7.72201	7.73506	7.76351	7.77907
	11.4106	8.37748	8.42505	8.34735	8.37314	8.36762	11.4106	8.38203	8.40021	8.34071	8.42011	8.38484	11.4106	8.33432	8.29953	8.25857	8.26721	8.28703	11.4106	7.66578	7.63841	7.61274	7.70833	7.63733	11.4106	7.73241	7.71367	7.73013	7.75426	7.77949
	11.4542	8.37602	8.41317	8.34404	8.38108	8.36735	11.4542	8.37079	8.39518	8.33379	8.40812	8.37477	11.4542	8.32658	8.2968	8.25322	8.25658	8.28766	11.4542	7.6728	7.62076	7.60797	7.70279	7.63952	11.4542	7.7248	7.71633	7.72966	7.76001	7.78091
	11.498	8.36997	8.40048	8.34723	8.37917	8.37162	11.498	8.3705	8.40359	8.33958	8.40615	8.38657	11.498	8.33065	8.3014	8.25887	8.2582	8.28566	11.498	7.66685	7.62455	7.59988	7.70058	7.64138	11.498	7.72066	7.7164	7.73271	7.75874	7.76924
	11.542	8.36416	8.40851	8.35407	8.37886	8.36163	11.542	8.37236	8.38477	8.32842	8.40581	8.38726	11.542	8.32395	8.3049	8.252	8.25559	8.27596	11.542	7.66973	7.61739	7.60605	7.70351	7.63693	11.542	7.71981	7.70935	7.72768	7.75922	7.77474
	11.5861	8.37518	8.40033	8.3504	8.3783	8.36832	11.5861	8.37278	8.39529	8.32381	8.40611	8.37402	11.5861	8.32074	8.29163	8.2575	8.26189	8.27426	11.5861	7.65805	7.61967	7.6033	7.69762	7.63587	11.5861	7.71849	7.71102	7.72765	7.75408	7.7686
	11.6304	8.36841	8.39337	8.33977	8.38434	8.36029	11.6304	8.36888	8.39123	8.32649	8.40525	8.37726	11.6304	8.3221	8.29199	8.2534	8.26559	8.27053	11.6304	7.67334	7.6158	7.60149	7.69666	7.63578	11.6304	7.71946	7.71069	7.72546	7.76172	7.77143
	11.6749	8.36838	8.4106	8.34998	8.38402	8.3638	11.6749	8.36626	8.39256	8.32324	8.40021	8.37927	11.6749	8.32258	8.28884	8.24986	8.25822	8.27689	11.6749	7.66687	7.61235	7.60051	7.70395	7.63294	11.6749	7.71137	7.71491	7.71793	7.74683	7.76573
	11.7196	8.37255	8.40158	8.34307	8.3776	8.36621	11.7196	8.35668	8.39225	8.32361	8.40444	8.37547	11.7196	8.31194	8.29081	8.25594	8.26941	8.27295	11.7196	7.66221	7.61518	7.59739	7.69934	7.62783	11.7196	7.71154	7.70408	7.71857	7.75615	7.76434
	11.7644	8.36119	8.39939	8.35083	8.37168	8.35561	11.7644	8.35596	8.39024	8.31443	8.40843	8.37301	11.7644	8.31197	8.28516	8.25191	8.26006	8.27257	11.7644	7.66101	7.60718	7.60335	7.69517	7.62245	11.7644	7.71342	7.70681	7.72548	7.74695	7.76013
	11.8094	8.35315	8.39984	8.33531	8.36926	8.36074	11.8094	8.35615	8.39154	8.31637	8.40445	8.37559	11.8094	8.31143	8.27827	8.24689	8.26816	8.2719	11.8094	7.66728	7.61314	7.5981	7.69149	7.62865	11.8094	7.72279	7.69776	7.7245	7.75248	7.76593
	11.8545	8.36223	8.40044	8.34168	8.37125	8.3528	11.8545	8.35445	8.38755	8.31962	8.40362	8.37164	11.8545	8.31111	8.28762	8.24586	8.25749	8.26721	11.8545	7.66258	7.61532	7.59606	7.69848	7.63296	11.8545	7.70627	7.71025	7.71972	7.74522	7.7686
	11.8998	8.35584	8.39831	8.33995	8.37338	8.35827	11.8998	8.35408	8.3808	8.31858	8.40816	8.37086	11.8998	8.3003	8.28758	8.24256	8.25566	8.25838	11.8998	7.65681	7.61186	7.59398	7.68701	7.63275	11.8998	7.71516	7.70565	7.71319	7.74762	7.76
	11.9453	8.357	8.38434	8.32892	8.37101	8.34425	11.9453	8.35552	8.38239	8.3051	8.38995	8.37277	11.9453	8.31046	8.29054	8.24642	8.25391	8.26457	11.9453	7.66086	7.60876	7.59627	7.68527	7.62658	11.9453	7.70396	7.71107	7.72063	7.74439	7.7567
	11.991	8.36009	8.38729	8.33302	8.36712	8.34724	11.991	8.35386	8.38408	8.3101	8.39474	8.36576	11.991	8.31291	8.28242	8.2429	8.25446	8.26423	11.991	7.65506	7.6136	7.59087	7.68035	7.62431	11.991	7.70767	7.70909	7.70757	7.74187	7.75441
	12.0369	8.35642	8.39727	8.33258	8.36638	8.351	12.0369	8.35478	8.38535	8.3066	8.39621	8.36859	12.0369	8.30628	8.28336	8.23894	8.25231	8.2495	12.0369	7.65634	7.60744	7.59998	7.69319	7.62984	12.0369	7.70404	7.70192	7.71306	7.74148	7.75602
	12.0829	8.3544	8.39928	8.33101	8.35765	8.35739	12.0829	8.35457	8.37854	8.31537	8.39418	8.36083	12.0829	8.3188	8.27748	8.23604	8.25011	8.26252	12.0829	7.64537	7.60343	7.59245	7.68445	7.61533	12.0829	7.70584	7.69604	7.71052	7.7351	7.75211
	12.1291	8.35424	8.3888	8.33083	8.36184	8.34945	12.1291	8.35186	8.37788	8.30154	8.3843	8.3679	12.1291	8.30099	8.27857	8.22721	8.24969	8.26615	12.1291	7.64762	7.60631	7.59375	7.6872	7.61277	12.1291	7.70626	7.68955	7.70565	7.7279	7.7444
	12.1755	8.34544	8.39361	8.33802	8.36372	8.3458	12.1755	8.35605	8.37626	8.31802	8.39275	8.36159	12.1755	8.30475	8.27457	8.24304	8.2387	8.25631	12.1755	7.64274	7.59719	7.58165	7.6836	7.6203	12.1755	7.70148	7.69301	7.70355	7.7318	7.75673
	12.222	8.344	8.3957	8.32759	8.36025	8.34888	12.222	8.35161	8.36653	8.30333	8.38773	8.36654	12.222	8.30554	8.2694	8.23965	8.25415	8.25757	12.222	7.64222	7.60242	7.58441	7.68412	7.62195	12.222	7.70581	7.6927	7.70226	7.73137	7.74474
	12.2687	8.33706	8.38559	8.32952	8.35221	8.34854	12.2687	8.34392	8.3682	8.31307	8.38747	8.36093	12.2687	8.30384	8.26954	8.23439	8.23886	8.25851	12.2687	7.64464	7.59523	7.5793	7.67942	7.61874	12.2687	7.70468	7.69369	7.70213	7.72416	7.74618
	12.3156	8.34651	8.3826	8.3232	8.35456	8.34097	12.3156	8.34608	8.36186	8.30398	8.38444	8.36038	12.3156	8.29607	8.27881	8.23227	8.24439	8.25121	12.3156	7.6491	7.60026	7.57984	7.68193	7.61265	12.3156	7.68839	7.68809	7.70254	7.7268	7.74261
	12.3627	8.34712	8.3818	8.33247	8.35062	8.33748	12.3627	8.3526	8.36514	8.30806	8.38302	8.35332	12.3627	8.30311	8.26753	8.23015	8.23587	8.2495	12.3627	7.6403	7.60285	7.57487	7.6765	7.60964	12.3627	7.6936	7.68533	7.69892	7.72621	7.74685
	12.41	8.35118	8.37727	8.32112	8.35415	8.33754	12.41	8.33838	8.3739	8.30738	8.37722	8.35791	12.41	8.29575	8.26503	8.22682	8.24273	8.24782	12.41	7.63345	7.59357	7.58657	7.67758	7.60919	12.41	7.69318	7.68297	7.69499	7.72514	7.74156
	12.4574	8.34566	8.38349	8.32594	8.35364	8.3352	12.4574	8.34117	8.36827	8.3078	8.38014	8.34804	12.4574	8.29322	8.26252	8.21604	8.22776	8.24696	12.4574	7.63544	7.5902	7.58182	7.67826	7.60751	12.4574	7.69283	7.68376	7.69638	7.72401	7.74234
	12.5051	8.34796	8.37533	8.32171	8.35901	8.33523	12.5051	8.33533	8.37088	8.29542	8.37493	8.34552	12.5051	8.29516	8.26973	8.22149	8.24036	8.24367	12.5051	7.64602	7.59088	7.58215	7.67895	7.60808	12.5051	7.69086	7.67818	7.696	7.72583	7.74455
	12.5529	8.34367	8.37128	8.32164	8.3587	8.33152	12.5529	8.33076	8.37176	8.30197	8.38467	8.34986	12.5529	8.29227	8.26979	8.21828	8.22972	8.24509	12.5529	7.64436	7.59444	7.57551	7.67874	7.6128	12.5529	7.68623	7.68265	7.69796	7.72118	7.73978
	12.6009	8.34893	8.37167	8.32408	8.34921	8.33294	12.6009	8.33716	8.36516	8.28806	8.3807	8.34763	12.6009	8.2837	8.26602	8.21747	8.23301	8.23748	12.6009	7.64059	7.59606	7.57567	7.67329	7.60822	12.6009	7.68766	7.67755	7.6893	7.72549	7.73098
	12.649	8.34016	8.37123	8.31277	8.34512	8.32195	12.649	8.32435	8.36249	8.28915	8.37817	8.34357	12.649	8.28876	8.25652	8.21559	8.23542	8.24695	12.649	7.63739	7.58962	7.57383	7.67161	7.60284	12.649	7.68695	7.67696	7.69267	7.7177	7.73622
	12.6974	8.32464	8.3785	8.31719	8.34234	8.32583	12.6974	8.3329	8.36061	8.29286	8.37816	8.33838	12.6974	8.2815	8.26348	8.21309	8.22492	8.24067	12.6974	7.64655	7.59141	7.57338	7.67083	7.6059	12.6974	7.67925	7.67956	7.68491	7.71896	7.73318
	12.7459	8.32919	8.36994	8.31573	8.34383	8.32408	12.7459	8.32819	8.35836	8.28676	8.3668	8.3497	12.7459	8.28223	8.25945	8.21065	8.21937	8.23832	12.7459	7.64477	7.58819	7.57523	7.66549	7.60251	12.7459	7.67694	7.67746	7.6843	7.72461	7.72744
	12.7946	8.32345	8.36903	8.31004	8.34435	8.33134	12.7946	8.32943	8.35196	8.29661	8.36861	8.34651	12.7946	8.28183	8.25508	8.21414	8.22491	8.23661	12.7946	7.63785	7.5924	7.56986	7.67071	7.60117	12.7946	7.68115	7.67151	7.68362	7.72105	7.72504
	12.8435	8.33217	8.37096	8.31483	8.34237	8.31732	12.8435	8.32549	8.35673	8.28796	8.37233	8.33527	12.8435	8.27777	8.25389	8.21805	8.21702	8.23007	12.8435	7.62983	7.5858	7.57798	7.66891	7.60196	12.8435	7.68036	7.66855	7.68149	7.71737	7.72647
	12.8926	8.32298	8.36196	8.30694	8.3421	8.31705	12.8926	8.32887	8.36022	8.2872	8.37603	8.34354	12.8926	8.28121	8.25351	8.21126	8.2204	8.23703	12.8926	7.6275	7.59168	7.56928	7.66363	7.59815	12.8926	7.67447	7.6735	7.68712	7.70513	7.72807
	12.9419	8.31593	8.3653	8.30595	8.33421	8.32758	12.9419	8.32971	8.36083	8.28861	8.37952	8.33966	12.9419	8.27653	8.25654	8.21517	8.21886	8.2294	12.9419	7.62574	7.58672	7.56309	7.66089	7.60091	12.9419	7.67776	7.67483	7.68288	7.70633	7.72688
	12.9914	8.31678	8.35717	8.31417	8.33422	8.32005	12.9914	8.33176	8.361	8.29113	8.3666	8.33087	12.9914	8.27855	8.25508	8.20498	8.21334	8.22004	12.9914	7.62334	7.58323	7.56857	7.6591	7.60433	12.9914	7.6784	7.66949	7.67916	7.70975	7.71679
	13.041	8.32366	8.35933	8.29871	8.32955	8.32777	13.041	8.32667	8.36096	8.29229	8.3756	8.34318	13.041	8.276	8.25457	8.20954	8.21038	8.2192	13.041	7.63434	7.5837	7.56632	7.65736	7.60716	13.041	7.67527	7.6638	7.67851	7.70292	7.72103
	13.0909	8.32767	8.35996	8.30425	8.33713	8.32203	13.0909	8.32732	8.35704	8.28504	8.36958	8.33474	13.0909	8.27155	8.24967	8.19922	8.2036	8.22682	13.0909	7.62581	7.58303	7.56561	7.65691	7.59353	13.0909	7.66581	7.66613	7.67763	7.70449	7.72038
	13.1409	8.32417	8.35773	8.30075	8.34621	8.31562	13.1409	8.32601	8.35278	8.28831	8.36993	8.33256	13.1409	8.26944	8.23809	8.20109	8.20986	8.22466	13.1409	7.62878	7.5738	7.56196	7.65519	7.59237	13.1409	7.66126	7.66528	7.67849	7.70019	7.71985
	13.1912	8.3137	8.35403	8.30447	8.32916	8.31527	13.1912	8.31883	8.34348	8.28001	8.36042	8.3224	13.1912	8.27743	8.24057	8.2015	8.20947	8.21989	13.1912	7.6229	7.57138	7.56379	7.65688	7.59682	13.1912	7.66104	7.65844	7.67502	7.70663	7.71917
	13.2416	8.3192	8.35944	8.29796	8.32914	8.32303	13.2416	8.31519	8.3482	8.28685	8.35894	8.33119	13.2416	8.26935	8.23728	8.19555	8.21114	8.22168	13.2416	7.61748	7.56939	7.56022	7.65353	7.58442	13.2416	7.65749	7.65923	7.66782	7.69745	7.72149
	13.2922	8.32055	8.35756	8.29738	8.34084	8.31629	13.2922	8.3088	8.34498	8.27842	8.35975	8.32677	13.2922	8.27211	8.22994	8.19487	8.21212	8.23261	13.2922	7.62106	7.56506	7.55832	7.65447	7.59117	13.2922	7.65472	7.66369	7.67223	7.6937	7.71447
	13.343	8.32633	8.34963	8.29508	8.32926	8.30912	13.343	8.31703	8.34532	8.28105	8.35625	8.31802	13.343	8.26043	8.22809	8.1977	8.20969	8.22942	13.343	7.61754	7.57145	7.56257	7.65194	7.58996	13.343	7.66759	7.65818	7.66883	7.69351	7.71545
	13.394	8.32305	8.35134	8.29589	8.32523	8.30958	13.394	8.31354	8.34935	8.27557	8.35441	8.32545	13.394	8.26104	8.23437	8.18828	8.21372	8.22401	13.394	7.62337	7.57201	7.55989	7.65496	7.58279	13.394	7.65045	7.65855	7.66366	7.69952	7.71146
	13.4452	8.31339	8.35687	8.2867	8.32815	8.30458	13.4452	8.31596	8.34261	8.27272	8.35391	8.33063	13.4452	8.2605	8.23265	8.19679	8.20838	8.21559	13.4452	7.61861	7.57089	7.55304	7.64483	7.58226	13.4452	7.64869	7.65248	7.66394	7.69181	7.70516
	13.4966	8.3154	8.34343	8.29327	8.32479	8.31002	13.4966	8.31522	8.33582	8.27357	8.34338	8.32635	13.4966	8.26404	8.23965	8.18791	8.20315	8.21993	13.4966	7.61759	7.5747	7.55695	7.64838	7.58507	13.4966	7.65559	7.64773	7.6623	7.69489	7.70506
	13.5481	8.31435	8.34977	8.28665	8.32279	8.30696	13.5481	8.31185	8.34114	8.26878	8.36086	8.32331	13.5481	8.25064	8.23475	8.1809	8.20424	8.21781	13.5481	7.62394	7.57333	7.55436	7.64521	7.58177	13.5481	7.65634	7.64405	7.65879	7.68683	7.69915
	13.5999	8.3049	8.34974	8.2886	8.32397	8.30557	13.5999	8.31324	8.33361	8.27567	8.35263	8.32749	13.5999	8.25701	8.23625	8.19055	8.20711	8.21541	13.5999	7.61592	7.5706	7.55824	7.64753	7.5821	13.5999	7.65185	7.63972	7.65211	7.69218	7.69962
	13.6519	8.30973	8.342	8.28118	8.3208	8.30718	13.6519	8.31395	8.33563	8.26732	8.34796	8.32854	13.6519	8.25255	8.22955	8.18488	8.20346	8.21425	13.6519	7.61469	7.57472	7.55469	7.64784	7.5796	13.6519	7.64842	7.64329	7.65015	7.69126	7.7026
	13.7041	8.30121	8.33806	8.28814	8.31436	8.30079	13.7041	8.31143	8.33721	8.26755	8.35367	8.32386	13.7041	8.2485	8.23693	8.18287	8.19591	8.20761	13.7041	7.61469	7.57277	7.55567	7.64288	7.57907	13.7041	7.64632	7.63527	7.65197	7.68853	7.70207
	13.7564	8.30051	8.33661	8.28811	8.31716	8.30625	13.7564	8.31357	8.32982	8.27357	8.35281	8.32137	13.7564	8.25176	8.22301	8.18662	8.19472	8.20958	13.7564	7.6158	7.57203	7.5534	7.64688	7.57901	13.7564	7.64767	7.63676	7.6572	7.6855	7.70149
	13.809	8.30104	8.34291	8.29008	8.3105	8.30422	13.809	8.31217	8.33392	8.26864	8.33705	8.3187	13.809	8.25115	8.22421	8.18979	8.19697	8.20882	13.809	7.61247	7.56503	7.55175	7.64445	7.57844	13.809	7.64649	7.63405	7.65195	7.68442	7.7002
	13.8618	8.30613	8.34191	8.28553	8.31006	8.30308	13.8618	8.30598	8.33156	8.26543	8.33915	8.31159	13.8618	8.24891	8.22656	8.18654	8.19677	8.2112	13.8618	7.60734	7.56755	7.55119	7.642	7.57687	13.8618	7.64055	7.63469	7.65042	7.67752	7.69773
	13.9148	8.30961	8.33536	8.28889	8.30407	8.30159	13.9148	8.30039	8.33878	8.26584	8.34252	8.31469	13.9148	8.24718	8.22431	8.17969	8.192	8.20479	13.9148	7.60957	7.56676	7.54771	7.64807	7.57205	13.9148	7.64236	7.63349	7.64629	7.67549	7.6932
	13.9679	8.30299	8.3377	8.28317	8.30861	8.2949	13.9679	8.30568	8.33198	8.26899	8.34113	8.30184	13.9679	8.25414	8.22232	8.1779	8.19339	8.2007	13.9679	7.6038	7.56046	7.54933	7.64087	7.56882	13.9679	7.63788	7.63623	7.65141	7.67607	7.68445
	14.0213	8.30215	8.33086	8.28233	8.30651	8.29795	14.0213	8.303	8.32996	8.26462	8.33556	8.30811	14.0213	8.24928	8.21104	8.18245	8.19164	8.20196	14.0213	7.6062	7.55961	7.54759	7.6407	7.57715	14.0213	7.63831	7.63323	7.64511	7.67399	7.68666
	14.0749	8.2952	8.33851	8.27282	8.30464	8.29446	14.0749	8.29496	8.32763	8.26299	8.33677	8.30412	14.0749	8.24445	8.22158	8.186	8.19085	8.19931	14.0749	7.60015	7.55798	7.53978	7.63327	7.57406	14.0749	7.63143	7.62505	7.64432	7.67455	7.68719
	14.1287	8.30196	8.33071	8.27072	8.30517	8.28857	14.1287	8.29246	8.33197	8.26396	8.33022	8.30568	14.1287	8.23754	8.21658	8.17913	8.1799	8.1997	14.1287	7.60199	7.56127	7.54315	7.63227	7.56734	14.1287	7.63373	7.63271	7.64314	7.66426	7.68685
	14.1826	8.2998	8.33043	8.27327	8.30834	8.28579	14.1826	8.29464	8.32368	8.25775	8.33232	8.31063	14.1826	8.24924	8.21075	8.17602	8.17802	8.18824	14.1826	7.60111	7.5565	7.53979	7.63166	7.57078	14.1826	7.62844	7.62934	7.64482	7.66699	7.68229
	14.2368	8.29754	8.33763	8.27185	8.30227	8.28462	14.2368	8.2898	8.31698	8.25817	8.33827	8.31327	14.2368	8.23461	8.21185	8.17704	8.18126	8.18844	14.2368	7.60038	7.55753	7.53908	7.63189	7.57203	14.2368	7.62982	7.62768	7.64148	7.67051	7.67977
	14.2913	8.30066	8.33146	8.27464	8.30419	8.28135	14.2913	8.29043	8.31453	8.25453	8.33385	8.29761	14.2913	8.23691	8.20965	8.18017	8.18648	8.19053	14.2913	7.59911	7.54629	7.53399	7.63014	7.57015	14.2913	7.62162	7.62759	7.64149	7.67022	7.68077
	14.3458	8.29246	8.33085	8.27495	8.30768	8.2805	14.3458	8.29409	8.32686	8.2524	8.33097	8.30697	14.3458	8.23253	8.20909	8.16755	8.16668	8.19449	14.3458	7.59653	7.5571	7.5361	7.62807	7.56977	14.3458	7.62767	7.62212	7.63391	7.66617	7.67436
	14.4007	8.29288	8.32684	8.26571	8.30854	8.27544	14.4007	8.28676	8.31946	8.24321	8.33185	8.30221	14.4007	8.23151	8.20697	8.17384	8.17582	8.18813	14.4007	7.59871	7.55428	7.53149	7.62401	7.56262	14.4007	7.62556	7.62661	7.63451	7.66695	7.67898
	14.4557	8.29186	8.33054	8.26899	8.30488	8.28058	14.4557	8.29486	8.30958	8.24782	8.33345	8.29849	14.4557	8.23648	8.21243	8.1727	8.17424	8.18921	14.4557	7.59512	7.54788	7.53044	7.63012	7.56582	14.4557	7.62421	7.61554	7.62959	7.66252	7.67536
	14.5109	8.28374	8.31996	8.26732	8.29554	8.27639	14.5109	8.29186	8.31217	8.24912	8.32669	8.30366	14.5109	8.23162	8.21122	8.17068	8.17278	8.18231	14.5109	7.59407	7.54475	7.53137	7.63016	7.56059	14.5109	7.6334	7.61511	7.63191	7.66417	7.6776
	14.5664	8.28347	8.31764	8.26113	8.29867	8.27881	14.5664	8.28896	8.30819	8.24952	8.32788	8.29578	14.5664	8.23001	8.20436	8.1661	8.16982	8.18412	14.5664	7.59311	7.53913	7.52952	7.6266	7.5614	14.5664	7.62925	7.60909	7.6392	7.65797	7.67622
	14.622	8.28874	8.32637	8.25955	8.30511	8.28168	14.622	8.28874	8.30964	8.25584	8.33067	8.30016	14.622	8.22652	8.2051	8.15838	8.16561	8.18193	14.622	7.59614	7.5515	7.52191	7.62482	7.56151	14.622	7.61822	7.60819	7.6329	7.66154	7.66871
	14.6779	8.28659	8.32187	8.26145	8.29257	8.28651	14.6779	8.29086	8.31	8.25281	8.32695	8.29466	14.6779	8.22188	8.19774	8.16008	8.17711	8.17922	14.6779	7.5889	7.54903	7.52635	7.62713	7.56214	14.6779	7.61582	7.61208	7.62996	7.65415	7.67059
	14.734	8.28791	8.32028	8.26551	8.29228	8.28245	14.734	8.28303	8.31405	8.25216	8.32493	8.30043	14.734	8.22652	8.18802	8.16135	8.17049	8.17985	14.734	7.58515	7.54307	7.52396	7.63002	7.56027	14.734	7.61482	7.61454	7.62387	7.65006	7.67453
	14.7903	8.28944	8.31434	8.26938	8.29513	8.28255	14.7903	8.2893	8.30889	8.2418	8.32563	8.29583	14.7903	8.2205	8.20397	8.15649	8.17144	8.18321	14.7903	7.59186	7.5424	7.52213	7.62312	7.55436	14.7903	7.61347	7.61047	7.62823	7.65559	7.67
	14.8468	8.28683	8.31919	8.26558	8.29313	8.28988	14.8468	8.28681	8.30636	8.24154	8.33186	8.30341	14.8468	8.21833	8.19449	8.15898	8.1671	8.17472	14.8468	7.5854	7.54308	7.52364	7.61596	7.55547	14.8468	7.61158	7.61361	7.62786	7.65308	7.66882
	14.9035	8.2865	8.32152	8.26082	8.29139	8.27875	14.9035	8.27755	8.31222	8.23934	8.32372	8.29558	14.9035	8.21494	8.18883	8.15376	8.17033	8.18062	14.9035	7.58375	7.54791	7.52418	7.61564	7.55484	14.9035	7.60777	7.6107	7.62531	7.65002	7.66779
	14.9604	8.27638	8.31839	8.25838	8.29529	8.27561	14.9604	8.27462	8.30283	8.25386	8.31305	8.29272	14.9604	8.20796	8.18705	8.15426	8.16766	8.1782	14.9604	7.58131	7.54414	7.52127	7.61992	7.5543	14.9604	7.61588	7.61515	7.61881	7.65021	7.6591
	15.0176	8.28169	8.31558	8.25892	8.29213	8.27328	15.0176	8.2795	8.30135	8.24349	8.31969	8.2844	15.0176	8.21305	8.18748	8.15906	8.16433	8.17491	15.0176	7.57908	7.53876	7.52158	7.61688	7.55404	15.0176	7.60964	7.60701	7.62429	7.65378	7.65363
	15.075	8.28243	8.31868	8.25436	8.29065	8.275	15.075	8.27495	8.30233	8.23852	8.31323	8.28351	15.075	8.21444	8.18609	8.15527	8.15761	8.17658	15.075	7.58448	7.53744	7.52081	7.61031	7.55361	15.075	7.61195	7.61056	7.62133	7.64795	7.65426
	15.1326	8.27523	8.31295	8.25444	8.28861	8.27197	15.1326	8.27707	8.29939	8.23078	8.3178	8.28319	15.1326	8.21026	8.19237	8.15686	8.1564	8.17632	15.1326	7.57923	7.54062	7.52424	7.6135	7.54569	15.1326	7.60917	7.60479	7.61966	7.65206	7.65618
	15.1903	8.26872	8.31483	8.24642	8.28401	8.27036	15.1903	8.27722	8.29303	8.23398	8.31905	8.27701	15.1903	8.21227	8.18161	8.15014	8.15395	8.17266	15.1903	7.58139	7.53227	7.51309	7.61129	7.54538	15.1903	7.60753	7.6015	7.61384	7.65495	7.65515
	15.2484	8.27039	8.30977	8.26053	8.28063	8.27067	15.2484	8.27213	8.29569	8.23765	8.31225	8.28323	15.2484	8.2105	8.18884	8.14606	8.1556	8.16843	15.2484	7.57568	7.537	7.52423	7.61471	7.5516	15.2484	7.60398	7.60095	7.61318	7.64581	7.65378
	15.3066	8.26436	8.31046	8.24789	8.2779	8.27081	15.3066	8.27141	8.29678	8.23362	8.31139	8.27917	15.3066	8.21536	8.18419	8.14552	8.14971	8.1695	15.3066	7.57944	7.53204	7.51536	7.60933	7.5507	15.3066	7.60323	7.59566	7.61053	7.64074	7.64962
	15.3651	8.26722	8.29908	8.25393	8.28319	8.2688	15.3651	8.27019	8.2883	8.23508	8.31281	8.27011	15.3651	8.20669	8.1783	8.1494	8.1464	8.15872	15.3651	7.58235	7.53134	7.51196	7.60686	7.5536	15.3651	7.60195	7.58917	7.60727	7.64141	7.65852
	15.4238	8.26916	8.30161	8.24517	8.2823	8.26976	15.4238	8.27048	8.29967	8.23275	8.3158	8.27611	15.4238	8.20109	8.17896	8.14153	8.15108	8.16515	15.4238	7.57736	7.53375	7.51552	7.60739	7.54894	15.4238	7.60299	7.58915	7.60637	7.64	7.65291
	15.4827	8.26612	8.30026	8.25017	8.27794	8.27011	15.4827	8.27026	8.29377	8.22386	8.31134	8.27495	15.4827	8.20052	8.17682	8.14136	8.14937	8.1639	15.4827	7.57366	7.53515	7.50384	7.61612	7.55056	15.4827	7.60399	7.58972	7.60273	7.63562	7.65341
	15.5419	8.26153	8.29558	8.24959	8.27573	8.26176	15.5419	8.26803	8.2989	8.2213	8.30663	8.27298	15.5419	8.19853	8.18206	8.13379	8.14323	8.16628	15.5419	7.5712	7.5336	7.5104	7.6101	7.53972	15.5419	7.60325	7.5887	7.60636	7.63285	7.65984
	15.6012	8.2697	8.30924	8.24424	8.27305	8.25866	15.6012	8.26571	8.30072	8.22411	8.30852	8.27901	15.6012	8.204	8.17564	8.14208	8.1523	8.16746	15.6012	7.57012	7.52729	7.5064	7.60652	7.53677	15.6012	7.60325	7.58815	7.60849	7.62966	7.65273
	15.6608	8.26751	8.29492	8.25279	8.26945	8.26131	15.6608	8.26162	8.29418	8.22113	8.31161	8.27358	15.6608	8.19793	8.17311	8.14159	8.14883	8.15883	15.6608	7.56912	7.53224	7.50759	7.60368	7.54142	15.6608	7.58982	7.59146	7.60626	7.63041	7.64266
	15.7206	8.26232	8.29609	8.24475	8.26722	8.25201	15.7206	8.2595	8.2875	8.22367	8.30417	8.27244	15.7206	8.19628	8.16251	8.13976	8.14749	8.1526	15.7206	7.57341	7.52973	7.50769	7.5989	7.53463	15.7206	7.5921	7.58719	7.60159	7.63394	7.65013
	15.7807	8.26341	8.29996	8.23866	8.27186	8.24992	15.7807	8.25365	8.28531	8.22112	8.3028	8.26995	15.7807	8.19419	8.1675	8.13484	8.14472	8.15621	15.7807	7.5693	7.52146	7.50449	7.59761	7.53528	15.7807	7.5894	7.58485	7.60557	7.62901	7.6428
	15.841	8.26585	8.29031	8.24185	8.26625	8.24916	15.841	8.24962	8.28655	8.21564	8.29857	8.27424	15.841	8.19228	8.1689	8.13211	8.14744	8.15755	15.841	7.56683	7.51788	7.50265	7.60047	7.53559	15.841	7.5893	7.58891	7.59874	7.62549	7.63805
	15.9015	8.25501	8.2942	8.24162	8.26181	8.25247	15.9015	8.25492	8.28702	8.21932	8.2865	8.2679	15.9015	8.19799	8.16912	8.13257	8.13841	8.15257	15.9015	7.56631	7.51872	7.50537	7.60009	7.53096	15.9015	7.58654	7.59323	7.59604	7.62718	7.63142
	15.9622	8.26136	8.29777	8.23648	8.26759	8.25206	15.9622	8.25014	8.2822	8.21804	8.28998	8.26617	15.9622	8.19784	8.17534	8.13358	8.13765	8.14746	15.9622	7.56724	7.51926	7.50231	7.59853	7.53493	15.9622	7.58462	7.58747	7.59593	7.62254	7.64059
	16.0232	8.2606	8.30017	8.23958	8.26713	8.25197	16.0232	8.25623	8.28038	8.21602	8.28909	8.26321	16.0232	8.19163	8.17324	8.12669	8.13538	8.14552	16.0232	7.56449	7.52487	7.50006	7.60094	7.53651	16.0232	7.58138	7.58264	7.59186	7.61917	7.63717
	16.0844	8.25529	8.29127	8.23135	8.27021	8.24186	16.0844	8.24748	8.28107	8.22099	8.29461	8.25887	16.0844	8.19883	8.16874	8.13432	8.13334	8.14681	16.0844	7.56425	7.51085	7.49491	7.60197	7.53623	16.0844	7.57808	7.5793	7.59949	7.61919	7.63921
	16.1458	8.25702	8.28424	8.23264	8.27515	8.24937	16.1458	8.25676	8.27224	8.21708	8.28852	8.25722	16.1458	8.18985	8.16619	8.12026	8.13371	8.14187	16.1458	7.55986	7.51467	7.49584	7.59507	7.53322	16.1458	7.5879	7.5828	7.59267	7.61785	7.64092
	16.2075	8.25507	8.28961	8.23203	8.26287	8.24494	16.2075	8.26075	8.27658	8.21642	8.28938	8.25698	16.2075	8.18929	8.16654	8.12239	8.13513	8.13839	16.2075	7.56072	7.50913	7.49475	7.59298	7.52984	16.2075	7.58109	7.58312	7.58551	7.61534	7.63144
	16.2694	8.24785	8.28368	8.23343	8.26332	8.25189	16.2694	8.25441	8.28175	8.21501	8.28595	8.25914	16.2694	8.19185	8.16529	8.12105	8.13107	8.13703	16.2694	7.55654	7.50613	7.49384	7.59074	7.5241	16.2694	7.58532	7.57285	7.58195	7.61873	7.62943
	16.3316	8.25411	8.28665	8.2351	8.2595	8.24192	16.3316	8.25461	8.27512	8.20925	8.29477	8.25624	16.3316	8.18341	8.1647	8.12672	8.12671	8.13454	16.3316	7.55709	7.5076	7.49013	7.59447	7.52349	16.3316	7.58105	7.57376	7.57958	7.60832	7.63052
	16.3939	8.25027	8.28704	8.22742	8.25988	8.24938	16.3939	8.25332	8.27255	8.20808	8.28895	8.25666	16.3939	8.18563	8.1615	8.11673	8.12719	8.14042	16.3939	7.55408	7.50459	7.48798	7.58754	7.52861	16.3939	7.57786	7.57216	7.5844	7.61551	7.62646
	16.4565	8.24385	8.28135	8.2321	8.2531	8.2456	16.4565	8.249	8.26832	8.20953	8.28834	8.26102	16.4565	8.18308	8.15309	8.11819	8.12278	8.14172	16.4565	7.55343	7.50997	7.49312	7.59351	7.52748	16.4565	7.57748	7.5727	7.5845	7.6112	7.62547
	16.5194	8.24396	8.28307	8.23643	8.26	8.23999	16.5194	8.24542	8.27124	8.20525	8.28869	8.25331	16.5194	8.18181	8.15387	8.11244	8.12188	8.13895	16.5194	7.5498	7.50855	7.48966	7.58762	7.53252	16.5194	7.57269	7.5727	7.57816	7.60917	7.62541
	16.5825	8.24885	8.28346	8.22397	8.25405	8.2406	16.5825	8.24475	8.2651	8.19929	8.28889	8.25472	16.5825	8.1794	8.16129	8.10885	8.12558	8.13173	16.5825	7.55359	7.51271	7.49203	7.58635	7.52858	16.5825	7.57121	7.57044	7.58025	7.60731	7.62853
	16.6458	8.2441	8.28145	8.2306	8.2528	8.24029	16.6458	8.24647	8.26993	8.2036	8.28406	8.25557	16.6458	8.17788	8.15894	8.11244	8.12737	8.13862	16.6458	7.55001	7.50731	7.49269	7.57851	7.52342	16.6458	7.56997	7.56426	7.57888	7.60301	7.62549
	16.7094	8.24071	8.28411	8.22269	8.25098	8.23472	16.7094	8.23993	8.26504	8.20157	8.28211	8.25563	16.7094	8.17889	8.15082	8.11999	8.119	8.12904	16.7094	7.54975	7.50832	7.49034	7.58004	7.51734	16.7094	7.56172	7.56232	7.57745	7.60001	7.61697
	16.7732	8.23728	8.27545	8.22068	8.25126	8.23257	16.7732	8.2397	8.26562	8.20259	8.28074	8.25335	16.7732	8.17514	8.1516	8.10944	8.12538	8.12653	16.7732	7.55257	7.51297	7.49561	7.58418	7.52066	16.7732	7.56249	7.56208	7.57699	7.60174	7.61401
	16.8372	8.24329	8.27897	8.22557	8.24474	8.23044	16.8372	8.24258	8.25932	8.20418	8.28115	8.24957	16.8372	8.17015	8.15369	8.1078	8.12319	8.13624	16.8372	7.55225	7.50525	7.48794	7.58519	7.51937	16.8372	7.56626	7.55662	7.56974	7.59788	7.6181
	16.9016	8.23939	8.27815	8.22244	8.24538	8.23039	16.9016	8.25053	8.2598	8.20374	8.27908	8.24596	16.9016	8.1683	8.15468	8.10811	8.11883	8.12755	16.9016	7.55224	7.50252	7.48568	7.57687	7.51992	16.9016	7.56114	7.56146	7.57467	7.59331	7.61243
	16.9661	8.23452	8.27957	8.21574	8.24293	8.23165	16.9661	8.23993	8.26501	8.20642	8.27209	8.23979	16.9661	8.17017	8.14851	8.10626	8.12472	8.12514	16.9661	7.54571	7.50415	7.48821	7.58048	7.51455	16.9661	7.5643	7.56183	7.57207	7.59686	7.61277
	17.0309	8.231	8.27691	8.21414	8.2445	8.23355	17.0309	8.24313	8.26461	8.20037	8.27147	8.2457	17.0309	8.16644	8.14073	8.09841	8.11786	8.1195	17.0309	7.54292	7.50488	7.4829	7.58044	7.51617	17.0309	7.55566	7.55477	7.57463	7.5995	7.61302
	17.0959	8.23309	8.26837	8.22079	8.24394	8.23056	17.0959	8.2395	8.2655	8.19613	8.26951	8.24769	17.0959	8.16724	8.14332	8.10833	8.11763	8.1207	17.0959	7.54029	7.49481	7.48392	7.57879	7.51108	17.0959	7.55681	7.55337	7.57065	7.59635	7.62039
	17.1612	8.24053	8.27376	8.2209	8.24067	8.23035	17.1612	8.24749	8.25866	8.19673	8.27242	8.24336	17.1612	8.16687	8.14209	8.10487	8.1081	8.12002	17.1612	7.53628	7.49745	7.48463	7.57719	7.51087	17.1612	7.56023	7.55679	7.56952	7.59034	7.61132
	17.2267	8.22869	8.27397	8.21723	8.23716	8.22557	17.2267	8.23679	8.26312	8.19691	8.27361	8.24303	17.2267	8.16142	8.14087	8.10106	8.11287	8.11751	17.2267	7.54332	7.49579	7.48611	7.57364	7.50939	17.2267	7.555	7.55654	7.56058	7.59548	7.60539
	17.2925	8.24037	8.26357	8.21142	8.23748	8.23229	17.2925	8.23497	8.25206	8.18962	8.27924	8.24128	17.2925	8.16338	8.13655	8.09893	8.10702	8.12325	17.2925	7.53948	7.49546	7.48475	7.57633	7.51006	17.2925	7.55493	7.55466	7.55504	7.59339	7.60796
	17.3586	8.23759	8.26816	8.21181	8.23479	8.2272	17.3586	8.23666	8.25166	8.19208	8.27429	8.24676	17.3586	8.16889	8.14138	8.10387	8.10661	8.12237	17.3586	7.54115	7.49361	7.47979	7.5707	7.50843	17.3586	7.55565	7.54981	7.56035	7.59156	7.60341
	17.4249	8.23724	8.2653	8.20743	8.23351	8.22758	17.4249	8.23599	8.25673	8.19541	8.27381	8.24547	17.4249	8.16699	8.13387	8.09126	8.10212	8.11494	17.4249	7.53371	7.49818	7.47907	7.5727	7.49746	17.4249	7.55663	7.54758	7.55936	7.59446	7.60068
	17.4914	8.23645	8.26173	8.20454	8.23774	8.224	17.4914	8.23093	8.25573	8.19384	8.27859	8.24588	17.4914	8.16504	8.14114	8.0949	8.10817	8.11542	17.4914	7.54008	7.49736	7.47717	7.57329	7.50491	17.4914	7.54942	7.54228	7.55484	7.59195	7.60438
	17.5582	8.23047	8.26244	8.20653	8.23559	8.22377	17.5582	8.2327	8.25292	8.18907	8.27037	8.24033	17.5582	8.15533	8.1369	8.09545	8.1077	8.1106	17.5582	7.53851	7.49577	7.47544	7.57474	7.50155	17.5582	7.54775	7.53602	7.55643	7.59083	7.59623
	17.6252	8.23171	8.25514	8.20512	8.23231	8.22621	17.6252	8.22398	8.2526	8.19129	8.26747	8.23711	17.6252	8.1606	8.13926	8.08952	8.10613	8.10841	17.6252	7.53649	7.48903	7.47379	7.56669	7.50476	17.6252	7.54445	7.53545	7.56111	7.58971	7.59563
	17.6925	8.2275	8.25819	8.19859	8.23353	8.21738	17.6925	8.23005	8.24804	8.18466	8.26277	8.23271	17.6925	8.15549	8.13796	8.09317	8.10363	8.11684	17.6925	7.54393	7.48542	7.47483	7.56707	7.50195	17.6925	7.54935	7.53632	7.55899	7.58609	7.58886
	17.7601	8.22943	8.25604	8.20242	8.22997	8.21407	17.7601	8.22037	8.24209	8.17862	8.26325	8.23458	17.7601	8.1521	8.12688	8.09141	8.1022	8.11125	17.7601	7.53432	7.48205	7.47302	7.57003	7.50212	17.7601	7.5519	7.53338	7.55359	7.58045	7.59754
	17.8279	8.22682	8.25521	8.19963	8.2239	8.22107	17.8279	8.22431	8.24667	8.18061	8.26112	8.23686	17.8279	8.15847	8.12551	8.08983	8.1006	8.11436	17.8279	7.53946	7.4821	7.47661	7.56821	7.50147	17.8279	7.5463	7.53384	7.55319	7.58001	7.58771
	17.896	8.22627	8.25963	8.19958	8.22963	8.22569	17.896	8.21701	8.24735	8.18462	8.26346	8.22952	17.896	8.15454	8.12373	8.08448	8.09904	8.10447	17.896	7.53447	7.48673	7.4655	7.56576	7.50067	17.896	7.54531	7.53284	7.55138	7.57577	7.58891
	17.9643	8.22006	8.25779	8.20346	8.23106	8.22332	17.9643	8.21425	8.25054	8.18007	8.25694	8.23122	17.9643	8.14473	8.12605	8.08335	8.10047	8.10746	17.9643	7.53307	7.48041	7.47054	7.56457	7.50258	17.9643	7.54304	7.54153	7.54983	7.57926	7.58456
	18.0329	8.22155	8.2548	8.20786	8.22395	8.21366	18.0329	8.21362	8.24626	8.18361	8.25661	8.22805	18.0329	8.14527	8.12967	8.09242	8.09602	8.109	18.0329	7.529	7.478	7.4707	7.56134	7.49458	18.0329	7.53973	7.54091	7.54207	7.57693	7.58864
	18.1018	8.22236	8.25715	8.201	8.23184	8.21054	18.1018	8.20992	8.24924	8.18335	8.26241	8.23242	18.1018	8.14878	8.12252	8.08829	8.09665	8.10402	18.1018	7.52621	7.48114	7.47077	7.56091	7.49445	18.1018	7.53917	7.53895	7.55112	7.57315	7.58849
	18.1709	8.22021	8.25511	8.20422	8.22507	8.2135	18.1709	8.21261	8.24229	8.17894	8.26308	8.22853	18.1709	8.15149	8.11305	8.08523	8.09448	8.10456	18.1709	7.52871	7.48634	7.4655	7.56136	7.49471	18.1709	7.53629	7.52718	7.55072	7.57698	7.58993
	18.2403	8.22006	8.25136	8.20177	8.22606	8.2077	18.2403	8.21224	8.24666	8.18394	8.26089	8.2268	18.2403	8.14421	8.12537	8.0749	8.0971	8.10542	18.2403	7.51781	7.48267	7.46461	7.55715	7.49127	18.2403	7.54029	7.52912	7.54535	7.57468	7.58945
	18.3099	8.21751	8.25102	8.19899	8.22054	8.21064	18.3099	8.21457	8.24538	8.17882	8.25524	8.22497	18.3099	8.14087	8.12458	8.07245	8.08888	8.10265	18.3099	7.52411	7.48773	7.46893	7.5579	7.488	18.3099	7.5365	7.51945	7.54417	7.5712	7.58322
	18.3798	8.21361	8.25297	8.19625	8.22293	8.20484	18.3798	8.21532	8.24467	8.17971	8.25228	8.22681	18.3798	8.14826	8.11453	8.07779	8.08963	8.08865	18.3798	7.52102	7.47928	7.4674	7.55614	7.49286	18.3798	7.53091	7.51678	7.54462	7.57087	7.5826
	18.45	8.21467	8.24534	8.19856	8.2259	8.20397	18.45	8.21701	8.23737	8.17836	8.25416	8.22061	18.45	8.14588	8.11982	8.07947	8.09738	8.09057	18.45	7.52138	7.47875	7.4596	7.55884	7.48975	18.45	7.53404	7.52414	7.54403	7.57031	7.58149
	18.5204	8.2152	8.24502	8.19247	8.22044	8.20464	18.5204	8.21409	8.24023	8.17732	8.25358	8.21835	18.5204	8.14518	8.12143	8.07315	8.08269	8.09838	18.5204	7.52351	7.47272	7.45423	7.56025	7.48823	18.5204	7.52605	7.5217	7.54202	7.56983	7.58286
	18.5911	8.21511	8.2385	8.18824	8.21747	8.19899	18.5911	8.2164	8.24031	8.17703	8.24623	8.21491	18.5911	8.1421	8.12203	8.07901	8.08396	8.09053	18.5911	7.5227	7.47644	7.45455	7.55697	7.48714	18.5911	7.52704	7.52074	7.5425	7.56507	7.57537
	18.6621	8.21092	8.24573	8.19318	8.22492	8.19742	18.6621	8.21481	8.24477	8.16528	8.24671	8.21372	18.6621	8.1403	8.11044	8.07493	8.08361	8.09053	18.6621	7.52294	7.46809	7.45734	7.55124	7.48351	18.6621	7.53534	7.51995	7.53718	7.56234	7.57941
	18.7334	8.21748	8.24274	8.19033	8.21634	8.19842	18.7334	8.20313	8.24152	8.16809	8.24637	8.20575	18.7334	8.13927	8.11639	8.07554	8.0808	8.09399	18.7334	7.52105	7.47037	7.45436	7.55334	7.48177	18.7334	7.52778	7.52132	7.53523	7.56523	7.57703
	18.8049	8.21105	8.2395	8.19364	8.21731	8.20326	18.8049	8.20534	8.23789	8.16837	8.24811	8.21672	18.8049	8.13482	8.10871	8.07472	8.08542	8.09506	18.8049	7.51699	7.47092	7.4556	7.55668	7.48401	18.8049	7.52539	7.51926	7.52931	7.56225	7.57997
	18.8767	8.20984	8.241	8.19568	8.21243	8.20053	18.8767	8.20547	8.23199	8.16754	8.24243	8.2116	18.8767	8.13161	8.11078	8.07144	8.08337	8.09034	18.8767	7.52137	7.4726	7.45415	7.54867	7.48137	18.8767	7.52018	7.52288	7.52081	7.55951	7.5783
	18.9487	8.20785	8.23855	8.18691	8.21764	8.20349	18.9487	8.21075	8.23309	8.16462	8.25235	8.21163	18.9487	8.13565	8.10945	8.0734	8.07288	8.09414	18.9487	7.51419	7.47766	7.45358	7.54854	7.48232	18.9487	7.51942	7.52275	7.52826	7.55696	7.57542
	19.0211	8.19956	8.22904	8.17757	8.21827	8.19281	19.0211	8.2099	8.23172	8.16203	8.24635	8.20895	19.0211	8.12784	8.10799	8.06757	8.07373	8.09394	19.0211	7.50856	7.4711	7.45123	7.54626	7.48473	19.0211	7.51699	7.51873	7.52985	7.55004	7.58165
	19.0937	8.21111	8.23542	8.18155	8.20913	8.1981	19.0937	8.19957	8.23314	8.16274	8.24672	8.21716	19.0937	8.13166	8.10887	8.06914	8.07532	8.09096	19.0937	7.50978	7.4753	7.45624	7.54549	7.47827	19.0937	7.5191	7.51219	7.52856	7.55492	7.57103
	19.1666	8.20222	8.23481	8.17954	8.20934	8.19108	19.1666	8.18886	8.22673	8.17135	8.242	8.21005	19.1666	8.13512	8.108	8.06962	8.07359	8.08385	19.1666	7.51232	7.46971	7.44968	7.54343	7.48483	19.1666	7.51361	7.51091	7.53012	7.55091	7.57246
	19.2398	8.20111	8.22928	8.18633	8.20616	8.18627	19.2398	8.19394	8.22427	8.17394	8.23916	8.21867	19.2398	8.12669	8.10224	8.06204	8.07	8.08765	19.2398	7.51627	7.47082	7.44911	7.54999	7.47894	19.2398	7.51094	7.50978	7.5251	7.5529	7.56766
	19.3132	8.20093	8.23272	8.18406	8.20398	8.19286	19.3132	8.20148	8.21893	8.1688	8.23554	8.20995	19.3132	8.1248	8.09782	8.0656	8.07359	8.08219	19.3132	7.51238	7.46318	7.4485	7.54354	7.48055	19.3132	7.50994	7.51087	7.52595	7.54648	7.56446
	19.3869	8.20117	8.22885	8.18162	8.20481	8.18649	19.3869	8.19686	8.21714	8.17379	8.23666	8.20832	19.3869	8.122	8.09835	8.0614	8.07209	8.08041	19.3869	7.51468	7.46688	7.45001	7.54213	7.48049	19.3869	7.51369	7.51419	7.52096	7.54842	7.56373
	19.461	8.19939	8.2304	8.18255	8.20132	8.18723	19.461	8.19507	8.22093	8.1597	8.2319	8.20269	19.461	8.12421	8.09605	8.06035	8.06664	8.07861	19.461	7.50862	7.46057	7.44444	7.5426	7.47673	19.461	7.51446	7.51051	7.51889	7.54815	7.55499
	19.5352	8.197	8.22769	8.18037	8.20135	8.19419	19.5352	8.19243	8.22371	8.15804	8.23399	8.20597	19.5352	8.11641	8.09483	8.05951	8.06828	8.07912	19.5352	7.50914	7.45926	7.44858	7.54263	7.46785	19.5352	7.50986	7.50618	7.5183	7.54962	7.56085
	19.6098	8.19409	8.23454	8.17256	8.20478	8.19147	19.6098	8.18457	8.21836	8.16244	8.2428	8.20664	19.6098	8.12626	8.08776	8.05378	8.06709	8.07709	19.6098	7.51233	7.45885	7.44226	7.54069	7.47127	19.6098	7.50892	7.50921	7.51719	7.54514	7.56097
	19.6847	8.20025	8.22984	8.17645	8.20726	8.19015	19.6847	8.1889	8.22768	8.15982	8.23456	8.2035	19.6847	8.12467	8.09496	8.05697	8.06575	8.07836	19.6847	7.51159	7.45746	7.44702	7.54257	7.4746	19.6847	7.51281	7.50483	7.51536	7.54134	7.56158
	19.7598	8.19094	8.22938	8.18074	8.20249	8.19077	19.7598	8.19122	8.22054	8.162	8.23212	8.20133	19.7598	8.11522	8.09573	8.05408	8.06924	8.0689	19.7598	7.51355	7.45936	7.44407	7.53534	7.47273	19.7598	7.50227	7.50757	7.51204	7.53718	7.55598
	19.8353	8.1988	8.23039	8.17231	8.20126	8.1863	19.8353	8.18231	8.21927	8.16464	8.23424	8.1994	19.8353	8.11369	8.09727	8.05972	8.06385	8.06882	19.8353	7.5058	7.46013	7.44593	7.53712	7.46754	19.8353	7.50651	7.5032	7.5112	7.53599	7.55586
	19.911	8.19408	8.23069	8.16986	8.20002	8.18592	19.911	8.18742	8.2261	8.15643	8.231	8.2062	19.911	8.10993	8.0921	8.05177	8.05569	8.07083	19.911	7.49981	7.45569	7.44232	7.52653	7.4719	19.911	7.50633	7.50234	7.51074	7.53929	7.54998
	19.987	8.18272	8.22804	8.17133	8.19878	8.18263	19.987	8.1901	8.22237	8.14397	8.22508	8.20052	19.987	8.11394	8.09886	8.05988	8.06003	8.07314	19.987	7.49912	7.46253	7.43582	7.53262	7.47116	19.987	7.50453	7.49777	7.51501	7.53989	7.55613
	20.0633	8.18922	8.22123	8.16424	8.19922	8.18514	20.0633	8.18954	8.21215	8.15901	8.2275	8.19815	20.0633	8.11115	8.0903	8.05854	8.05163	8.0714	20.0633	7.49608	7.45536	7.43537	7.53295	7.47292	20.0633	7.50685	7.49637	7.51162	7.5358	7.55283
	20.1399	8.18361	8.22111	8.15858	8.19466	8.18008	20.1399	8.18177	8.22166	8.15243	8.22425	8.19666	20.1399	8.1082	8.09087	8.05724	8.05493	8.07043	20.1399	7.49689	7.45468	7.44388	7.53577	7.46877	20.1399	7.49873	7.49494	7.51505	7.53308	7.55184
	20.2167	8.1927	8.21972	8.16222	8.19848	8.17919	20.2167	8.18744	8.21397	8.15028	8.22307	8.19024	20.2167	8.10386	8.08704	8.04891	8.0461	8.06696	20.2167	7.49446	7.45733	7.43473	7.53192	7.46281	20.2167	7.50159	7.4941	7.5155	7.53793	7.54843
	20.2939	8.18792	8.22099	8.16293	8.18704	8.18168	20.2939	8.18621	8.2104	8.15032	8.22539	8.19487	20.2939	8.10813	8.08895	8.05005	8.05437	8.06306	20.2939	7.49571	7.45207	7.43633	7.52538	7.46301	20.2939	7.49708	7.48971	7.5066	7.53318	7.54472
	20.3714	8.18437	8.22511	8.1618	8.18317	8.18282	20.3714	8.18073	8.20626	8.14983	8.22758	8.19237	20.3714	8.10826	8.08383	8.05243	8.0543	8.06183	20.3714	7.4944	7.45721	7.43495	7.5277	7.46164	20.3714	7.49368	7.49523	7.5073	7.53158	7.54504
	20.4491	8.18437	8.21803	8.16639	8.18796	8.17768	20.4491	8.1754	8.2117	8.14495	8.22444	8.18391	20.4491	8.11279	8.08486	8.0458	8.05748	8.06528	20.4491	7.49733	7.45463	7.4373	7.51999	7.46159	20.4491	7.49694	7.49534	7.50569	7.52941	7.54166
	20.5272	8.17531	8.21789	8.16619	8.18993	8.17486	20.5272	8.17681	8.20457	8.14245	8.22231	8.1878	20.5272	8.11148	8.07871	8.04099	8.04811	8.067	20.5272	7.49093	7.4523	7.4342	7.52475	7.46853	20.5272	7.50493	7.49319	7.50158	7.53023	7.5394
	20.6055	8.18652	8.21769	8.1632	8.18847	8.174	20.6055	8.17607	8.20224	8.14937	8.22191	8.18396	20.6055	8.11152	8.08109	8.04263	8.0442	8.05976	20.6055	7.49704	7.44902	7.43576	7.52384	7.46018	20.6055	7.49596	7.48965	7.50611	7.53	7.54196
	20.6842	8.18073	8.21858	8.16914	8.19525	8.17667	20.6842	8.17979	8.208	8.1477	8.222	8.1894	20.6842	8.10603	8.0771	8.04101	8.04361	8.06022	20.6842	7.4988	7.45302	7.43217	7.52411	7.46427	20.6842	7.4944	7.48573	7.50325	7.52948	7.54347
	20.7631	8.18143	8.21854	8.16612	8.18217	8.17852	20.7631	8.1815	8.194	8.14597	8.21913	8.19569	20.7631	8.1003	8.07868	8.03871	8.04225	8.05888	20.7631	7.49814	7.45185	7.42516	7.52256	7.45956	20.7631	7.49427	7.48477	7.50404	7.52138	7.5457
	20.8424	8.17941	8.21385	8.15416	8.18439	8.17244	20.8424	8.17622	8.19648	8.14495	8.20992	8.19305	20.8424	8.1012	8.07766	8.03402	8.04215	8.05787	20.8424	7.4906	7.452	7.42639	7.51956	7.46425	20.8424	7.49116	7.47956	7.50016	7.52605	7.54572
	20.9219	8.18234	8.20917	8.15549	8.18792	8.17438	20.9219	8.17737	8.19965	8.14446	8.21191	8.19059	20.9219	8.09921	8.0793	8.03101	8.04729	8.05599	20.9219	7.49298	7.4465	7.4237	7.52214	7.46547	20.9219	7.48596	7.47717	7.50139	7.52325	7.53671
	21.0018	8.17124	8.20965	8.15154	8.18485	8.16734	21.0018	8.17573	8.20171	8.14463	8.21534	8.18936	21.0018	8.09957	8.07571	8.03691	8.04385	8.05482	21.0018	7.49145	7.44448	7.4202	7.52229	7.4626	21.0018	7.48951	7.48469	7.49616	7.51807	7.53801
	21.0819	8.16807	8.20716	8.15528	8.17554	8.17152	21.0819	8.17697	8.19933	8.14156	8.21828	8.18874	21.0819	8.10284	8.07276	8.03136	8.0406	8.05666	21.0819	7.49354	7.44449	7.42079	7.52098	7.45692	21.0819	7.48573	7.4788	7.49521	7.51513	7.53347
	21.1624	8.17682	8.2117	8.16028	8.17591	8.17029	21.1624	8.17398	8.19544	8.14265	8.21333	8.17767	21.1624	8.09897	8.07639	8.03213	8.04314	8.05645	21.1624	7.48812	7.44056	7.42834	7.52391	7.45445	21.1624	7.48576	7.47669	7.4932	7.51928	7.53564
	21.2432	8.16837	8.21107	8.15546	8.18376	8.16886	21.2432	8.17412	8.19604	8.13931	8.21072	8.18938	21.2432	8.09998	8.06825	8.03455	8.04143	8.05282	21.2432	7.49187	7.44091	7.42335	7.519	7.45267	21.2432	7.48342	7.47589	7.49297	7.51701	7.53493
	21.3242	8.17414	8.20407	8.15476	8.18198	8.16577	21.3242	8.17381	8.18683	8.14117	8.21133	8.18119	21.3242	8.09504	8.07032	8.0285	8.04448	8.05299	21.3242	7.48234	7.442	7.42206	7.51441	7.44754	21.3242	7.47793	7.47458	7.49101	7.51609	7.5343
	21.4056	8.17878	8.20543	8.14865	8.17805	8.16763	21.4056	8.17257	8.19647	8.13768	8.21334	8.18389	21.4056	8.10041	8.07077	8.03012	8.03723	8.04643	21.4056	7.49025	7.43752	7.42541	7.51785	7.45224	21.4056	7.47466	7.47899	7.48856	7.51159	7.53485
	21.4873	8.17373	8.20586	8.15268	8.18213	8.16472	21.4873	8.17074	8.18861	8.13216	8.21399	8.18693	21.4873	8.09581	8.06955	8.03178	8.04445	8.04592	21.4873	7.48644	7.44057	7.42062	7.51043	7.4486	21.4873	7.47804	7.4757	7.49024	7.51415	7.53181
	21.5693	8.17409	8.20432	8.15424	8.17922	8.16582	21.5693	8.16871	8.19247	8.13399	8.20808	8.17675	21.5693	8.09316	8.06625	8.02295	8.03613	8.04305	21.5693	7.48417	7.44123	7.42279	7.51468	7.44802	21.5693	7.47612	7.47487	7.4897	7.51297	7.52455
	21.6517	8.17182	8.20236	8.14506	8.17797	8.16513	21.6517	8.17109	8.19142	8.13365	8.20621	8.18181	21.6517	8.09364	8.07449	8.01638	8.03725	8.04276	21.6517	7.48484	7.44278	7.42047	7.51746	7.45194	21.6517	7.47425	7.47374	7.49157	7.51041	7.52676
	21.7343	8.17482	8.1997	8.14379	8.18273	8.16419	21.7343	8.17096	8.1839	8.12976	8.20836	8.18588	21.7343	8.09469	8.06937	8.02469	8.03255	8.04714	21.7343	7.48691	7.43811	7.41703	7.51728	7.45176	21.7343	7.47529	7.4716	7.48696	7.51144	7.52918
	21.8172	8.17489	8.20088	8.14386	8.17326	8.16059	21.8172	8.1717	8.18959	8.13014	8.20959	8.17656	21.8172	8.09422	8.06902	8.01396	8.02895	8.03932	21.8172	7.48669	7.43659	7.42308	7.51534	7.44765	21.8172	7.47939	7.47019	7.48779	7.5125	7.52446
	21.9005	8.1664	8.19571	8.14297	8.172	8.15658	21.9005	8.16105	8.19762	8.12488	8.21072	8.17494	21.9005	8.0939	8.06858	8.01519	8.03302	8.04242	21.9005	7.47422	7.43489	7.41832	7.51548	7.45112	21.9005	7.47293	7.47057	7.4885	7.51246	7.52697
	21.9841	8.1641	8.19764	8.14199	8.17751	8.15586	21.9841	8.16355	8.18972	8.13265	8.21131	8.17591	21.9841	8.0856	8.07125	8.02069	8.03201	8.03771	21.9841	7.47279	7.43934	7.41846	7.51329	7.45025	21.9841	7.46975	7.46706	7.48231	7.50667	7.52132
	22.068	8.16685	8.19879	8.14832	8.17511	8.16073	22.068	8.16105	8.18799	8.12182	8.19978	8.18017	22.068	8.09139	8.06783	8.01145	8.0306	8.03414	22.068	7.47203	7.43443	7.41931	7.50868	7.44911	22.068	7.46779	7.46914	7.4776	7.50609	7.52131
	22.1522	8.17128	8.19819	8.14634	8.16168	8.15411	22.1522	8.15796	8.18729	8.12767	8.20757	8.18196	22.1522	8.08543	8.05789	8.01568	8.0308	8.03403	22.1522	7.47019	7.43154	7.41631	7.50912	7.44286	22.1522	7.46333	7.46382	7.4832	7.50151	7.51914
	22.2367	8.17005	8.20358	8.14414	8.16761	8.15612	22.2367	8.16153	8.1849	8.12019	8.19833	8.17248	22.2367	8.08284	8.05822	8.0152	8.03113	8.0335	22.2367	7.47649	7.42847	7.41824	7.50463	7.4448	22.2367	7.46176	7.47013	7.48178	7.50226	7.52004
	22.3216	8.15796	8.20441	8.14122	8.16679	8.16026	22.3216	8.16186	8.18513	8.12847	8.19985	8.16622	22.3216	8.08176	8.05922	8.01682	8.02796	8.03599	22.3216	7.47448	7.43318	7.41294	7.50606	7.44435	22.3216	7.46578	7.4638	7.48429	7.49825	7.51477
	22.4068	8.15909	8.19193	8.13757	8.16828	8.15452	22.4068	8.16352	8.18344	8.12403	8.19069	8.1718	22.4068	8.07283	8.05922	8.01883	8.02328	8.02477	22.4068	7.48125	7.42827	7.40897	7.50315	7.44986	22.4068	7.46419	7.46296	7.47464	7.50098	7.51382
	22.4923	8.16001	8.19026	8.14199	8.16671	8.1551	22.4923	8.16333	8.19428	8.12376	8.19639	8.16832	22.4923	8.07858	8.06489	8.01196	8.01861	8.02865	22.4923	7.47723	7.43039	7.41331	7.50606	7.44213	22.4923	7.4656	7.46344	7.47641	7.50192	7.51246
	22.5781	8.15946	8.1903	8.14049	8.16736	8.1536	22.5781	8.15937	8.19297	8.12455	8.19214	8.16935	22.5781	8.07736	8.05913	8.01245	8.01944	8.03347	22.5781	7.47353	7.42928	7.41136	7.50668	7.44445	22.5781	7.46668	7.46449	7.4758	7.49758	7.5147
	22.6643	8.15992	8.19352	8.13883	8.16224	8.15065	22.6643	8.15714	8.18836	8.12359	8.19297	8.17502	22.6643	8.07745	8.05282	8.0119	8.01498	8.02763	22.6643	7.47125	7.42274	7.40891	7.50178	7.4418	22.6643	7.46318	7.45466	7.47062	7.49887	7.51065
	22.7508	8.15576	8.19065	8.13849	8.16918	8.14524	22.7508	8.15287	8.18529	8.1252	8.19671	8.16053	22.7508	8.07506	8.05416	8.00842	8.01185	8.0273	22.7508	7.46969	7.4229	7.41076	7.50098	7.43405	22.7508	7.45469	7.45804	7.47183	7.49347	7.51264
	22.8376	8.15842	8.19052	8.14111	8.16652	8.14629	22.8376	8.15107	8.18223	8.11784	8.19628	8.16931	22.8376	8.08046	8.05688	8.01207	8.01661	8.02586	22.8376	7.4716	7.42449	7.41435	7.49945	7.43449	22.8376	7.45456	7.45718	7.4759	7.50034	7.51267
	22.9247	8.16186	8.18448	8.13777	8.16071	8.14531	22.9247	8.15692	8.18096	8.11196	8.19613	8.16214	22.9247	8.07845	8.05335	8.01075	8.01973	8.02421	22.9247	7.46919	7.42311	7.40627	7.50181	7.4345	22.9247	7.45621	7.45825	7.47654	7.49286	7.51303
	23.0122	8.15814	8.19278	8.13054	8.16291	8.14306	23.0122	8.152	8.18326	8.11596	8.19471	8.16043	23.0122	8.07716	8.05139	8.01131	8.02075	8.02209	23.0122	7.47022	7.41865	7.41175	7.5038	7.43342	23.0122	7.4569	7.45595	7.46524	7.48985	7.50942
	23.1	8.15387	8.1945	8.12995	8.1563	8.14806	23.1	8.15271	8.17885	8.1125	8.19257	8.16386	23.1	8.07657	8.04816	8.00811	8.02013	8.02755	23.1	7.46357	7.41864	7.41067	7.49589	7.4351	23.1	7.46042	7.45923	7.47213	7.49233	7.50719
	23.1882	8.15054	8.18174	8.13116	8.1584	8.14612	23.1882	8.15397	8.18019	8.11431	8.1951	8.16124	23.1882	8.0758	8.04677	8.00377	8.01436	8.0255	23.1882	7.467	7.42263	7.40336	7.49819	7.43714	23.1882	7.45673	7.45756	7.46371	7.49467	7.50525
	23.2767	8.15508	8.18682	8.12637	8.15686	8.14773	23.2767	8.14264	8.17868	8.11084	8.19264	8.15563	23.2767	8.07456	8.04532	8.00474	8.01427	8.02889	23.2767	7.46329	7.42112	7.39724	7.49437	7.43277	23.2767	7.45417	7.45235	7.46625	7.49226	7.50039
	23.3655	8.16222	8.18272	8.12636	8.15366	8.14984	23.3655	8.14842	8.17918	8.11127	8.18727	8.15854	23.3655	8.07107	8.05071	8.00364	8.01782	8.0228	23.3655	7.46852	7.42275	7.39914	7.49219	7.43458	23.3655	7.45061	7.45273	7.46393	7.48941	7.50379
	23.4547	8.15381	8.18167	8.12212	8.15637	8.14426	23.4547	8.14269	8.17995	8.11236	8.18977	8.15359	23.4547	8.0644	8.04634	7.99812	8.01281	8.0177	23.4547	7.46531	7.42206	7.40847	7.48795	7.43318	23.4547	7.45322	7.44995	7.46157	7.49145	7.50506
	23.5441	8.14754	8.18481	8.1273	8.15544	8.14493	23.5441	8.14646	8.1732	8.11288	8.18868	8.15721	23.5441	8.07135	8.04423	8.00165	8.00956	8.01925	23.5441	7.46571	7.4236	7.403	7.48883	7.42972	23.5441	7.45354	7.45043	7.46292	7.47843	7.50088
	23.634	8.14611	8.17697	8.12836	8.15639	8.14446	23.634	8.14658	8.17602	8.11492	8.18558	8.15511	23.634	8.06962	8.04584	7.99975	8.0166	8.02161	23.634	7.46562	7.41626	7.40236	7.49453	7.43084	23.634	7.44693	7.4452	7.46307	7.4793	7.49902
	23.7242	8.13758	8.18336	8.12465	8.14965	8.14118	23.7242	8.14076	8.16004	8.10619	8.18943	8.16133	23.7242	8.0689	8.04219	8.00546	8.00664	8.02244	23.7242	7.46254	7.4209	7.40247	7.4901	7.42572	23.7242	7.44056	7.44334	7.46443	7.48002	7.50175
	23.8147	8.14442	8.18445	8.12539	8.15913	8.13902	23.8147	8.14316	8.17089	8.10804	8.18262	8.15457	23.8147	8.06409	8.03603	7.99808	8.00447	8.01644	23.8147	7.4651	7.41808	7.40038	7.49726	7.42791	23.8147	7.44124	7.43986	7.4575	7.47957	7.49832
	23.9056	8.14581	8.18611	8.12411	8.15329	8.14437	23.9056	8.14463	8.17075	8.10148	8.18252	8.15213	23.9056	8.06065	8.03969	7.99903	8.00468	8.01754	23.9056	7.45972	7.41335	7.39857	7.49124	7.42769	23.9056	7.43955	7.43863	7.46028	7.48292	7.49565
	23.9968	8.14454	8.18048	8.12214	8.15219	8.1378	23.9968	8.14679	8.16981	8.10231	8.17643	8.14816	23.9968	8.06101	8.04098	7.99851	8.0035	8.0152	23.9968	7.46081	7.41251	7.39411	7.49323	7.42375	23.9968	7.44807	7.44327	7.45842	7.4815	7.49158
	24.0883	8.14137	8.17962	8.12124	8.14891	8.13483	24.0883	8.14237	8.16487	8.10275	8.18345	8.14715	24.0883	8.05848	8.0351	7.99679	7.9998	8.0061	24.0883	7.45438	7.41108	7.39724	7.49047	7.42638	24.0883	7.44279	7.43861	7.45175	7.47756	7.49059
	24.1803	8.1415	8.17338	8.1281	8.14785	8.13346	24.1803	8.13895	8.16605	8.09747	8.1851	8.14744	24.1803	8.05819	8.04303	7.99783	8.00467	8.01468	24.1803	7.45686	7.4117	7.39333	7.48588	7.428	24.1803	7.44904	7.44711	7.45255	7.47499	7.49454
	24.2725	8.14416	8.17696	8.12443	8.14752	8.13297	24.2725	8.1393	8.17274	8.10779	8.1781	8.14285	24.2725	8.05125	8.03449	7.99071	8.0066	8.01279	24.2725	7.45569	7.41467	7.39635	7.48534	7.42412	24.2725	7.44112	7.44494	7.44987	7.47695	7.49792
	24.3651	8.14453	8.18302	8.12715	8.15022	8.13347	24.3651	8.135	8.16651	8.10716	8.17934	8.14108	24.3651	8.05416	8.03327	7.9953	8.0032	8.00293	24.3651	7.45127	7.40941	7.39943	7.48074	7.41994	24.3651	7.44103	7.44449	7.4518	7.47114	7.49093
	24.4581	8.14122	8.17561	8.12263	8.14314	8.13523	24.4581	8.13019	8.16941	8.10655	8.16965	8.15321	24.4581	8.05819	8.03388	7.99467	8.00021	8.00802	24.4581	7.45327	7.41006	7.39506	7.47689	7.42059	24.4581	7.43991	7.43684	7.45065	7.47284	7.49594
	24.5514	8.13543	8.17573	8.11928	8.14196	8.14059	24.5514	8.13217	8.16707	8.09973	8.17649	8.14906	24.5514	8.05543	8.03188	7.9916	7.99827	8.00656	24.5514	7.45396	7.40753	7.39786	7.4856	7.41377	24.5514	7.43921	7.43741	7.44297	7.47511	7.48702
	24.6451	8.13132	8.1771	8.11549	8.14198	8.13843	24.6451	8.13443	8.16615	8.09983	8.18034	8.14484	24.6451	8.05617	8.03176	7.99374	7.9996	8.01169	24.6451	7.45348	7.41064	7.39607	7.48327	7.41891	24.6451	7.43513	7.42872	7.45249	7.47981	7.48697
	24.7391	8.13249	8.17715	8.11728	8.14183	8.1303	24.7391	8.12933	8.16388	8.1029	8.16866	8.14837	24.7391	8.05705	8.02997	7.99324	8.00183	8.01373	24.7391	7.45133	7.41242	7.39258	7.48707	7.41916	24.7391	7.43918	7.42969	7.45041	7.47503	7.48761
	24.8335	8.13154	8.16593	8.11249	8.14207	8.12822	24.8335	8.13153	8.15743	8.09688	8.16598	8.13776	24.8335	8.05466	8.02552	7.99108	7.994	8.00791	24.8335	7.4562	7.40748	7.39207	7.48179	7.41939	24.8335	7.4395	7.42796	7.44802	7.47295	7.48704
	24.9282	8.14062	8.17297	8.11248	8.14004	8.12333	24.9282	8.13618	8.16043	8.095	8.17116	8.14109	24.9282	8.0556	8.03399	7.98241	7.99537	8.0058	24.9282	7.4546	7.40461	7.39051	7.47825	7.41429	24.9282	7.43667	7.43371	7.44563	7.46604	7.48118
	25.0234	8.1385	8.165	8.11754	8.14331	8.12599	25.0234	8.13478	8.16553	8.10013	8.17609	8.14375	25.0234	8.04787	8.02773	7.98205	7.99426	8.00178	25.0234	7.45638	7.40442	7.39001	7.47698	7.41726	25.0234	7.43326	7.43007	7.44347	7.47081	7.47712
	25.1188	8.13322	8.16376	8.10663	8.13528	8.12481	25.1188	8.13391	8.16119	8.09512	8.1675	8.14565	25.1188	8.05131	8.02783	7.97792	7.99631	8.00078	25.1188	7.44959	7.40329	7.3854	7.47952	7.42063	25.1188	7.43059	7.4333	7.44417	7.46604	7.48426
	25.2147	8.13046	8.16793	8.11791	8.138	8.12667	25.2147	8.1285	8.16419	8.09459	8.17246	8.14365	25.2147	8.0529	8.0213	7.98095	7.99842	8.00015	25.2147	7.45077	7.4	7.3892	7.47527	7.41461	25.2147	7.43551	7.43524	7.44189	7.46263	7.48839
	25.3109	8.12891	8.16382	8.11543	8.13438	8.13172	25.3109	8.131	8.15932	8.10087	8.16823	8.14402	25.3109	8.04874	8.02374	7.98183	7.99017	8.00278	25.3109	7.44679	7.40044	7.38978	7.47775	7.41495	25.3109	7.43176	7.42794	7.44004	7.46348	7.48368
	25.4074	8.13071	8.16942	8.11112	8.13491	8.12894	25.4074	8.13355	8.15639	8.09694	8.16655	8.14135	25.4074	8.04697	8.02111	7.98102	7.99092	8.00464	25.4074	7.44968	7.40046	7.38654	7.47011	7.41354	25.4074	7.43448	7.43168	7.43913	7.46574	7.48402
	25.5044	8.12936	8.16799	8.10953	8.13533	8.12798	25.5044	8.13121	8.15849	8.09307	8.16467	8.14095	25.5044	8.05035	8.02171	7.97988	7.98984	8.00046	25.5044	7.44453	7.40369	7.38362	7.47256	7.41593	25.5044	7.4316	7.42571	7.44218	7.46836	7.47803
	25.6017	8.12748	8.16924	8.1066	8.13799	8.12756	25.6017	8.13075	8.15453	8.09085	8.16603	8.13653	25.6017	8.04626	8.02147	7.97999	7.9854	7.99921	25.6017	7.44324	7.40149	7.38233	7.47247	7.41179	25.6017	7.42732	7.42113	7.4432	7.46798	7.47622
	25.6993	8.12771	8.16552	8.10608	8.13424	8.12653	25.6993	8.13109	8.15078	8.09058	8.16712	8.13486	25.6993	8.04718	8.02606	7.97999	7.98821	7.99657	25.6993	7.44031	7.40049	7.37935	7.47464	7.40894	25.6993	7.42558	7.42432	7.44188	7.46314	7.46968
	25.7974	8.1308	8.16352	8.10868	8.13114	8.11887	25.7974	8.12999	8.16128	8.08619	8.16591	8.13669	25.7974	8.04552	8.02113	7.97775	7.98568	7.99772	25.7974	7.44272	7.40012	7.37972	7.47486	7.41204	25.7974	7.42106	7.42289	7.44227	7.46611	7.4699
	25.8958	8.13059	8.15586	8.11045	8.12838	8.12381	25.8958	8.12376	8.14716	8.08896	8.16791	8.1362	25.8958	8.04326	8.02498	7.97928	7.98485	7.99851	25.8958	7.4431	7.40328	7.38021	7.47462	7.41387	25.8958	7.4232	7.42537	7.43974	7.45815	7.47621
	25.9946	8.12742	8.15998	8.10604	8.1267	8.12585	25.9946	8.13022	8.14691	8.08577	8.16975	8.13373	25.9946	8.04424	8.02464	7.97633	7.98706	7.99368	25.9946	7.44107	7.40007	7.38026	7.47588	7.41376	25.9946	7.42422	7.42256	7.4328	7.46153	7.47126
	26.0938	8.13017	8.16028	8.10771	8.12891	8.1239	26.0938	8.12842	8.14361	8.08646	8.16178	8.13558	26.0938	8.04525	8.02024	7.97562	7.98801	7.99066	26.0938	7.44462	7.39977	7.37916	7.47339	7.40798	26.0938	7.42773	7.42062	7.42922	7.45548	7.4727
	26.1933	8.12024	8.16084	8.10511	8.12656	8.11929	26.1933	8.12297	8.15182	8.08962	8.15888	8.13511	26.1933	8.04319	8.02141	7.97168	7.9916	8.00026	26.1933	7.44218	7.39679	7.38435	7.46987	7.40726	26.1933	7.41697	7.41493	7.43517	7.4558	7.47003
[truncated: 352 more rows]

## Sheet: BiP-AMP
Figure 6-source data 2
Figure 6B: Raw data of MABA-ADP release measurement
[truncated: 2,005 more rows]

## Sheet: BiP-V461F
Figure 6-source data 2
[truncated: 2,006 more rows]

[truncated: 1 more sheets: Rates]
