# Supplementary material for: AMPylation targets the rate-limiting step of BiP’s ATPase cycle for its functional inactivation
Source: eLife. 2017 Oct 24;6:e29428. doi: 10.7554/eLife.29428 (PMC5667935; doi:10.7554/eLife.29428)
Supplement: Figure 6—source data 3. [file elife-29428-fig6-data3.xlsx]

## Sheet: 6C
Figure 6-source data 3
Figure 6C: Raw data MABA-ADP release measurements
Fluorescence signal (FL signa; a.u.)
Sample:	BiP							BiP + Grp170					BiP-AMP						BiP-AMP + Grp170
Repeat:	1	2	3	4	5	6	7	1	2	3	4	5	1	2	3	4	5	6	1	2	3	4	5	6
Time (s)	FL signal (a.u.)	FL signal (a.u.)	FL signal (a.u.)	FL signal (a.u.)	FL signal (a.u.)	FL signal (a.u.)	FL signal (a.u.)	FL signal (a.u.)	FL signal (a.u.)	FL signal (a.u.)	FL signal (a.u.)	FL signal (a.u.)	FL signal (a.u.)	FL signal (a.u.)	FL signal (a.u.)	FL signal (a.u.)	FL signal (a.u.)	FL signal (a.u.)	FL signal (a.u.)	FL signal (a.u.)	FL signal (a.u.)	FL signal (a.u.)	FL signal (a.u.)	FL signal (a.u.)
0	68.4637	76.0489	80.849	79.6321	63.338	77.9687	71.6804	69.5717	87.2735	72.4052	70.6297	72.5586	70.0943	81.5449	77.3057	74.8427	59.4847	77.4811	75.7024	84.0267	70.406	71.8624	74.9193	75.4531
0.1	68.6974	76.2133	80.6954	79.5666	63.4419	77.6714	71.5767	69.6914	87.0401	72.279	70.679	72.3874	70.3994	81.6681	77.5098	74.9884	59.5654	77.3703	75.7253	83.7377	70.4328	71.8623	74.7799	75.3772
0.2	68.7959	76.3337	80.5156	79.4731	63.4146	77.5073	71.4406	69.7744	86.7335	72.1233	70.632	72.0042	70.5303	81.6833	77.6387	75.1928	59.6734	77.3433	75.6488	83.5061	70.4499	71.809	74.558	75.2608
0.3	68.7845	76.3686	80.3446	79.3917	63.3966	77.2594	71.4074	69.6195	86.5035	71.9509	70.5405	71.644	70.7603	81.6566	77.7504	75.4016	59.8105	77.3344	75.5828	83.273	70.501	71.7393	74.4362	75.0653
0.4	68.8223	76.365	80.146	79.3509	63.2388	76.9713	71.3995	69.2974	86.1869	71.7175	70.3907	71.3273	70.8341	81.655	77.6625	75.6337	59.8937	77.3011	75.4071	83.1306	70.5445	71.7374	74.2665	74.8654
0.5	68.8018	76.4122	80.0008	79.2757	63.035	76.7732	71.4201	68.9041	85.7962	71.3906	70.231	70.9398	70.8427	81.6816	77.5098	75.774	59.8554	77.2457	75.1551	82.9226	70.5946	71.5808	74.1573	74.6877
0.6	68.6518	76.43	79.8492	79.2112	62.7704	76.6278	71.4428	68.4023	85.4152	71.0161	69.99	70.5634	70.783	81.6288	77.3502	75.7856	59.7066	77.2444	74.818	82.8233	70.5447	71.3656	74.0875	74.5483
0.7	68.5371	76.4007	79.7076	79.1185	62.6147	76.4505	71.584	67.8864	85.0339	70.6114	69.7803	70.3431	70.7362	81.5931	77.2026	75.6717	59.4855	77.2628	74.5396	82.6889	70.4278	71.1769	74.0273	74.3502
0.8	68.4408	76.4797	79.528	78.9943	62.5133	76.3863	71.7094	67.5592	84.5847	70.226	69.5586	70.2134	70.5135	81.5486	77.0252	75.5354	59.1916	77.1345	74.2323	82.5462	70.2684	71.0074	73.8572	74.1878
0.9	68.2507	76.642	79.3818	78.788	62.4912	76.3217	71.7478	67.363	84.1998	69.9214	69.2909	69.974	70.3571	81.5248	76.9498	75.309	58.9098	76.9721	73.9968	82.2933	70.0322	70.7508	73.6853	73.9381
1	68.0993	76.7324	79.2742	78.5094	62.4768	76.1763	71.7452	67.2534	83.8446	69.6774	68.8706	69.7128	70.2074	81.4318	76.8905	75.1873	58.7006	76.8286	73.8114	82.1421	69.7212	70.5278	73.4106	73.684
1.1	67.9353	76.7417	79.272	78.2695	62.5622	76.0169	71.7165	67.1758	83.6026	69.5244	68.4848	69.4398	70.0223	81.4044	76.7964	75.0979	58.5716	76.6658	73.6283	81.8891	69.5023	70.3105	73.0824	73.4066
1.2	67.7676	76.7468	79.3581	78.0518	62.6357	75.8662	71.5165	67.1126	83.4659	69.4523	68.0777	69.1704	69.8992	81.4639	76.6012	75.0474	58.4303	76.4023	73.343	81.6868	69.3053	70.0908	72.806	73.1867
1.3	67.686	76.5862	79.4985	77.8757	62.6904	75.6681	71.2576	67.0004	83.3792	69.3718	67.6574	68.8137	69.8131	81.4856	76.4155	74.9037	58.4209	76.3214	73.0627	81.5206	69.1031	69.7954	72.691	72.977
1.4	67.7512	76.2556	79.5314	77.7772	62.7469	75.4917	71.0726	66.8258	83.343	69.1477	67.2954	68.5633	69.7473	81.3919	76.2194	74.7979	58.4704	76.3496	72.7549	81.4061	68.9663	69.5539	72.6716	72.8524
1.5	67.801	75.9217	79.4026	77.7667	62.8348	75.3048	70.8418	66.5895	83.3496	68.8535	67.1375	68.4242	69.735	81.3265	76.0675	74.6481	58.5956	76.3656	72.442	81.1818	68.8962	69.3768	72.7389	72.7073
1.6	67.8954	75.6151	79.0779	77.6769	62.8006	75.1724	70.5749	66.3832	83.2162	68.4323	66.979	68.3364	69.8021	81.1734	75.907	74.5571	58.7814	76.3132	72.1868	81.0877	68.7916	69.1958	72.8837	72.5588
1.7	68.0054	75.3212	78.6817	77.547	62.6992	75.0838	70.437	66.1629	83.0126	67.9971	66.7734	68.1478	69.8054	80.8479	75.792	74.5127	58.9998	76.3356	72.0307	80.9532	68.7348	69.0096	72.9708	72.443
1.8	68.0438	75.2122	78.2888	77.3749	62.6036	74.9995	70.3299	65.9253	82.7096	67.5837	66.6263	68.0451	69.8207	80.5432	75.7841	74.5467	59.094	76.3384	71.9044	80.7388	68.7113	68.9302	72.8785	72.3008
1.9	67.9794	75.226	78.023	77.2228	62.4784	74.9358	70.1705	65.7298	82.2735	67.3307	66.5351	67.949	69.816	80.3282	75.7843	74.6097	59.1121	76.298	71.8823	80.3729	68.6754	68.7899	72.637	72.1168
2	67.8538	75.361	77.8934	77.0103	62.3418	74.974	70.0957	65.5998	81.7558	67.1539	66.268	67.7	69.8199	80.1355	75.737	74.6109	59.0334	76.3452	71.9158	80.0407	68.5691	68.6478	72.3896	71.9438
2.1	67.7088	75.6606	77.9328	76.8586	62.3142	75.0704	70.0193	65.4442	81.2907	67.1912	65.9466	67.407	69.7046	79.9626	75.6818	74.5031	58.8779	76.4892	71.9073	79.6186	68.3747	68.5268	72.1384	71.7043
2.2	67.4629	76.0045	77.99	76.7868	62.3845	75.1444	69.9279	65.297	80.7993	67.2233	65.6868	67.2264	69.5945	79.919	75.66	74.3537	58.7633	76.5562	71.8745	79.2264	68.0777	68.3488	71.9713	71.452
2.3	67.2289	76.2238	78.0276	76.7637	62.4513	75.2858	69.8017	65.1883	80.4439	67.2638	65.369	66.9648	69.4849	79.9099	75.4168	74.2002	58.7943	76.5174	71.7787	78.8284	67.7867	68.1525	71.9633	71.2743
2.4	67.0123	76.4989	78.0188	76.7802	62.54	75.5054	69.7185	65.0372	80.2274	67.2096	65.0074	66.6657	69.3405	79.8185	75.1198	74.0405	58.7932	76.4859	71.522	78.5826	67.5472	68.0366	72.0365	71.1186
2.5	66.984	76.65	77.9973	76.8915	62.6754	75.6608	69.6724	64.7721	80.123	67.1806	64.8055	66.4755	69.1323	79.6754	74.9135	74.022	58.7507	76.385	71.2094	78.3447	67.4039	67.8973	72.0717	70.9391
2.6	66.9784	76.5436	77.927	76.9736	62.6842	75.686	69.6936	64.512	80.0861	67.0024	64.7524	66.319	69.0705	79.6189	74.7034	74.1156	58.6379	76.2056	70.9025	78.1902	67.3973	67.7603	72.0562	70.8433
2.7	67.1386	76.3664	77.8416	77.0248	62.6027	75.6407	69.6134	64.2201	80.1772	66.859	64.7526	66.1002	68.9747	79.5453	74.5019	74.221	58.4358	76.1318	70.5887	78.0172	67.4447	67.6385	72.0026	70.7586
2.8	67.3119	76.208	77.8303	77.0301	62.5213	75.4672	69.5495	63.9097	80.2014	66.6883	64.7591	65.9149	68.8554	79.5302	74.5063	74.319	58.1557	76.123	70.3827	78.012	67.47	67.4094	71.819	70.607
2.9	67.5042	75.9334	77.8545	76.8767	62.446	75.2128	69.4454	63.6431	80.1489	66.532	64.6849	65.714	68.7663	79.6428	74.6458	74.4118	57.9857	76.0162	70.296	78.003	67.466	67.0865	71.7045	70.4166
3	67.4756	75.7051	77.8371	76.682	62.2417	75.0058	69.2423	63.4568	79.9784	66.2595	64.5063	65.5259	68.7317	79.8282	74.7749	74.4594	57.915	75.8957	70.2514	78.0774	67.417	66.732	71.6211	70.2055
3.1	67.3538	75.5339	77.7726	76.5132	62.1473	74.8674	69.0389	63.3113	79.834	65.9052	64.1712	65.3311	68.5835	79.9216	74.9708	74.4781	57.9826	75.8105	70.235	78.0565	67.2966	66.3941	71.556	69.9843
3.2	67.0757	75.3953	77.6601	76.3504	62.1428	74.8347	68.9841	63.2474	79.6445	65.4374	63.7305	65.2384	68.5386	79.9844	75.1623	74.4704	58.1682	75.6176	70.2258	78.0701	67.2009	66.0951	71.3946	69.7246
3.3	66.7556	75.292	77.4236	76.308	62.0882	74.8839	68.9364	63.2297	79.5269	64.9891	63.367	65.1778	68.5431	80.0128	75.1795	74.4421	58.3059	75.4027	70.0357	77.9297	67.1282	65.8891	71.2709	69.4096
3.4	66.3973	75.1988	77.1177	76.4038	61.9842	74.8474	68.948	63.2714	79.463	64.624	63.1848	65.147	68.4898	80.0234	75.0777	74.4268	58.4129	75.2609	69.7707	77.7714	66.9779	65.7019	70.9929	69.1721
3.5	66.1909	75.0802	76.8726	76.4455	61.901	74.7438	68.9651	63.3874	79.424	64.3554	63.1012	65.0856	68.3807	79.9679	74.8991	74.3616	58.4382	75.148	69.4879	77.4915	66.8166	65.5493	70.6916	68.9672
3.6	66.157	75.0478	76.6952	76.4666	61.7896	74.6154	68.9631	63.4729	79.2375	64.2558	63.1515	65.0093	68.3087	79.9536	74.6993	74.3186	58.3503	75.0618	69.2068	77.2848	66.6515	65.3554	70.3519	68.7379
3.7	66.2416	75.0365	76.622	76.5314	61.6284	74.474	68.8825	63.4464	79.0266	64.2628	63.2869	64.7958	68.2328	79.861	74.451	74.3144	58.1341	75.068	68.9554	77.0255	66.3834	65.2039	70.172	68.5202
3.8	66.3411	74.9379	76.5924	76.4344	61.5106	74.3088	68.804	63.3358	78.7411	64.2971	63.3701	64.5223	68.1786	79.6498	74.3575	74.4121	57.9118	75.1403	68.8819	76.8167	66.0142	65.0415	70.0376	68.3898
3.9	66.4919	74.8895	76.6113	76.2538	61.4718	74.2358	68.7214	63.1988	78.366	64.2897	63.3024	64.2388	68.1765	79.3311	74.329	74.4416	57.6828	75.2632	68.8714	76.6375	65.7022	64.9664	69.947	68.1695
4	66.5654	74.8799	76.5469	76.1896	61.5797	74.2071	68.7077	62.9669	78.0758	64.209	63.1365	63.9265	68.2276	78.9995	74.3936	74.4262	57.5036	75.3381	68.8502	76.5178	65.3881	64.8614	69.8156	67.9571
4.1	66.4649	74.9092	76.411	76.121	61.6931	74.1464	68.7434	62.6746	77.8507	64.0428	62.8108	63.7118	68.3268	78.6701	74.4454	74.3705	57.3648	75.4028	68.773	76.3324	65.0762	64.7661	69.7312	67.8056
4.2	66.2972	74.867	76.2112	75.9017	61.8043	73.9673	68.819	62.4287	77.561	63.8375	62.4192	63.647	68.3507	78.5777	74.6845	74.3423	57.3546	75.4284	68.6121	76.1962	64.9391	64.5625	69.5231	67.6918
4.3	66.1406	74.974	76.093	75.7819	61.9395	73.7658	68.9429	62.2156	77.2064	63.6119	61.9925	63.682	68.3801	78.6471	74.8522	74.2596	57.3851	75.3877	68.4313	76.084	64.9431	64.3477	69.2716	67.5797
4.4	65.9207	75.0923	75.9701	75.6389	62.0754	73.5623	69.0602	61.9244	76.9698	63.3303	61.6142	63.7424	68.4603	78.8318	75.046	74.2959	57.398	75.3449	68.2076	75.9676	64.9594	64.0602	69.1763	67.5438
4.5	65.725	75.1617	75.8428	75.3531	62.1068	73.3397	69.1387	61.6439	76.6949	63.1957	61.2678	63.8968	68.506	79.131	75.1342	74.4596	57.4019	75.3514	68.0098	75.8684	65.0421	63.8374	69.2177	67.5408
4.6	65.6297	75.0917	75.7993	75.075	62.1111	73.2058	69.1131	61.5105	76.4626	63.2006	61.0263	63.9525	68.4732	79.3617	75.1939	74.7057	57.4464	75.3331	67.9132	75.8157	65.1081	63.6814	69.3106	67.4748
4.7	65.5691	75.1119	75.828	74.9378	62.0652	73.1875	69.017	61.3905	76.2878	63.294	60.8538	63.8723	68.4391	79.4644	75.0133	74.8898	57.3699	75.3446	67.8884	75.7652	65.0723	63.6041	69.5074	67.3459
4.8	65.5775	74.988	75.7672	74.7762	61.9559	73.2813	68.8816	61.3021	76.2526	63.4116	60.7576	63.6832	68.3287	79.524	74.9135	75.0021	57.2848	75.354	67.775	75.7168	64.968	63.5662	69.6968	67.2334
4.9	65.6538	74.8109	75.7036	74.7662	61.7128	73.3857	68.6968	61.2906	76.0913	63.6002	60.6881	63.5121	68.1543	79.5262	74.757	75.0009	57.2528	75.3211	67.6514	75.6096	64.9066	63.5766	69.6888	67.0945
5	65.7521	74.6475	75.7109	74.8658	61.4942	73.4551	68.5249	61.2805	75.9275	63.6976	60.6766	63.2574	68.0648	79.4326	74.6402	74.9886	57.2406	75.3007	67.4577	75.4211	64.7785	63.5324	69.4839	66.9716
5.1	65.798	74.5622	75.6361	75.0346	61.296	73.5159	68.475	61.1472	75.7029	63.6349	60.6928	62.977	67.9621	79.408	74.5355	74.8419	57.2455	75.3601	67.2185	75.2433	64.7387	63.3656	69.1475	66.9234
5.2	65.794	74.4088	75.4108	75.188	61.1039	73.4844	68.4562	61.1132	75.445	63.4848	60.6626	62.7594	67.9576	79.3417	74.4993	74.7003	57.3084	75.3403	67.0127	75.0134	64.7277	63.1452	68.7162	66.9386
5.3	65.7188	74.3074	75.2179	75.3047	60.901	73.3208	68.3815	61.0715	75.1725	63.2618	60.5872	62.6458	68.0176	79.214	74.3338	74.6248	57.3783	75.368	66.9017	74.7109	64.7352	62.8558	68.3601	66.9288
5.4	65.5998	74.206	75.0559	75.2892	60.814	73.0924	68.3476	60.9725	75.0196	63.0622	60.5032	62.4945	68.0834	79.1472	74.1293	74.528	57.3439	75.3171	66.8838	74.498	64.6418	62.5205	68.1279	66.8914
5.5	65.4547	74.1474	74.8136	75.2524	60.7107	72.9404	68.269	60.8799	74.8647	62.8505	60.4262	62.4258	67.9764	79.1076	73.952	74.3591	57.3254	75.1688	66.8856	74.4275	64.5491	62.2102	67.9953	66.8233
5.6	65.3549	74.1223	74.6249	75.1322	60.6593	72.692	68.0981	60.8596	74.738	62.7003	60.3226	62.441	67.9264	79.1473	73.8199	74.3165	57.2533	74.8732	66.8997	74.3567	64.3821	62.0708	67.9058	66.6365
5.7	65.3156	74.1954	74.5918	75.0149	60.6638	72.589	67.9378	60.764	74.6719	62.5491	60.2318	62.4471	67.7426	79.2387	73.8227	74.3224	57.249	74.6742	66.8827	74.3966	64.2684	62.0412	67.8077	66.3974
5.8	65.1971	74.3044	74.5486	74.9668	60.7137	72.5783	67.8583	60.6804	74.4981	62.4421	60.1772	62.3793	67.5431	79.4007	73.9404	74.2688	57.2686	74.508	66.8339	74.5467	64.1586	62.036	67.564	66.1526
5.9	65.1105	74.44	74.4572	75.0002	60.7528	72.623	67.7258	60.6306	74.2504	62.2219	60.1054	62.3305	67.4094	79.4724	74.1068	74.2712	57.3783	74.4047	66.7107	74.634	64.1025	62.0671	67.229	65.9508
6	65.0316	74.5552	74.4908	75.0006	60.8031	72.5392	67.6083	60.5641	74.0134	62.0253	59.9535	62.1515	67.4432	79.5308	74.1556	74.1685	57.4429	74.3805	66.6411	74.5537	64.0914	62.0924	66.9434	65.7517
6.1	64.897	74.5903	74.4899	74.9963	60.7307	72.5212	67.4717	60.4985	73.7961	61.8046	59.7915	61.9524	67.4563	79.4427	74.1246	73.9475	57.5218	74.4592	66.458	74.402	64.1248	61.9406	66.7174	65.5494
6.2	64.693	74.5031	74.4674	74.928	60.6564	72.398	67.2828	60.4008	73.5569	61.5828	59.6849	61.765	67.559	79.3315	73.8964	73.6724	57.5246	74.4798	66.1782	74.1644	64.0813	61.7424	66.5991	65.3632
6.3	64.6565	74.4032	74.3951	74.8021	60.6472	72.2078	67.0828	60.2184	73.4215	61.379	59.5484	61.6126	67.6938	79.1576	73.5687	73.4723	57.5124	74.3936	65.9245	73.8109	64.0851	61.6178	66.6198	65.1864
6.4	64.5978	74.2816	74.3105	74.5493	60.6264	72.0752	66.9574	60.0257	73.3784	61.2529	59.4561	61.4511	67.7806	79.0365	73.3236	73.303	57.4616	74.4131	65.7266	73.4715	64.1163	61.4968	66.712	64.9704
6.5	64.5124	74.1531	74.1623	74.3065	60.5803	72.0638	66.8914	59.877	73.33	61.1318	59.358	61.3626	67.8105	78.909	73.2512	73.3568	57.4237	74.4672	65.5246	73.2639	64.0913	61.3849	66.7907	64.7491
6.6	64.4365	74.0685	74.1257	74.1194	60.6147	72.0003	66.8964	59.7105	73.2869	61.027	59.2906	61.272	67.8691	78.8339	73.1982	73.501	57.3975	74.4344	65.4697	73.1488	63.9684	61.3302	66.8478	64.7121
6.7	64.405	74.0207	74.0137	73.991	60.6081	71.9223	66.9682	59.5618	73.2667	60.9254	59.1239	61.1637	67.7926	78.735	73.257	73.6458	57.429	74.3734	65.5753	73.0942	63.859	61.1927	66.8487	64.7387
6.8	64.2677	73.9342	73.9921	73.9295	60.5076	71.9031	66.9998	59.4934	73.1849	60.8422	58.9568	61.0408	67.6359	78.6352	73.3764	73.724	57.4482	74.347	65.6798	73.1257	63.5674	60.9613	66.8041	64.7693
6.9	64.1608	73.8141	74.0455	73.9635	60.4082	71.8108	66.9895	59.4366	73.013	60.7537	58.7512	60.9339	67.4526	78.4784	73.3377	73.7536	57.4944	74.1666	65.7011	73.1313	63.1966	60.7135	66.7452	64.8978
7	64.0529	73.6589	74.0491	74.0272	60.379	71.798	66.9174	59.3764	72.8486	60.6227	58.585	60.8688	67.2601	78.3786	73.1994	73.6228	57.5494	73.8985	65.7198	72.966	62.8813	60.4491	66.6733	65.005
7.1	64.0427	73.5474	73.9533	74.1001	60.3898	71.8817	66.8406	59.2914	72.6554	60.5527	58.4012	60.7576	67.0622	78.3424	73.1576	73.4342	57.5836	73.723	65.6981	72.7542	62.6733	60.23	66.5436	64.9646
7.2	64.0482	73.4698	73.8903	74.1509	60.4747	72.0584	66.7954	59.2078	72.3399	60.5595	58.3104	60.6443	67.0362	78.3512	73.1458	73.3096	57.5584	73.6627	65.5604	72.4456	62.4255	60.1047	66.3481	64.8456
7.3	64.058	73.408	73.7865	74.1957	60.543	72.2261	66.7916	59.1458	72.1122	60.5091	58.2556	60.4951	66.9675	78.3977	73.135	73.2236	57.6097	73.623	65.3206	72.0784	62.356	60.0404	66.162	64.7657
7.4	64.0156	73.4222	73.6154	74.232	60.5866	72.3628	66.821	59.0664	71.9398	60.4841	58.2248	60.2822	66.9493	78.4679	73.2656	73.2027	57.6718	73.6338	65.1141	71.7818	62.4064	59.988	65.9577	64.625
7.5	64.0652	73.4372	73.5148	74.2347	60.5497	72.3117	66.8804	58.9539	71.7552	60.5132	58.2554	60.0038	66.9258	78.433	73.4348	73.2927	57.6959	73.6844	64.8353	71.683	62.4814	59.9934	65.7873	64.523
7.6	64.0354	73.31	73.4589	74.1643	60.4101	72.299	66.9474	58.8446	71.6036	60.4617	58.3114	59.7847	66.8988	78.2847	73.4622	73.4114	57.6652	73.7102	64.5152	71.596	62.504	60.0065	65.7581	64.4836
7.7	64.0362	73.2304	73.4031	74.1242	60.192	72.2379	66.9016	58.7785	71.6271	60.3292	58.3309	59.6312	66.8376	78.0679	73.366	73.4809	57.6091	73.6382	64.1942	71.5254	62.581	60.0179	65.8278	64.4819
7.8	64.0778	73.1683	73.3468	73.9546	60.0082	72.1235	66.7972	58.6434	71.6	60.2734	58.3249	59.5533	66.8975	77.8648	73.287	73.5918	57.4406	73.5488	63.918	71.5281	62.585	59.9894	65.9238	64.4064
7.9	64.1392	73.1773	73.3832	73.7696	59.8653	72.006	66.6725	58.5534	71.5003	60.2397	58.3292	59.5513	66.9381	77.7344	73.1162	73.6352	57.2384	73.51	63.6575	71.4826	62.5234	59.929	65.9827	64.3237
8	64.1092	73.3105	73.4366	73.5984	59.7182	71.9336	66.53	58.526	71.3785	60.2025	58.2416	59.5748	67.0439	77.7119	72.9162	73.6172	57.1048	73.4806	63.4739	71.3824	62.3758	59.8343	65.9132	64.1989
8.1	64.1092	73.6318	73.4072	73.4251	59.5867	71.6779	66.2942	58.523	71.3035	60.211	58.1244	59.5872	67.1332	77.7813	72.8345	73.6395	57.0754	73.4618	63.3926	71.2529	62.293	59.7044	65.6931	64.0136
8.2	64.0266	73.8439	73.3549	73.1823	59.5566	71.4561	66.1612	58.461	71.2144	60.25	57.9493	59.504	67.1991	77.9218	72.8984	73.656	57.0822	73.4514	63.3643	71.1767	62.1997	59.4867	65.4416	63.8024
8.3	63.9078	74.0232	73.3564	73.111	59.5476	71.247	66.1379	58.4556	71.064	60.2178	57.8364	59.3827	67.2423	78.0275	72.8914	73.6195	57.1202	73.455	63.3904	71.0286	62.1547	59.2896	65.0632	63.6368
8.4	63.8878	74.0861	73.2651	73.1004	59.5633	71.1128	66.078	58.4474	70.8972	60.1167	57.6634	59.2224	67.2229	78.1075	72.9184	73.604	57.2262	73.4082	63.4066	70.854	62.0945	59.1654	64.7364	63.4866
8.5	63.8757	74.0799	73.0854	73.0196	59.626	71.0494	65.9785	58.3636	70.681	60.0346	57.5595	59.0882	67.136	78.136	73.0008	73.5342	57.3422	73.3852	63.4242	70.643	62.1044	59.0454	64.529	63.3646
8.6	63.8064	73.9413	72.9747	72.939	59.7367	71.1117	65.9996	58.2754	70.3422	59.9191	57.4336	58.947	67.0604	78.0283	73.0751	73.3592	57.3846	73.3396	63.3261	70.4696	62.1047	58.9458	64.3833	63.2945
8.7	63.8262	73.8117	72.9071	72.8373	59.7546	71.0247	65.963	58.2254	69.9234	59.7918	57.4316	58.8672	66.9679	77.839	73.0373	73.176	57.3712	73.3089	63.2334	70.2478	62.0798	58.9279	64.2198	63.228
8.8	63.9034	73.7228	72.7887	72.6643	59.835	70.9566	65.7982	58.1871	69.5415	59.7002	57.3314	58.7955	66.8842	77.6096	73.015	72.9574	57.3439	73.2654	63.1137	70.0865	62.0034	58.9194	64.198	63.1322
8.9	63.8109	73.5917	72.6342	72.4041	59.8385	70.8468	65.6624	58.101	69.3106	59.6692	57.364	58.7743	66.8786	77.2877	72.9677	72.7565	57.1252	73.2021	63.0275	70.0418	61.8666	58.81	64.1398	62.962
9	63.7909	73.3558	72.5109	72.2132	59.8874	70.7666	65.6662	58.0702	69.1945	59.6114	57.3708	58.7302	66.8414	77.0122	72.8578	72.6422	56.8052	73.0619	62.9603	70.0766	61.655	58.6524	64.0175	62.7957
9.1	63.864	73.1165	72.3682	72.0969	59.9491	70.7171	65.6163	58.0462	69.1394	59.5767	57.4211	58.7147	66.7612	76.8742	72.6604	72.6037	56.5751	72.9534	63.0344	70.1246	61.4124	58.5217	63.9442	62.6021
9.2	63.8307	72.8801	72.2336	72.0636	59.964	70.8268	65.6105	58.0031	69.0618	59.5714	57.3734	58.7063	66.736	76.8791	72.4565	72.5302	56.4394	72.8744	63.0979	70.2612	61.2295	58.4098	63.8535	62.4648
9.3	63.703	72.6015	72.0587	71.9624	59.8555	70.981	65.7021	57.9282	69.0576	59.5474	57.3932	58.6936	66.7145	77.0305	72.3168	72.4621	56.3256	72.7607	63.1316	70.4076	61.0886	58.344	63.6358	62.3523
9.4	63.6221	72.3662	72.0316	71.9144	59.8028	71.1561	65.7908	57.885	68.9772	59.4668	57.2577	58.6862	66.7008	77.3032	72.2717	72.3613	56.3666	72.653	63.1338	70.4735	61.0695	58.3868	63.5196	62.2947
9.5	63.4407	72.1865	72.0796	71.9198	59.6985	71.1952	65.7186	57.8198	68.8909	59.337	57.1427	58.7452	66.7027	77.5169	72.228	72.2655	56.4552	72.5965	63.0771	70.3984	61.1714	58.4736	63.4414	62.1718
9.6	63.184	72.0752	72.0994	71.9332	59.5192	71.1075	65.6066	57.7034	68.8332	59.1993	56.9821	58.7548	66.6962	77.7649	72.2036	72.1249	56.4212	72.493	62.8527	70.248	61.2602	58.4603	63.2503	62.0869
9.7	62.981	72.0195	72.0384	71.9696	59.4288	70.9921	65.4539	57.579	68.869	59.0714	56.9154	58.7309	66.581	77.9999	72.2298	72.083	56.3164	72.3528	62.625	69.9209	61.3343	58.369	63.1508	61.9541
9.8	62.8752	72.0001	71.9894	72.0793	59.4033	70.8078	65.2343	57.4328	68.8744	58.9603	56.8645	58.7208	66.3506	78.1555	72.2146	72.1331	56.2062	72.2814	62.4472	69.4406	61.3884	58.1617	63.2147	61.8092
9.9	62.8632	72.0631	71.7905	72.1772	59.3416	70.5899	65.037	57.2958	68.815	58.8435	56.9233	58.6357	66.0626	78.2676	72.0445	72.2239	56.1216	72.3101	62.2674	68.8406	61.3796	57.8537	63.1981	61.7165
10	62.8522	72.2194	71.5445	72.1647	59.2599	70.4541	64.9343	57.1988	68.6537	58.8027	56.9351	58.487	65.7947	78.399	71.9483	72.2428	56.0753	72.4503	62.1208	68.3312	61.2607	57.5227	63.1539	61.7488
10.1	62.8303	72.3603	71.3578	72.0769	59.2879	70.4468	64.8814	57.1746	68.406	58.8236	57.0365	58.3776	65.6525	78.4213	71.9529	72.2851	56.0872	72.6512	62.1058	67.936	61.1525	57.309	63.167	61.755
10.2	62.7941	72.4746	71.2457	71.9932	59.3463	70.3946	64.8256	57.1836	68.1038	58.7656	57.0906	58.3319	65.6074	78.3456	71.9361	72.2811	56.0945	72.858	62.0916	67.7398	61.001	57.195	63.0954	61.7778
10.3	62.6635	72.5839	71.1661	71.9273	59.432	70.3911	64.7757	57.1924	67.7694	58.6592	57.0511	58.2632	65.7051	78.2451	71.8777	72.267	56.0986	72.9919	62.0751	67.7243	60.8922	57.1784	62.8436	61.8047
10.4	62.4547	72.576	71.188	71.8106	59.5372	70.4408	64.6603	57.171	67.5277	58.5991	56.868	58.2607	65.8031	78.1283	71.8988	72.2439	56.0305	73.0166	62.0367	67.8333	60.8754	57.1808	62.5771	61.7866
10.5	62.343	72.5062	71.1767	71.7848	59.6529	70.5026	64.5561	57.0565	67.4603	58.4469	56.6626	58.2469	65.8774	78.0742	71.862	72.3043	55.8811	72.8412	61.9372	67.8869	60.9047	57.239	62.2814	61.7063
10.6	62.2944	72.426	71.1268	71.7492	59.6178	70.4629	64.5135	56.9174	67.5239	58.2149	56.364	58.2382	65.8599	78.0279	71.7096	72.3698	55.7741	72.6296	61.7798	67.8241	60.9261	57.2791	62.0534	61.6152
10.7	62.2226	72.3635	71.1012	71.5558	59.4728	70.4327	64.533	56.796	67.6167	58.0579	56.0292	58.1539	65.8408	77.959	71.6121	72.3931	55.7395	72.4497	61.7074	67.6566	60.959	57.2086	61.8887	61.5247
10.8	62.2729	72.2288	71.1356	71.2889	59.2352	70.4003	64.6407	56.7504	67.6777	58.0123	55.7698	58.1352	65.7232	77.8266	71.5807	72.3152	55.738	72.3789	61.6831	67.4086	60.8689	57.1063	61.8344	61.4276
10.9	62.3558	72.1084	71.161	71.0134	59.0372	70.3838	64.8738	56.7182	67.6714	57.9926	55.6976	58.0585	65.6222	77.6552	71.5593	72.1827	55.7615	72.248	61.7679	67.1921	60.6155	57.0702	61.8756	61.3659
11	62.4087	71.9791	71.2093	70.5949	58.8777	70.3497	65.0494	56.7967	67.4851	58.1309	55.7018	57.9948	65.5493	77.3261	71.5116	71.9792	55.8743	72.1911	61.9281	67.0469	60.3212	56.9564	62.0641	61.3296
11.1	62.4461	71.7781	71.2819	70.1767	58.85	70.3522	65.0921	56.8828	67.1555	58.3036	55.7226	57.8521	65.4486	77.0659	71.5032	71.786	55.9194	72.1303	62.0449	66.9864	60.0337	56.7652	62.1743	61.2995
11.2	62.6027	71.5579	71.3195	69.8835	58.9206	70.4271	65.0626	56.9008	66.7673	58.4405	55.7362	57.7212	65.3083	76.8787	71.4589	71.6437	55.9299	72.0394	62.0058	66.9732	59.7929	56.6454	62.1925	61.3235
11.3	62.6993	71.4535	71.2757	69.6279	59.0824	70.5383	64.9407	56.8482	66.5199	58.4904	55.718	57.4686	65.2543	76.7852	71.4624	71.5376	55.9018	71.8398	61.865	67.0034	59.7382	56.4991	62.2009	61.4072
11.4	62.7753	71.3934	71.2192	69.5294	59.223	70.544	64.8006	56.795	66.3706	58.4586	55.5703	57.2698	65.2213	76.7429	71.4667	71.4498	55.8386	71.818	61.6033	67.0046	59.812	56.3476	62.0924	61.4376
11.5	62.8161	71.2518	71.1488	69.7041	59.3735	70.4954	64.6943	56.6572	66.3762	58.2496	55.369	57.0663	65.2698	76.8275	71.5188	71.4264	55.7085	71.8089	61.3177	66.9889	59.993	56.3024	61.8368	61.4116
11.6	62.8858	71.2483	71.0865	70.0258	59.4679	70.4334	64.6612	56.4625	66.5118	58.0582	55.227	56.9798	65.4272	76.8466	71.576	71.3209	55.599	71.8142	61.1201	66.8852	60.1826	56.2386	61.5509	61.4253
11.7	62.8236	71.2886	71.0505	70.3901	59.5497	70.2783	64.6563	56.2967	66.7697	57.8894	55.1169	56.9449	65.5998	76.8117	71.6201	71.1696	55.5542	71.8082	61.0286	66.7457	60.2817	56.1514	61.3567	61.3269
11.8	62.656	71.275	71.0868	70.7568	59.5909	70.0104	64.666	56.1262	66.897	57.6958	54.9993	57.0222	65.7892	76.7412	71.5943	71.0589	55.6186	71.9538	61.0174	66.5504	60.2478	56.0896	61.2596	61.1574
11.9	62.4768	71.3284	71.0993	71.0517	59.5948	69.855	64.5613	55.9551	66.934	57.515	54.9448	57.0792	65.9926	76.6675	71.5374	71.0632	55.7066	72.0554	61.1247	66.3218	60.2187	55.9996	61.2275	61.0424
12	62.3058	71.5194	71.1427	71.1228	59.5354	69.7775	64.4311	55.7769	66.8348	57.4861	54.9412	57.1496	66.0947	76.5815	71.412	70.9841	55.8391	72.1302	61.2797	66.0672	60.0869	55.7919	61.227	60.9955
12.1	62.0628	71.6063	71.2174	71.0614	59.5146	69.7593	64.3636	55.6978	66.6809	57.4076	54.8856	57.1827	66.1176	76.5376	71.2876	70.9897	56.0168	72.1794	61.4322	65.9086	59.8961	55.7147	61.2895	60.9485
12.2	61.934	71.6327	71.2214	70.8997	59.3867	69.7461	64.2947	55.6196	66.3312	57.3102	54.8413	57.1732	66.1501	76.5975	71.2032	71.1104	56.1035	72.205	61.616	65.7901	59.7745	55.6294	61.2781	60.999
12.3	62.0051	71.7149	71.1279	70.6854	59.2201	69.7673	64.2658	55.5885	65.9783	57.287	54.8628	57.148	66.102	76.7427	71.1028	71.2196	56.0496	72.0248	61.7694	65.7101	59.6649	55.5224	61.1421	61.0991
12.4	62.1035	71.7434	71.016	70.41	59.0496	69.7519	64.265	55.5599	65.6053	57.2816	54.8544	57.124	66.0833	76.8958	71.0578	71.1513	56.034	71.7973	61.7526	65.6669	59.4518	55.3382	60.9779	61.13
12.5	62.2353	71.7134	70.8611	70.2903	58.8998	69.7177	64.3086	55.6108	65.3779	57.1396	54.8268	57.0978	66.0225	77.0131	71.1108	71.1578	56.0183	71.5721	61.6229	65.6502	59.2392	55.1891	60.8854	61.0726
12.6	62.3871	71.7233	70.6074	70.2199	58.7956	69.6082	64.2784	55.5856	65.165	57.0042	54.8174	57.0368	65.9775	77.061	71.1672	71.2046	55.9536	71.3502	61.378	65.5926	59.1386	54.9481	60.848	60.9297
12.7	62.4417	71.7676	70.4206	70.2249	58.8885	69.5842	64.3011	55.5523	65.1118	56.879	54.7845	57.02	65.9175	77.0086	71.2118	71.212	55.8947	71.215	61.0021	65.4584	59.0504	54.8176	60.9087	60.7064
12.8	62.3716	71.7373	70.2554	70.3493	59.0096	69.6396	64.2996	55.5128	65.1311	56.7812	54.6321	56.9752	65.8449	76.8178	71.2674	71.2348	55.8639	71.2167	60.6203	65.281	59.0093	54.7616	60.9022	60.3977
12.9	62.2997	71.6856	70.1384	70.5131	59.1561	69.6279	64.3782	55.4798	65.2618	56.7598	54.4511	56.9366	65.6638	76.5677	71.3198	71.4054	55.8032	71.1912	60.3522	65.1094	59.0144	54.8741	60.9056	60.1541
13	62.1823	71.6201	70.0358	70.5181	59.3032	69.6813	64.4314	55.3583	65.1848	56.8414	54.3077	56.9106	65.6286	76.3085	71.3212	71.5354	55.7446	71.1975	60.204	64.9493	59.0629	55.0447	60.8164	59.9743
13.1	62.0892	71.536	70.0026	70.4496	59.2989	69.8331	64.4249	55.2835	65.0749	56.9688	54.2051	56.926	65.5399	76.0964	71.3303	71.6274	55.7273	71.2571	60.1398	64.8211	59.0462	55.2895	60.6329	59.9075
13.2	62.0561	71.4952	69.9533	70.3249	59.0769	69.9314	64.3194	55.2496	64.9302	57.0678	54.1354	56.846	65.3888	75.8451	71.3227	71.5716	55.8027	71.3083	60.1474	64.7147	58.9866	55.3791	60.4048	59.8705
13.3	62.0796	71.4438	70.0268	70.1898	58.8735	69.9005	64.2092	55.1773	64.7394	57.0819	54.2109	56.6956	65.2512	75.6207	71.3539	71.4036	55.9318	71.3206	60.123	64.6155	58.9214	55.3419	60.3033	59.9612
13.4	62.1418	71.4029	70.0749	70.0497	58.6839	69.9386	64.0507	55.0823	64.4729	57.0231	54.4028	56.507	65.1992	75.514	71.286	71.151	55.9932	71.3601	60.0958	64.4356	58.9197	55.1605	60.2236	60.0044
13.5	62.295	71.4277	70.1558	69.9159	58.4691	69.8814	63.8447	55.0513	64.4535	56.9212	54.5366	56.2458	65.0606	75.5452	71.1634	70.9096	55.9642	71.4161	59.9767	64.1861	58.8811	54.9009	60.1648	60.0376
13.6	62.3955	71.4729	70.219	69.8839	58.335	69.7735	63.7488	55.0147	64.412	56.7601	54.577	55.914	64.9737	75.6622	71.0223	70.5853	55.8685	71.4329	59.8435	63.8626	58.8313	54.5404	60.1468	60.004
13.7	62.4475	71.4233	70.252	69.8455	58.39	69.6921	63.7787	54.9034	64.328	56.6679	54.5876	55.6434	64.9571	75.9107	70.8196	70.3835	55.6287	71.33	59.6762	63.5872	58.7795	54.2106	60.0961	59.963
13.8	62.4363	71.3898	70.1864	69.7392	58.5125	69.7977	63.8411	54.8258	64.2959	56.5865	54.561	55.4966	65.0004	76.2712	70.5853	70.3001	55.2835	71.2794	59.5182	63.3809	58.6483	53.9685	60.0597	59.8191
13.9	62.3119	71.2589	70.1382	69.7062	58.6543	69.8138	63.9058	54.7523	64.279	56.4716	54.3794	55.3989	65.0041	76.5335	70.4467	70.2661	55.0861	71.2684	59.3107	63.2498	58.4894	53.7795	60.0086	59.6981
14	62.0801	71.0388	70.0643	69.767	58.8355	69.7598	64.0577	54.677	64.0598	56.3974	54.1728	55.4022	64.9945	76.6139	70.4036	70.2717	54.9848	71.2587	59.1708	63.1446	58.3446	53.6246	60.0178	59.6046
14.1	61.9712	70.8054	69.958	69.7903	59.0269	69.6172	64.1481	54.5576	63.8742	56.4193	53.9659	55.4574	64.9682	76.6433	70.335	70.3011	54.949	71.2547	59.0416	63.1329	58.2043	53.5324	60.047	59.5239
14.2	61.9685	70.6445	69.9316	69.9134	59.0806	69.463	64.1148	54.4544	63.794	56.3389	53.787	55.5735	64.9583	76.6348	70.3432	70.2997	55.002	71.3964	58.9152	63.1302	58.0893	53.4932	60.1068	59.487
14.3	62.0195	70.4878	69.8491	69.9828	59.0336	69.1324	64.0257	54.3127	63.711	56.2945	53.5527	55.6253	64.8142	76.5694	70.3276	70.2541	55.111	71.4551	58.8271	63.113	58.0389	53.503	60.1371	59.5563
14.4	62.2029	70.4699	69.7809	69.8826	58.9518	68.9615	63.9543	54.218	63.6701	56.3292	53.3882	55.668	64.6498	76.5634	70.2886	70.1341	55.1117	71.46	58.8312	63.1188	57.9378	53.5071	60.1813	59.7061
14.5	62.4315	70.5132	69.7387	69.732	58.8299	68.9108	63.8316	54.0994	63.738	56.3155	53.2969	55.5823	64.5289	76.612	70.2364	70.0153	55.1286	71.4296	58.8361	63.2301	57.8815	53.5326	60.179	59.7758
14.6	62.5526	70.5916	69.7416	69.5389	58.6812	68.972	63.7259	54.0082	63.8768	56.1674	53.3528	55.4878	64.417	76.4846	70.2937	70.0251	55.1456	71.3792	58.8528	63.2943	57.874	53.5241	60.1107	59.8272
14.7	62.5356	70.6048	69.6808	69.3034	58.5664	68.9562	63.621	53.9857	63.939	56.1614	53.4366	55.2908	64.3287	76.3032	70.3156	70.1169	55.1138	71.2713	58.943	63.2921	57.9158	53.4704	60.0008	59.8365
14.8	62.4182	70.6818	69.7022	69.1999	58.4594	68.9923	63.5616	53.9506	63.9843	56.1054	53.5184	55.1375	64.4352	76.0903	70.3574	70.2363	55.1287	71.1607	59.0073	63.2136	57.9846	53.3384	59.8542	59.7705
14.9	62.2192	70.6888	69.6727	69.2526	58.3606	68.9036	63.4589	53.924	63.957	55.9512	53.638	54.983	64.57	75.7956	70.3779	70.4239	55.1868	71.1583	58.9982	62.9994	58.0605	53.2618	59.6957	59.5299
15	62.0128	70.7408	69.5825	69.3428	58.2944	68.7494	63.3543	53.9551	63.883	55.7578	53.7062	54.9724	64.6799	75.5242	70.3233	70.5798	55.1766	71.2064	58.9047	62.657	58.1356	53.1742	59.5319	59.3162
15.1	61.8688	70.7442	69.4916	69.4691	58.2617	68.6416	63.2549	53.9943	63.7556	55.5971	53.6559	54.9451	64.8384	75.4472	70.1907	70.6272	55.1472	71.2728	58.8534	62.2954	58.1754	53.1408	59.3605	59.1752
15.2	61.7347	70.7768	69.3978	69.5188	58.2684	68.615	63.278	53.9728	63.6247	55.2888	53.5322	54.9813	64.9218	75.3626	70.1193	70.5741	55.1531	71.2978	58.7958	62.0227	58.1307	53.145	59.28	59.0772
15.3	61.7471	70.7991	69.272	69.4915	58.2549	68.6536	63.2925	54.0464	63.4248	55.0109	53.4486	55.0272	64.8508	75.2263	70.0391	70.4988	55.1022	71.3968	58.6894	61.8206	58.0522	53.1809	59.2332	58.9589
15.4	61.7934	70.8582	69.2053	69.368	58.1395	68.7549	63.3398	54.0558	63.1933	54.8242	53.3854	55.0531	64.767	75.1623	70.0247	70.4375	55.0754	71.3907	58.5944	61.7917	58.042	53.1244	59.1884	58.9552
15.5	61.8415	70.7794	69.2251	69.1957	58.0434	68.9495	63.4235	54.0057	63.0209	54.7056	53.3932	55.0322	64.6968	75.1043	70.1362	70.3803	55.0722	71.307	58.5667	61.8279	57.9319	53.062	59.205	59.0563
15.6	61.8133	70.7601	69.263	68.9734	57.9514	68.9497	63.4503	53.9464	62.8998	54.7426	53.4519	55.0374	64.5356	75.0386	70.2255	70.3968	55.0074	71.2196	58.4445	61.8788	57.7642	52.9702	59.2527	59.0407
15.7	61.8702	70.7352	69.3002	68.8423	57.8644	68.9242	63.388	53.8997	62.8555	54.8536	53.4964	54.9984	64.3676	74.998	70.259	70.4672	54.975	71.178	58.2316	61.8742	57.6058	52.8775	59.1684	58.9606
15.8	61.8508	70.6355	69.311	68.7319	57.8448	68.7944	63.2919	53.792	62.9151	55.0589	53.5425	54.909	64.183	75.0478	70.3199	70.5624	54.9981	71.1142	58.1197	61.8289	57.4473	52.7758	59.0805	58.8754
15.9	61.7748	70.5488	69.2456	68.6328	57.9428	68.6295	63.1902	53.6294	63.1186	55.2638	53.5085	54.839	64.0061	75.0498	70.2823	70.5425	54.9716	71.0894	57.9663	61.7355	57.1945	52.75	59.0038	58.7598
16	61.6835	70.5038	69.082	68.5162	58.0086	68.3914	63.0447	53.4382	63.2575	55.4713	53.4043	54.7473	63.7914	75.0263	70.1474	70.5084	54.927	71.1147	57.7956	61.6258	57.0042	52.7737	58.8482	58.539
16.1	61.551	70.3976	68.8591	68.488	58.0337	68.2962	62.9804	53.2141	63.2861	55.5066	53.226	54.6976	63.6331	74.9705	69.9909	70.3798	54.9861	71.1872	57.6632	61.5641	56.891	52.8542	58.739	58.4654
16.2	61.3413	70.3326	68.6324	68.4162	58.0085	68.2045	62.9316	52.999	63.2313	55.572	53.148	54.6877	63.534	74.9305	69.8552	70.1573	54.9898	71.2573	57.5496	61.5064	56.7893	52.8856	58.7734	58.4532
16.3	61.1183	70.3072	68.4906	68.3522	57.9328	68.1877	62.9345	52.785	63.1869	55.4832	53.0853	54.6586	63.5818	74.8611	69.7318	69.9463	54.9578	71.3091	57.3314	61.4511	56.6461	52.8601	58.8424	58.5099
16.4	60.9624	70.1693	68.4678	68.2978	57.8098	68.1589	62.9326	52.7361	63.0494	55.3503	53.0794	54.6368	63.6226	74.8257	69.7167	69.8961	54.9008	71.3444	57.171	61.362	56.5365	52.7904	58.8708	58.6384
16.5	60.7921	70.1479	68.5048	68.3323	57.6843	68.1655	62.9853	52.762	62.9574	55.2616	53.0241	54.6655	63.6651	74.7676	69.7276	69.8666	54.8764	71.3886	57.0404	61.2414	56.4297	52.6169	58.9246	58.8176
16.6	60.7582	70.1582	68.5141	68.2793	57.5926	68.1354	63.0666	52.841	62.9636	55.25	53.0469	54.5688	63.6522	74.6528	69.7492	69.7878	54.796	71.3964	56.8988	61.0235	56.3527	52.3861	58.9371	58.8374
16.7	60.7673	70.1594	68.5366	68.2379	57.5528	68.0953	63.1628	52.9365	63.0006	55.2151	53.0031	54.432	63.6357	74.5862	69.7605	69.811	54.7517	71.2932	56.819	60.7586	56.3169	52.2085	58.8574	58.8294
16.8	60.792	70.1266	68.4841	68.2126	57.5687	68.0043	63.2124	53.054	62.9191	55.2717	52.8291	54.314	63.5747	74.5374	69.7349	69.7334	54.6941	71.1604	56.8754	60.5536	56.365	52.0835	58.6291	58.8248
16.9	60.7765	70.261	68.3153	68.2455	57.6718	67.9586	63.2482	53.0707	62.8276	55.3842	52.5691	54.1595	63.5945	74.4743	69.5924	69.4989	54.636	70.9968	56.897	60.3626	56.4759	51.9278	58.4149	58.7005
17	60.8232	70.2364	68.209	68.2442	57.8099	67.8912	63.2067	53.0439	62.7187	55.4168	52.4238	53.982	63.7101	74.4894	69.4726	69.1655	54.577	70.7791	56.8774	60.1711	56.5751	51.8814	58.2055	58.5006
17.1	60.7929	70.1124	68.21	68.2983	57.91	67.8588	63.0646	52.9737	62.4767	55.384	52.2189	53.9482	63.8842	74.5902	69.4597	68.9823	54.5237	70.5106	56.8844	60.0398	56.6124	51.8576	57.9602	58.3983
17.2	60.8343	69.9198	68.2524	68.3014	57.9474	67.8767	62.8985	52.9164	62.218	55.2664	52.0308	53.9478	63.9932	74.579	69.4252	68.7838	54.4447	70.4876	56.8818	59.9784	56.6147	51.8894	57.7018	58.3324
17.3	60.9023	69.7799	68.3434	68.229	57.9172	68.0437	62.7676	52.8612	61.9724	55.1398	51.9852	53.9899	64.0729	74.5161	69.3962	68.6842	54.4153	70.5684	56.802	59.843	56.5662	52.0034	57.6034	58.1124
17.4	60.9669	69.572	68.4562	68.0856	57.7929	68.2356	62.6196	52.8172	61.7045	54.9627	51.9516	54.0496	64.0682	74.4289	69.4403	68.6464	54.4196	70.6261	56.8222	59.6844	56.4385	52.2592	57.5318	57.9526
17.5	60.9923	69.4574	68.471	67.895	57.5979	68.4065	62.4853	52.8267	61.3776	54.8232	51.8267	54.0882	63.9318	74.3463	69.4569	68.7872	54.4324	70.6969	56.908	59.5835	56.3351	52.4309	57.4693	57.8906
17.6	61.0738	69.4731	68.4574	67.6703	57.3976	68.4911	62.3756	52.8945	61.1547	54.7548	51.7126	54.0455	63.7914	74.2387	69.4067	68.8918	54.4541	70.8175	57.0214	59.4568	56.2654	52.5427	57.5067	57.7649
17.7	61.0008	69.5652	68.3669	67.4922	57.2578	68.51	62.2588	52.9239	60.901	54.8726	51.5837	54.0232	63.7382	74.2488	69.4026	68.968	54.5174	70.738	57.0981	59.2921	56.1683	52.5081	57.6402	57.6181
17.8	60.8754	69.6386	68.2763	67.3945	57.1373	68.3706	62.081	52.925	60.8021	54.9679	51.4292	53.9746	63.6654	74.3715	69.3984	68.9806	54.5736	70.526	57.1572	59.1944	56.0118	52.3215	57.7468	57.5965
17.9	60.7857	69.7182	68.2281	67.3866	57.0159	68.1486	61.956	52.9187	60.8047	55.0047	51.3673	53.9254	63.6556	74.509	69.3744	68.9902	54.7016	70.3472	57.1386	59.1448	55.8922	51.9927	57.8421	57.5556
18	60.712	69.7972	68.2208	67.4399	56.9758	67.9448	61.9311	52.8684	60.9184	54.9788	51.4094	53.8697	63.7389	74.4936	69.3082	68.8436	54.7721	70.1502	57.0697	59.0566	55.7462	51.672	57.9111	57.4022
18.1	60.6301	69.8229	68.1402	67.5854	57.0297	67.8556	61.9414	52.758	61.0543	54.9278	51.5319	53.8399	63.8487	74.4513	69.1889	68.6769	54.8066	69.9002	56.9266	58.9912	55.549	51.3754	57.906	57.3799
18.2	60.7098	69.817	68.1082	67.7893	57.082	67.864	61.8972	52.6466	61.2871	54.7484	51.6512	53.7794	63.9434	74.3256	69.0476	68.5747	54.7532	69.7185	56.8327	58.9473	55.3872	51.1698	57.7918	57.2796
18.3	60.88	69.8758	68.012	67.997	57.1852	67.8757	61.9252	52.5388	61.384	54.5546	51.7779	53.7332	64.0564	74.1122	68.8932	68.5326	54.6391	69.6523	56.7722	58.8672	55.3709	51.059	57.5733	57.1869
18.4	61.0594	69.8347	67.878	68.0827	57.3592	67.9474	61.9642	52.4546	61.4206	54.5085	51.9031	53.7049	64.0769	73.9866	68.7053	68.5517	54.3983	69.6464	56.6936	58.7886	55.3748	50.9715	57.3213	57.1639
18.5	61.2589	69.8045	67.7055	68.1554	57.4979	68.0452	61.9094	52.3151	61.3876	54.5414	52.0004	53.6974	64.0514	74.0094	68.57	68.6364	54.2186	69.7393	56.6224	58.7685	55.4123	50.9474	57.1711	57.2759
18.6	61.4082	69.8424	67.6264	68.0906	57.5719	68.0792	61.7874	52.242	61.3174	54.6013	52.0186	53.6337	63.9915	74.077	68.4875	68.7206	54.0505	69.8965	56.5811	58.8168	55.517	50.9407	57.0156	57.2354
18.7	61.4112	69.852	67.5338	67.9146	57.6074	67.9602	61.8411	52.1943	61.1923	54.7402	52.0828	53.566	63.8589	74.1766	68.3772	68.7347	53.9957	70.0231	56.4852	58.8985	55.5925	50.932	56.8844	57.2528
18.8	61.2866	69.7446	67.5342	67.6377	57.6076	67.8171	61.8887	52.23	61.124	54.9103	52.1198	53.4478	63.7388	74.3679	68.3012	68.7196	53.9761	70.131	56.3473	58.9661	55.5822	50.9353	56.83	57.284
18.9	61.1355	69.7622	67.5686	67.444	57.5646	67.6369	61.8736	52.3273	61.1209	54.9264	52.1524	53.3002	63.6678	74.4666	68.3315	68.6093	54.0669	70.2157	56.2035	58.9604	55.4648	50.963	56.7918	57.2628
19	60.8882	69.7144	67.6121	67.236	57.5052	67.4301	61.8187	52.5316	61.2116	54.849	52.077	53.1613	63.5512	74.5447	68.3399	68.471	54.1968	70.2603	56.0084	58.8969	55.281	50.9482	56.5855	57.1996
19.1	60.636	69.5688	67.6409	67.1254	57.4166	67.2189	61.8741	52.6934	61.3515	54.7016	51.9748	53.0902	63.4207	74.5932	68.3478	68.2544	54.3467	70.2982	55.8073	58.7762	54.978	50.8922	56.4517	57.232
19.2	60.486	69.4896	67.7502	67.0882	57.26	67.1759	61.7763	52.837	61.4684	54.4344	51.8374	52.9751	63.4014	74.6308	68.3805	67.9976	54.3606	70.3735	55.6513	58.619	54.7838	50.7878	56.3838	57.3096
19.3	60.4768	69.4959	67.8358	67.0921	57.0976	67.256	61.648	52.788	61.5516	54.1432	51.6976	52.9139	63.4123	74.4702	68.3596	67.7799	54.3808	70.3823	55.5275	58.4608	54.6097	50.6399	56.3553	57.3096
19.4	60.4283	69.4522	67.8896	67.123	56.9229	67.3277	61.6188	52.5732	61.5832	53.9964	51.5105	52.8702	63.4608	74.332	68.2468	67.6277	54.3514	70.3789	55.4694	58.3359	54.6322	50.4715	56.3472	57.2802
19.5	60.517	69.4637	67.9495	67.1878	56.7251	67.4309	61.7234	52.285	61.4875	54.0477	51.4689	52.8033	63.6654	74.1286	68.2224	67.5252	54.1838	70.2798	55.5001	58.2831	54.7578	50.3362	56.4182	57.1913
19.6	60.652	69.5588	67.9512	67.2473	56.49	67.5434	61.7292	51.9987	61.3541	54.2113	51.499	52.74	63.8701	73.8459	68.1918	67.5119	54.0558	70.1501	55.5039	58.2442	55.03	50.3176	56.3758	56.9865
19.7	60.7237	69.5732	67.8661	67.2738	56.3791	67.5686	61.8475	51.7091	61.2625	54.3886	51.5887	52.8302	63.9649	73.5837	68.1683	67.5958	54.0476	70.0221	55.4637	58.23	55.1924	50.3781	56.2822	56.7708
19.8	60.7383	69.4737	67.7274	67.3568	56.2871	67.5202	62.0295	51.6347	61.1329	54.5982	51.7568	52.9247	63.9948	73.5552	68.1908	67.5557	54.082	69.8766	55.4581	58.2438	55.3123	50.4382	56.118	56.6252
19.9	60.824	69.2767	67.6237	67.364	56.1949	67.494	62.1758	51.6687	60.9739	54.7104	51.8803	53.0741	63.9738	73.5499	68.2263	67.5095	54.1356	69.7512	55.3707	58.2761	55.2352	50.5821	55.9447	56.5058
20	60.7825	69.0148	67.5798	67.316	56.1847	67.4476	62.2409	51.7494	60.9273	54.6358	51.9628	53.2049	63.8502	73.6872	68.1362	67.4104	54.3609	69.7489	55.1929	58.1659	55.0419	50.7161	55.7856	56.3854
20.1	60.7109	68.7352	67.5592	67.2483	56.3081	67.4063	62.3842	51.8395	60.804	54.4326	52.0038	53.294	63.7814	73.9458	68.1077	67.3121	54.5565	69.7745	55.0404	57.9808	54.771	50.8185	55.7001	56.3954
20.2	60.6408	68.518	67.4768	67.2152	56.419	67.3108	62.4265	51.9417	60.6282	54.297	51.9745	53.193	63.7187	74.192	68.1095	67.215	54.7232	69.7555	54.9325	57.7416	54.4883	50.8884	55.6766	56.3624
20.3	60.5125	68.4321	67.4478	67.1434	56.5042	67.2303	62.3683	51.9324	60.5956	54.092	51.8122	53.028	63.6242	74.2996	68.085	67.3115	54.8464	69.763	54.7871	57.5234	54.2312	50.9349	55.7164	56.3232
20.4	60.3816	68.5308	67.3827	67.0738	56.6042	67.1179	62.2514	51.9126	60.6024	53.9208	51.7696	52.8244	63.4791	74.3703	68.0955	67.3788	54.9334	69.673	54.6929	57.3086	54.0966	50.895	55.8177	56.3199
20.5	60.299	68.7884	67.2639	67.0344	56.6603	66.9832	62.1146	51.8762	60.5735	53.7498	51.6454	52.6667	63.3104	74.3092	68.1848	67.4977	54.8095	69.5555	54.668	57.2176	54.0526	50.8128	55.9042	56.3875
20.6	60.2127	69.004	67.1634	67.0052	56.6527	66.8396	61.9296	51.8162	60.6728	53.6089	51.5774	52.5339	63.1006	74.2126	68.2693	67.5954	54.5786	69.4265	54.6771	57.188	54.0203	50.647	56.0062	56.4712
20.7	60.161	69.1204	67.1937	67.0047	56.625	66.7716	61.8058	51.7936	60.7869	53.4628	51.4911	52.4457	62.9929	74.0959	68.3468	67.626	54.2872	69.2938	54.6167	57.183	54.0419	50.4947	56.0528	56.5873
20.8	60.1451	69.1632	67.16	67.0364	56.6071	66.7076	61.7358	51.7708	60.7538	53.4421	51.5608	52.4217	62.9463	73.9924	68.4655	67.5294	53.977	69.2456	54.5722	57.1279	54.0801	50.4247	55.9884	56.7091
20.9	60.0594	69.1087	67.172	67.0953	56.5666	66.7185	61.6623	51.7715	60.6534	53.4276	51.5806	52.3768	63.0255	73.9272	68.5727	67.4831	53.7045	69.3395	54.5801	57.0946	54.0422	50.3896	55.8294	56.8455
21	59.9511	68.9373	67.1716	67.1402	56.4887	66.7775	61.6581	51.7707	60.4714	53.5538	51.6907	52.3058	63.106	73.8932	68.6737	67.4081	53.6216	69.3852	54.5361	57.0326	53.9494	50.3699	55.6976	56.9443
21.1	59.8522	68.7887	67.1984	67.1364	56.4289	66.9028	61.6508	51.8094	60.1436	53.7921	51.7226	52.2382	63.1925	73.8456	68.6146	67.3561	53.6709	69.3892	54.4594	56.9741	53.8922	50.3895	55.547	56.9273
21.2	59.7333	68.8183	67.1442	67.0148	56.373	67.0578	61.6203	51.7815	59.8704	54.0106	51.7895	52.3115	63.2603	73.7736	68.5704	67.2785	53.8382	69.4219	54.4791	56.9171	53.8348	50.3722	55.3968	56.8902
21.3	59.5661	68.8848	67.1061	66.8904	56.2841	67.1581	61.5596	51.7368	59.6544	54.1474	51.6713	52.3656	63.3985	73.7026	68.5284	67.1746	53.99	69.3468	54.4548	56.8752	53.7522	50.2694	55.3875	56.7988
21.4	59.3868	69.0189	66.987	66.8519	56.2842	67.2359	61.6021	51.6677	59.483	54.3253	51.5004	52.3846	63.4418	73.5913	68.4834	67.0478	54.0512	69.1613	54.3045	56.8168	53.6891	50.157	55.3674	56.6005
21.5	59.2887	69.1236	66.9058	66.8514	56.3357	67.2384	61.6611	51.539	59.362	54.3531	51.2639	52.3956	63.5535	73.4394	68.3894	66.9216	54.0111	69.0522	54.2254	56.7424	53.6123	50.0689	55.3128	56.3942
21.6	59.2471	69.2672	66.7531	66.9398	56.3305	67.2101	61.7376	51.3692	59.3608	54.2596	51.0354	52.382	63.6647	73.3017	68.432	66.7612	53.944	68.9607	54.1448	56.6573	53.476	50.0031	55.2411	56.2832
21.7	59.2359	69.3285	66.6373	67.0825	56.3566	67.0609	61.7671	51.2442	59.3365	54.1819	50.8326	52.2207	63.6841	73.2482	68.4037	66.7516	53.7558	68.8644	53.9964	56.6458	53.3707	49.923	55.1872	56.165
21.8	59.3042	69.3887	66.6023	67.1755	56.4898	66.992	61.8892	51.1939	59.327	54.105	50.7697	51.9982	63.5803	73.2532	68.3661	66.7921	53.6293	68.8799	53.8918	56.6308	53.3422	49.9072	55.0483	56.0951
21.9	59.521	69.3939	66.652	67.0974	56.5538	66.865	61.8823	51.0911	59.3646	53.8938	50.766	51.8282	63.5228	73.2384	68.259	66.8012	53.6211	68.9028	53.8843	56.5675	53.3358	49.9038	55.0166	56.107
22	59.6524	69.41	66.6602	66.9516	56.6558	66.7692	61.7432	51.0879	59.4086	53.734	50.878	51.6838	63.4344	73.2998	68.2264	66.7991	53.6629	68.8769	53.8462	56.5339	53.4104	49.8773	54.9793	56.1417
22.1	59.6606	69.3108	66.7402	66.7223	56.8443	66.612	61.552	51.1018	59.4082	53.585	51.13	51.5455	63.3377	73.4016	68.2064	66.8394	53.7057	68.9622	53.8454	56.5446	53.4915	49.8162	54.9473	56.0934
22.2	59.6561	69.1865	66.7982	66.5364	56.9337	66.6166	61.4646	51.0734	59.3712	53.4014	51.3347	51.499	63.2762	73.4739	68.1738	66.7978	53.8149	69.095	53.9348	56.484	53.4818	49.8117	54.837	56.0624
22.3	59.6572	68.9922	66.7435	66.3628	56.9096	66.5734	61.2724	50.9594	59.3042	53.2007	51.4113	51.5402	63.301	73.4613	68.0825	66.8298	53.8478	69.1089	54.01	56.434	53.3723	49.8251	54.7749	56
22.4	59.5596	68.7859	66.6738	66.3175	56.9208	66.5668	61.1458	50.9262	59.1896	53.1056	51.4162	51.5341	63.2794	73.4231	68.0627	66.9271	53.7939	69.1656	53.999	56.4233	53.2832	49.8267	54.6269	55.9437
22.5	59.5129	68.626	66.6508	66.2998	56.8569	66.6297	61.1011	50.8771	59.1005	53.0802	51.3091	51.4994	63.2386	73.3458	67.9892	67.1166	53.6989	69.1465	53.9574	56.3532	53.1111	49.8942	54.5353	55.825
22.6	59.5353	68.5349	66.5747	66.3109	56.7202	66.7176	61.1336	50.8943	59.0798	53.1148	51.0426	51.5292	63.1758	73.0823	67.8161	67.2884	53.5444	68.9794	53.8565	56.1372	52.9268	50.0132	54.4767	55.7121
22.7	59.4769	68.4245	66.5525	66.3046	56.5911	66.7463	61.1249	50.9805	59.0843	53.2165	50.8598	51.4681	63.1364	72.7674	67.736	67.429	53.3794	68.7081	53.6092	55.8618	52.7819	50.1214	54.4978	55.5644
22.8	59.3824	68.4018	66.6539	66.3099	56.4933	66.8338	61.1379	51.1714	59.1102	53.3438	50.8064	51.3454	63.0342	72.4635	67.6808	67.4823	53.3043	68.5196	53.3921	55.5701	52.6406	50.149	54.4679	55.4624
22.9	59.2672	68.375	66.7636	66.27	56.3218	66.9398	61.1719	51.36	59.1325	53.45	50.876	51.312	62.9647	72.2368	67.6151	67.4884	53.2704	68.2639	53.2938	55.2806	52.4774	50.1921	54.4658	55.2905
23	59.1505	68.3336	66.8318	66.2803	56.1817	66.9849	61.2009	51.5092	59.091	53.4264	50.9488	51.2971	62.8752	72.0101	67.5305	67.3545	53.2288	68.0756	53.208	55.0143	52.3886	50.131	54.4399	55.2446
23.1	59.0889	68.33	66.8891	66.3107	56.1	67.0519	61.143	51.562	58.9732	53.3496	51.0866	51.2141	62.7548	72.0034	67.4788	67.1721	53.2185	68.0182	53.1905	54.9125	52.3936	50.0077	54.3519	55.308
23.2	59.1322	68.3537	66.9109	66.3269	56.1199	67.0507	60.9988	51.4977	58.8406	53.1456	51.1238	51.1863	62.6031	72.0631	67.3349	66.969	53.1831	68.0715	53.2588	54.9438	52.4257	49.8686	54.3028	55.3997
23.3	59.1672	68.3035	66.7568	66.3521	56.1468	67.0004	60.8696	51.3206	58.7222	52.9283	51.1686	51.2813	62.4184	72.2273	67.2436	66.7782	53.099	68.107	53.2601	55.0248	52.5154	49.791	54.3477	55.3954
23.4	59.2423	68.2838	66.5203	66.3683	56.2605	66.9782	60.6322	51.0816	58.6398	52.6945	51.1245	51.3526	62.2834	72.5121	67.1834	66.6471	53.0518	68.2802	53.2002	55.0996	52.5995	49.6514	54.435	55.4821
23.5	59.3396	68.2868	66.3091	66.3374	56.3921	66.9738	60.3972	50.8116	58.6201	52.5341	51.1123	51.4642	62.2462	72.8607	67.115	66.5824	53.082	68.4522	53.1653	55.2037	52.6463	49.5704	54.5462	55.4589
23.6	59.3746	68.205	66.1174	66.2753	56.4804	66.9462	60.2718	50.5856	58.6568	52.402	51.0637	51.5318	62.2975	73.1963	67.1037	66.5992	53.17	68.5512	53.1004	55.2478	52.6132	49.5339	54.7419	55.3941
23.7	59.359	68.1162	65.8832	66.1953	56.535	66.9451	60.2551	50.5066	58.7485	52.3779	51.0849	51.6248	62.3697	73.479	67.1228	66.6345	53.2747	68.591	53.0059	55.2143	52.4803	49.512	54.832	55.4195
23.8	59.3848	68.1504	65.8608	66.1108	56.6364	66.914	60.2534	50.5201	58.7854	52.4007	51.0452	51.6523	62.5234	73.6371	67.0927	66.6359	53.3994	68.5666	52.9743	55.1224	52.3044	49.4545	54.7634	55.5958
23.9	59.3818	68.1365	65.9388	66.0341	56.6498	66.8106	60.3726	50.6023	58.7752	52.4516	51.0304	51.6211	62.6404	73.5794	67.0083	66.4792	53.4607	68.4128	52.9546	55.0428	52.09	49.4376	54.6458	55.7952
24	59.3423	68.0838	66.0263	65.9631	56.6104	66.6945	60.4917	50.7824	58.7318	52.5095	51.0446	51.5413	62.7021	73.3924	66.9709	66.3089	53.5178	68.2826	52.9259	54.9772	51.8473	49.3963	54.4648	56.0896
24.1	59.3355	68.1246	66.168	65.8974	56.514	66.5634	60.5737	51.0154	58.5961	52.5486	51.0451	51.5856	62.7705	73.0814	66.9298	66.082	53.6057	68.1088	52.9311	54.896	51.6182	49.3379	54.2278	56.3309
24.2	59.3487	68.176	66.3514	65.9038	56.3608	66.4029	60.6559	51.1357	58.4538	52.5479	50.9901	51.6693	62.8726	72.855	66.9448	65.9173	53.762	67.9179	53.0351	54.8224	51.4625	49.2855	54.0632	56.3917
24.3	59.2822	68.065	66.372	65.8886	56.0961	66.2838	60.8009	51.2372	58.3977	52.5044	50.9361	51.6922	62.9566	72.6746	67.0006	65.7526	53.8433	67.7736	53.1522	54.8243	51.3442	49.2851	54.0157	56.2768
24.4	59.1847	68.0266	66.3469	65.8194	55.8202	66.1348	60.901	51.355	58.421	52.4446	50.8913	51.7446	63.013	72.5486	67.1145	65.6698	53.9365	67.6769	53.2036	54.8685	51.2712	49.3165	53.934	55.9985
24.5	59.0421	68.023	66.2924	65.7492	55.5576	65.9497	60.9961	51.399	58.494	52.4348	50.794	51.7582	62.9752	72.5136	67.2647	65.594	53.9598	67.6299	53.266	54.943	51.2712	49.3901	53.866	55.5964
24.6	58.8609	67.9707	66.2082	65.719	55.3986	65.8182	61.0574	51.3353	58.6573	52.4394	50.7824	51.66	62.8985	72.5197	67.3002	65.5176	53.8816	67.6819	53.2204	55.0914	51.2949	49.4669	53.7689	55.231
24.7	58.6922	67.9238	66.1046	65.6055	55.2354	65.766	61.0474	51.2947	58.748	52.503	50.8274	51.4748	62.7742	72.4365	67.294	65.3859	53.6947	67.8202	53.0328	55.2384	51.4037	49.495	53.6624	55.0241
24.8	58.5681	67.9583	66.0814	65.4982	55.1853	65.7264	60.9263	51.2893	58.7748	52.5499	50.9313	51.3525	62.6765	72.433	67.3096	65.3201	53.5817	68.016	52.7619	55.3516	51.4864	49.4002	53.5852	54.951
24.9	58.5016	67.945	66.021	65.4714	55.2645	65.8056	60.8788	51.1952	58.7075	52.5845	50.9978	51.2416	62.6425	72.4629	67.2751	65.2911	53.4923	68.2141	52.5675	55.4296	51.5985	49.2413	53.6049	54.9899
25	58.5011	67.8644	65.9828	65.4786	55.4194	65.9231	60.8774	51.1309	58.5391	52.5263	51.1024	51.2151	62.7635	72.5132	67.1758	65.2125	53.3607	68.3031	52.3063	55.395	51.641	49.0778	53.6342	55.0611
25.1	58.5004	67.8518	65.9526	65.4232	55.5651	65.9974	60.9303	51.0647	58.3941	52.5025	51.1759	51.2402	62.8685	72.6587	67.1824	65.1606	53.2173	68.3353	52.1416	55.2825	51.684	48.9612	53.7244	55.0667
25.2	58.5238	67.8712	65.945	65.3416	55.8083	66.0459	60.968	51.0323	58.3038	52.4317	51.1636	51.3011	62.9943	72.8336	67.2384	65.1076	53.1251	68.2718	52.0713	55.2169	51.5851	48.8678	53.861	54.9489
25.3	58.5652	67.9379	65.8719	65.3656	56.01	66.0908	61.0234	50.8372	58.1515	52.3536	50.9965	51.2812	63.0662	72.8901	67.2094	65.0374	52.998	68.1445	52.0007	55.1403	51.4659	48.8589	53.912	54.7918
25.4	58.5756	68.0118	65.8108	65.4534	56.1045	66.0543	61.0576	50.6699	57.9863	52.314	50.8688	51.2776	63.0379	72.9336	67.246	65.0023	52.8159	68.0512	51.9466	55.0069	51.2784	48.9094	53.871	54.5623
25.5	58.5658	68.1626	65.7486	65.4967	56.0506	66.0047	61.0393	50.4974	57.9069	52.3449	50.7214	51.2021	62.9042	72.9628	67.2988	65.1028	52.7645	68.0461	52.0415	54.9148	51.0872	48.9214	53.8652	54.3968
25.6	58.5613	68.2816	65.6091	65.5897	55.9208	65.9369	60.9725	50.4519	57.6826	52.3208	50.5275	51.1534	62.7991	72.8329	67.3717	65.2049	52.7598	67.9901	52.1042	54.8239	50.9126	48.821	53.8582	54.3033
25.7	58.4846	68.3756	65.4544	65.7604	55.7251	65.875	60.9958	50.4118	57.4875	52.2761	50.4055	51.0395	62.6694	72.7017	67.3643	65.3297	52.7865	67.9112	52.1631	54.6478	50.8701	48.7252	53.7102	54.3067
25.8	58.4402	68.4244	65.3842	65.7217	55.5357	65.8088	60.9802	50.5073	57.4466	52.3318	50.4898	50.9468	62.5238	72.6412	67.4119	65.4422	52.9058	67.8355	52.3691	54.4297	50.9375	48.6739	53.589	54.3104
25.9	58.4264	68.4687	65.3884	65.4814	55.4045	65.8314	60.8223	50.6348	57.5194	52.3877	50.583	50.8224	62.3766	72.569	67.3626	65.4694	53.0733	67.7086	52.5281	54.2556	51.102	48.6342	53.5133	54.4098
26	58.3614	68.4622	65.3777	65.2014	55.4159	65.9157	60.6375	50.8034	57.6446	52.3896	50.6884	50.793	62.2192	72.4628	67.3286	65.3697	53.1761	67.4797	52.5428	54.1422	51.32	48.6576	53.4303	54.4612
26.1	58.31	68.3705	65.456	64.8772	55.5004	66.0545	60.4198	50.8785	57.9211	52.4476	50.8202	50.6928	62.0528	72.5136	67.3183	65.2725	53.2583	67.3438	52.5375	54.1024	51.4815	48.7771	53.3309	54.5239
26.2	58.3057	68.241	65.5537	64.523	55.5617	66.1436	60.1405	50.9134	58.107	52.4899	50.9577	50.6099	61.9076	72.5351	67.292	65.1352	53.2213	67.4092	52.4559	54.121	51.5508	48.9065	53.3998	54.5864
26.3	58.2426	68.1225	65.605	64.3147	55.6	66.1908	59.9441	50.9306	58.2112	52.4574	50.9529	50.5862	61.8441	72.5191	67.1902	65.0327	53.0397	67.5194	52.2233	54.2239	51.5232	49.0201	53.4467	54.6532
26.4	58.1617	68.0516	65.5884	64.218	55.5968	66.1305	59.836	50.9569	58.2619	52.3934	50.938	50.557	61.9199	72.5382	67.1517	65.0154	52.8389	67.6696	51.9583	54.3462	51.3989	49.0914	53.4914	54.7067
26.5	58.1334	68.009	65.5936	64.2161	55.5653	66.0116	59.7817	50.9228	58.2108	52.3682	50.9511	50.4658	62.0884	72.4662	67.0851	65.0446	52.6136	67.9249	51.7691	54.3433	51.286	49.0699	53.4491	54.8067
26.6	58.1304	68.003	65.5545	64.2177	55.4663	65.9099	59.8482	50.8776	58.0697	52.267	50.995	50.4519	62.2496	72.2823	66.8908	65.0188	52.377	68.1896	51.6243	54.2718	51.2156	49.0044	53.3774	54.9187
26.7	58.1348	68.0302	65.4693	64.252	55.3941	65.8558	59.9452	50.8852	58.0022	52.2654	51.0391	50.5275	62.4125	72.1782	66.7563	65.0461	52.2158	68.2201	51.5377	54.2063	51.2231	48.9641	53.1829	54.9804
26.8	58.1897	68.0204	65.4176	64.309	55.3618	65.8097	59.9394	50.9035	57.9004	52.2864	51.0584	50.6268	62.5303	72.0176	66.6879	64.9797	52.1461	68.2008	51.479	54.0872	51.269	48.9016	53.0139	55.0143
26.9	58.3003	67.9869	65.4083	64.4561	55.3696	65.8116	59.9356	50.8723	57.7849	52.3024	50.9833	50.7411	62.509	71.8448	66.6105	64.7942	52.0995	68.1779	51.4792	53.9275	51.347	48.8921	52.8887	55.0024
27	58.4335	67.9575	65.4003	64.5556	55.3133	65.9035	59.8709	50.8541	57.7472	52.2917	50.8166	50.8158	62.4311	71.882	66.5354	64.6098	52.0184	68.0916	51.4296	53.9322	51.3914	48.922	52.8582	54.947
27.1	58.5358	67.9929	65.4144	64.6944	55.3762	66.0201	59.613	50.8282	57.72	52.3305	50.5777	50.862	62.3314	71.9586	66.5581	64.4673	51.9987	67.919	51.3877	53.9806	51.4012	48.9646	52.8052	54.7924
27.2	58.5601	68.0412	65.445	64.805	55.5192	66.1491	59.3494	50.7058	57.5713	52.28	50.3017	50.8111	62.2149	72.0311	66.5788	64.2817	52.0345	67.793	51.3192	53.9425	51.3329	48.9671	52.796	54.6224
27.3	58.4942	68.0998	65.391	64.8594	55.6014	66.3386	59.3119	50.541	57.4898	52.1811	50.1715	50.663	62.0456	72.2095	66.6615	64.1028	52.0722	67.7259	51.2596	53.8626	51.2183	48.985	52.8507	54.4255
27.4	58.3503	68.1076	65.2828	64.7959	55.618	66.5237	59.3127	50.3295	57.3787	52.1256	50.1814	50.4789	61.93	72.4206	66.723	64.0589	52.1293	67.6717	51.2106	53.8404	51.0866	48.932	52.8434	54.2336
27.5	58.1967	68.0901	65.152	64.7247	55.6782	66.5629	59.4546	50.0706	57.169	52.0736	50.2612	50.2974	61.7902	72.4399	66.8016	64.0443	52.3468	67.6909	51.219	53.7228	50.8898	48.915	52.8053	54.1243
27.6	58.0222	68.0079	64.9876	64.6864	55.6207	66.5572	59.7779	49.9351	57.014	52.027	50.371	50.0898	61.651	72.4147	66.8136	64.0322	52.5322	67.8132	51.2072	53.5134	50.7032	48.8663	52.8765	54.1239
27.7	57.9587	67.9141	64.853	64.6984	55.4834	66.5534	60.1052	49.9342	57.0388	51.9831	50.4495	49.9574	61.5055	72.2846	66.7675	64.072	52.6875	68.062	51.2594	53.4225	50.5268	48.8222	52.9464	54.2291
27.8	57.9336	67.8623	64.8398	64.7362	55.4254	66.5206	60.2166	49.9696	57.0482	51.9474	50.3929	49.9009	61.4514	72.0792	66.577	64.2554	52.8262	68.2712	51.3733	53.3905	50.419	48.7451	52.9548	54.4642
27.9	57.9524	67.864	64.8902	64.7785	55.451	66.41	60.3264	50.0996	57.1612	51.8951	50.2786	49.8922	61.4308	71.7624	66.3649	64.353	52.9029	68.4766	51.4373	53.265	50.3506	48.7012	52.9568	54.7099
28	57.9438	67.823	64.9282	64.8006	55.4653	66.3676	60.2943	50.3577	57.2924	51.8204	50.1492	49.9686	61.4527	71.5842	66.2492	64.403	52.8822	68.6176	51.4312	53.1711	50.4481	48.6177	52.9852	54.8406
28.1	57.9971	67.7679	64.9927	64.7055	55.5222	66.2746	60.1704	50.4989	57.3511	51.6646	50.1004	50.0626	61.5956	71.4954	66.1591	64.4938	52.8774	68.6126	51.3774	53.1492	50.5725	48.5993	52.9228	54.9011
28.2	57.9846	67.6697	65.0063	64.5178	55.5196	66.1519	60.0093	50.5443	57.3163	51.5584	50.1016	50.1112	61.8082	71.428	66.1761	64.5562	52.7984	68.5308	51.2806	53.0761	50.7549	48.5713	52.9024	54.9094
28.3	58.0566	67.4903	64.9284	64.3146	55.4281	65.9741	59.9364	50.5555	57.2376	51.4532	50.2195	50.1606	61.942	71.3665	66.3334	64.4992	52.6811	68.4324	51.11	53.0592	50.868	48.5713	52.8217	54.8335
28.4	58.1071	67.2844	64.8405	64.1658	55.2447	65.8937	59.8192	50.5293	57.07	51.3293	50.3074	50.1884	61.9914	71.3885	66.5548	64.498	52.5897	68.3218	51.0152	53.1744	50.9689	48.5958	52.7402	54.8054
28.5	58.1991	67.1924	64.7755	64.0734	55.0594	65.7893	59.7298	50.3628	56.9814	51.2136	50.3628	50.1661	62.063	71.2809	66.599	64.4773	52.4346	68.2211	50.994	53.2541	50.9632	48.6519	52.6236	54.8668
28.6	58.2807	67.1374	64.6652	64.0609	54.8647	65.6941	59.6346	50.23	56.9434	51.1938	50.3554	50.1579	61.9585	71.1095	66.636	64.371	52.2148	68.237	51.0261	53.3286	50.9208	48.7138	52.5807	54.928
28.7	58.3425	67.0706	64.5898	64.1072	54.7657	65.5453	59.5878	50.1198	56.8775	51.1614	50.3654	50.1086	61.7966	71.0173	66.583	64.2802	52.0814	68.2589	51.0377	53.4524	50.7512	48.8517	52.498	54.8846
28.8	58.2778	67.0276	64.5268	64.1704	54.6952	65.478	59.579	50.0795	56.8649	51.2496	50.2829	49.9983	61.6717	71.013	66.4437	64.2172	52.0809	68.2157	51.0849	53.4777	50.601	48.9529	52.486	54.8003
28.9	58.2427	67.0127	64.4538	64.2183	54.7505	65.4384	59.578	50.0911	56.8752	51.3635	50.1975	49.9814	61.6123	70.974	66.2622	64.0866	52.1104	68.0804	51.0759	53.3745	50.4323	49.0308	52.4845	54.6593
29	58.129	66.9372	64.3562	64.2577	54.8466	65.4556	59.6249	50.1673	56.8192	51.5291	50.1294	49.9953	61.5038	70.9918	66.1828	63.9914	52.2432	67.9172	51.0029	53.3062	50.2458	49.122	52.5026	54.4645
29.1	57.9562	66.8748	64.3435	64.316	54.9683	65.4667	59.7065	50.2247	56.7464	51.6187	50.0708	50.0044	61.4783	71.0425	66.1229	63.9606	52.4878	67.7339	50.9686	53.2789	50.0512	49.1642	52.4161	54.3233
29.2	57.8794	66.945	64.3523	64.2994	55.1311	65.5487	59.7839	50.3097	56.7364	51.7413	50.014	50.0958	61.4633	71.0441	66.0806	63.8904	52.6778	67.5527	50.9489	53.1894	50.0107	49.1027	52.3087	54.2787
29.3	57.8861	67.0774	64.4058	64.2486	55.3802	65.5566	59.7054	50.3399	56.6816	51.7678	49.9728	50.2274	61.4366	70.997	66.0754	63.8034	52.7116	67.5042	50.9476	53.1644	50.0045	49.0651	52.1979	54.3076
29.4	57.8235	67.1992	64.4626	64.1539	55.4819	65.4865	59.5629	50.2977	56.6448	51.7224	50.0031	50.2601	61.4386	71.0164	66.1569	63.7343	52.7427	67.5716	50.8774	53.2418	50.0366	48.9865	52.101	54.3971
29.5	57.8223	67.3201	64.5926	64.0324	55.5442	65.3387	59.303	50.3037	56.6271	51.608	50.082	50.2676	61.44	71.1416	66.2383	63.6879	52.7242	67.6876	50.8208	53.2857	50.0706	48.8008	52.0186	54.4899
29.6	57.8425	67.4731	64.6191	63.8846	55.5518	65.2746	59.0402	50.3711	56.5916	51.6507	50.0903	50.2252	61.4528	71.2129	66.3374	63.5558	52.641	67.752	50.7302	53.2952	50.1918	48.6209	52.0694	54.5503
29.7	57.7494	67.513	64.5783	63.8363	55.4432	65.2703	58.7296	50.4048	56.557	51.5862	50.0864	50.1073	61.4468	71.251	66.4789	63.4045	52.6434	67.7066	50.6502	53.3174	50.1754	48.4911	52.1841	54.5971
29.8	57.594	67.4818	64.5169	63.7706	55.2614	65.3611	58.498	50.4221	56.5377	51.494	50.1146	49.9715	61.5506	71.227	66.5351	63.1986	52.691	67.6206	50.5034	53.3412	50.1651	48.3258	52.3334	54.577
29.9	57.4481	67.4098	64.4549	63.7392	55.2434	65.5352	58.349	50.4971	56.4925	51.4317	50.089	49.7621	61.5522	71.1059	66.427	63.0124	52.7209	67.5278	50.4136	53.3483	50.1531	48.2042	52.505	54.4566
30	57.2591	67.3043	64.3022	63.7631	55.2602	65.7821	58.3746	50.5018	56.421	51.4167	50.0324	49.506	61.5755	70.841	66.2127	62.7996	52.7938	67.4436	50.334	53.3258	50.1581	48.2232	52.6034	54.3388
30.1	57.0629	67.1271	64.2693	63.7619	55.3272	65.9372	58.4488	50.4054	56.3602	51.2563	50.075	49.2749	61.6416	70.6201	65.9768	62.7265	52.8508	67.4411	50.1929	53.3188	50.0736	48.215	52.6068	54.2259
30.2	56.9633	66.983	64.349	63.7344	55.3888	65.9921	58.5843	50.3484	56.2379	51.2015	50.14	49.127	61.759	70.5074	65.6875	62.7283	52.778	67.6501	50.0796	53.3414	50.0735	48.1515	52.4839	54.1299
30.3	56.9744	66.9249	64.4253	63.6973	55.379	65.9914	58.6663	50.3586	56.1531	51.193	50.1647	49.0056	61.6741	70.4842	65.5316	62.8614	52.7719	67.8435	50.0474	53.327	50.0042	48.1336	52.2887	54.1172
30.4	56.9998	66.896	64.4825	63.6728	55.169	65.877	58.7079	50.3472	56.0392	51.2307	50.2915	49.0327	61.6791	70.5688	65.5057	63.01	52.7618	67.9729	50.0174	53.2278	49.9239	48.1059	52.0391	54.2039
30.5	57.057	66.9519	64.5754	63.6216	54.8575	65.792	58.5734	50.402	55.9987	51.2516	50.4449	49.1605	61.6872	70.7698	65.5718	63.1336	52.6905	68.0624	50.0354	53.182	49.8758	48.0036	51.8318	54.3714
30.6	57.1197	67.0924	64.5615	63.6196	54.4991	65.7988	58.4034	50.5503	56.0616	51.2963	50.5289	49.3438	61.5409	70.9566	65.6979	63.1797	52.5971	68.1176	50.1017	53.0929	49.8147	48.0086	51.6486	54.5585
30.7	57.1044	67.2293	64.4567	63.6116	54.1908	65.7338	58.1963	50.6077	56.1627	51.222	50.5319	49.4479	61.3202	71.0851	65.8795	63.2033	52.5663	68.0075	50.1291	52.9672	49.7509	48.103	51.6371	54.7085
30.8	57.0158	67.3209	64.3056	63.6639	53.9488	65.7069	58.142	50.5712	56.2037	51.0929	50.5936	49.5012	61.2616	71.2016	66.0037	63.195	52.438	67.9391	50.1131	52.8739	49.7394	48.2116	51.6589	54.7958
30.9	57.0123	67.4548	64.1039	63.6945	53.7958	65.7268	58.0919	50.5547	56.3086	50.9305	50.5469	49.4544	61.2122	71.2228	66.0884	63.179	52.2755	67.9213	50.185	52.8842	49.6519	48.3079	51.7481	54.8675
31	57.0346	67.5022	63.9585	63.6934	53.7434	65.6364	58.1667	50.4537	56.3491	50.7591	50.4474	49.3109	61.1597	71.1214	66.2147	63.2231	52.1349	67.8986	50.186	52.9383	49.5495	48.4	51.8403	54.8058
31.1	57.0798	67.4308	63.9693	63.542	53.7945	65.4674	58.1904	50.273	56.2832	50.5984	50.4371	49.1767	61.2418	70.9981	66.2404	63.2588	52.0698	67.8317	50.1837	53.033	49.5357	48.3972	51.8709	54.6523
31.2	57.1966	67.386	64.0884	63.4267	53.9388	65.4769	58.237	50.1777	56.2202	50.5831	50.4944	49.1546	61.3789	70.8877	66.2592	63.2332	52.0534	67.8018	50.1965	53.1049	49.5046	48.3782	51.8033	54.5266
31.3	57.3486	67.3581	64.2875	63.3204	54.148	65.4392	58.1571	50.1494	56.1577	50.6046	50.5015	49.1875	61.4144	70.762	66.2748	63.1562	52.0581	67.7074	50.2449	53.1122	49.4338	48.3144	51.762	54.3971
31.4	57.3955	67.2595	64.612	63.2531	54.401	65.4415	58.1602	50.0396	56.0694	50.7026	50.4564	49.2738	61.3601	70.6945	66.3096	63.025	52.1023	67.5146	50.1767	52.9871	49.4263	48.2574	51.6743	54.1309
31.5	57.3576	67.1748	64.8399	63.2246	54.6035	65.4796	58.1302	49.9713	55.997	50.8832	50.432	49.4386	61.2609	70.6644	66.2892	62.8782	52.1858	67.3838	50.1944	52.7894	49.3997	48.2105	51.6137	53.875
31.6	57.3434	67.0829	64.851	63.3766	54.6646	65.5174	58.1596	49.9625	55.8814	51.1444	50.3049	49.4634	61.1458	70.639	66.2857	62.7902	52.2028	67.3288	50.2638	52.5616	49.3569	48.2336	51.629	53.729
31.7	57.2174	66.9236	64.7273	63.4369	54.5565	65.4715	58.1744	49.9065	55.7624	51.3076	50.1422	49.422	61.0135	70.5231	66.2283	62.8305	52.1482	67.2884	50.3059	52.3808	49.3646	48.2723	51.6335	53.5679
31.8	57.0145	66.7232	64.537	63.4304	54.3536	65.4032	58.2782	49.852	55.6939	51.527	49.9755	49.4	60.9916	70.4113	66.1695	62.8485	52.157	67.3111	50.2696	52.2309	49.4602	48.3435	51.6678	53.4239
31.9	56.8684	66.6242	64.213	63.3697	54.1394	65.2495	58.3167	49.9673	55.6555	51.6386	49.9356	49.3538	61.0068	70.3428	66.0747	62.9788	52.193	67.4831	50.2686	52.2169	49.5586	48.5022	51.786	53.4396
32	56.8301	66.5562	63.9484	63.2031	53.9559	65.1315	58.3592	50.1363	55.6254	51.7098	49.9273	49.2067	61.0817	70.3693	65.972	63.0892	52.2314	67.5966	50.1486	52.2136	49.6319	48.6775	51.9154	53.5957
32.1	56.7796	66.6196	63.8541	62.9828	53.877	65.067	58.342	50.2742	55.6506	51.6828	49.935	49.1841	61.1723	70.4308	65.9066	63.167	52.3432	67.6799	49.9603	52.1869	49.6362	48.7164	52.0743	53.688
32.2	56.8516	66.7435	63.8108	62.8735	53.9295	65.024	58.3182	50.4276	55.7073	51.7007	49.9539	49.1258	61.2417	70.5495	65.8666	63.1585	52.5277	67.7871	49.7873	52.1562	49.5873	48.6416	52.3143	53.752
32.3	56.9872	66.9076	63.8357	62.7966	54.0478	65.0367	58.2137	50.4902	55.7784	51.6414	50.0119	49.0375	61.2843	70.6044	65.7403	63.2498	52.6728	67.7816	49.6993	52.1072	49.4196	48.5865	52.4864	53.7905
32.4	57.1445	66.9074	63.9229	62.7439	54.1666	65.139	58.1264	50.371	55.8034	51.6536	49.9775	48.9561	61.3846	70.5018	65.6142	63.2022	52.7874	67.6528	49.6573	51.9858	49.2914	48.4412	52.5668	53.8188
32.5	57.2761	66.9514	63.9715	62.7769	54.2643	65.1767	58.012	50.137	55.8112	51.616	49.8278	49.024	61.5014	70.2999	65.4285	63.1053	52.8056	67.5002	49.6811	51.8806	49.1622	48.3164	52.612	53.7082
32.6	57.3637	66.9354	63.9328	62.7674	54.2576	65.1646	57.998	49.912	55.8429	51.6056	49.7254	49.0615	61.4924	70.0932	65.1873	62.864	52.7738	67.2693	49.7341	51.8013	49.0978	48.2727	52.6499	53.6081
32.7	57.397	66.8716	63.8786	62.637	54.1223	65.109	57.9794	49.7662	55.8358	51.5935	49.6528	49.1096	61.5121	69.9308	64.9654	62.5938	52.6504	67.0662	49.8092	51.734	49.0682	48.3509	52.5504	53.599
32.8	57.3834	66.788	63.736	62.5736	53.9658	64.997	58.0446	49.7518	55.7954	51.5808	49.5928	49.1175	61.4579	69.8363	64.8484	62.2148	52.4985	66.9828	49.8206	51.7329	49.1208	48.352	52.4037	53.6979
32.9	57.3497	66.8328	63.6248	62.4715	53.804	64.8361	58.104	49.8038	55.7308	51.4917	49.6331	49.143	61.3083	69.8649	64.7681	61.9087	52.3194	66.9957	49.7662	51.755	49.145	48.3274	52.1933	53.7057
33	57.2923	66.8167	63.5553	62.4167	53.6813	64.7447	58.1231	49.9424	55.7445	51.375	49.878	49.0394	61.0707	69.8996	64.7755	61.6916	52.2419	67.095	49.6832	51.78	49.2838	48.2487	51.9644	53.7343
33.1	57.2763	66.7928	63.5025	62.4776	53.703	64.7122	58.0774	50.0789	55.7551	51.2001	50.0872	48.909	60.9746	69.9637	64.8495	61.6424	52.1544	67.2989	49.5662	51.8012	49.4078	48.1965	51.6352	53.7992
33.2	57.2539	66.8422	63.4738	62.6077	53.9141	64.7023	58.1094	50.0787	55.7739	51.0284	50.2262	48.7782	60.9053	70.0081	64.907	61.6573	52.155	67.4149	49.4454	51.7598	49.4736	48.0407	51.3962	53.7711
33.3	57.2519	66.8852	63.4904	62.6034	54.0742	64.7427	58.1041	49.9853	55.7665	50.862	50.3266	48.7195	60.9011	70.0377	64.9586	61.7794	52.2237	67.4715	49.4004	51.6563	49.573	47.945	51.2364	53.6209
33.4	57.1166	66.9418	63.4415	62.647	54.1677	64.8331	58.0693	49.9443	55.811	50.7562	50.3074	48.692	60.9174	70.0293	64.9667	61.8659	52.3115	67.4499	49.4218	51.6159	49.6527	47.9442	51.1929	53.5596
33.5	56.9744	67.0225	63.3639	62.6073	54.2407	64.9263	58.1684	49.8468	55.7351	50.7572	50.1218	48.7118	60.998	70.0571	64.9483	61.9362	52.2701	67.3502	49.4983	51.5817	49.7145	47.9454	51.1912	53.5854
33.6	56.8278	67.1159	63.2986	62.4632	54.2698	64.886	58.2008	49.7466	55.5865	50.8133	49.9533	48.7542	61.0363	70.0172	64.9046	61.9957	52.1756	67.2504	49.6458	51.5866	49.7803	47.9274	51.2772	53.5974
33.7	56.6746	67.1076	63.154	62.3219	54.1175	64.8485	58.0662	49.7362	55.3645	50.817	49.8626	48.8728	61.0075	69.9492	64.8496	62.0171	51.9842	67.2057	49.7918	51.6828	49.8178	47.9891	51.348	53.6783
33.8	56.5051	67.1296	63.0322	62.2944	54.0118	64.7908	57.8802	49.7873	55.1845	50.8355	49.7123	48.9492	60.9498	69.8954	64.8262	61.9896	51.6833	67.1514	49.8409	51.834	49.6999	48.0014	51.4039	53.7747
33.9	56.5437	67.0705	62.9673	62.284	53.9667	64.7368	57.6955	49.8107	55.0332	50.8431	49.6256	48.9366	60.9861	69.8814	64.8785	62.0505	51.3758	67.1782	49.789	51.9347	49.6071	47.8172	51.4529	53.8296
34	56.5999	66.9588	62.9689	62.3573	53.9003	64.6523	57.4263	49.8917	54.9609	50.7269	49.6088	48.9323	60.9354	69.8679	65.0422	62.0049	51.2286	67.2796	49.7144	52.0378	49.3863	47.6035	51.5379	53.8374
34.1	56.602	66.8261	62.9958	62.4384	53.7694	64.7702	57.2402	49.9965	55.0049	50.5806	49.5933	48.9772	60.8249	69.9196	65.244	61.8672	51.2437	67.3248	49.5642	52.171	49.1254	47.3867	51.6209	53.83
34.2	56.6435	66.7422	63.1707	62.499	53.7095	64.8804	57.194	50.0502	55.2029	50.4794	49.5462	48.8771	60.7422	70.0045	65.4638	61.7292	51.3128	67.3594	49.3866	52.2303	48.9472	47.0982	51.7118	53.7959
34.3	56.748	66.5569	63.3734	62.4986	53.7164	64.9457	57.2084	50.0497	55.3475	50.3535	49.5976	48.7352	60.667	70.0244	65.5852	61.5832	51.5028	67.4877	49.273	52.2478	48.8686	46.9232	51.8432	53.8123
34.4	56.7182	66.3596	63.5672	62.3944	53.7504	64.8937	57.3179	49.9702	55.394	50.2222	49.7171	48.6451	60.5344	69.9872	65.6347	61.3034	51.7978	67.5541	49.2407	52.234	48.742	46.9516	51.9285	53.8413
34.5	56.6173	66.2057	63.6918	62.1791	53.7983	64.8102	57.4367	49.8859	55.4167	50.192	49.821	48.5267	60.5624	69.916	65.491	61.165	52.0077	67.5205	49.2062	52.2326	48.6916	47.0888	51.9083	53.8248
34.6	56.5867	66.1014	63.7552	61.9917	53.8073	64.6106	57.5628	49.7634	55.3499	50.2171	49.9219	48.3326	60.7319	69.7891	65.2847	61.2171	52.101	67.4403	49.1986	52.2104	48.6089	47.268	51.8772	53.8124
34.7	56.4949	66.0332	63.7037	61.866	53.8133	64.381	57.6734	49.6414	55.1962	50.2389	50.0492	48.31	60.8995	69.6375	65.0699	61.2848	52.2061	67.3399	49.221	52.2371	48.4899	47.5755	51.8612	53.8538
34.8	56.3276	66.0706	63.586	61.7741	53.759	64.288	57.7582	49.6153	55.1388	50.3582	50.1937	48.2868	60.9969	69.5806	64.8466	61.3987	52.2461	67.1087	49.2294	52.3234	48.3927	47.7778	51.7332	53.9235
34.9	56.2775	66.1848	63.4496	61.7772	53.6878	64.3211	57.7836	49.645	55.2313	50.524	50.2663	48.2649	61.0626	69.645	64.6434	61.6934	52.1176	66.8558	49.2365	52.4108	48.3456	47.953	51.5713	53.9457
35	56.3112	66.3394	63.2955	61.8574	53.6151	64.4296	57.8553	49.6634	55.3506	50.6725	50.3532	48.3031	61.0593	69.79	64.532	61.9657	52.0068	66.6799	49.2108	52.445	48.2685	48.1397	51.4474	53.9739
35.1	56.2782	66.4339	63.1651	61.98	53.6851	64.5956	57.925	49.7672	55.5215	50.772	50.4409	48.3588	60.9084	69.971	64.436	61.9985	51.937	66.6215	49.2018	52.3819	48.2531	48.2462	51.2638	53.9814
35.2	56.3127	66.4583	63.1118	62.0086	53.7941	64.8306	57.9189	49.9739	55.7404	50.8841	50.4523	48.2778	60.7446	70.1596	64.2882	62.0074	51.8933	66.6294	49.2089	52.2817	48.272	48.275	51.0712	53.8718
35.3	56.3742	66.5082	63.0783	61.9658	53.9153	64.8861	57.9017	50.0887	55.8481	50.8988	50.3584	48.3362	60.6716	70.3137	64.2372	61.8949	51.8575	66.6921	49.2046	52.1194	48.3054	48.341	50.9674	53.6691
35.4	56.2835	66.5554	63.0365	61.951	54.022	64.9049	57.8366	50.2158	55.8306	50.7815	50.2369	48.4361	60.641	70.306	64.147	61.652	51.8699	66.8378	49.2396	51.9634	48.3188	48.4016	50.9432	53.5307
35.5	56.1374	66.5508	63.0394	61.949	54.1428	64.8801	57.6918	50.2996	55.7768	50.6293	50.0762	48.5076	60.5552	70.1717	64.0734	61.3998	51.7993	66.9196	49.4211	51.8051	48.3574	48.2928	50.9361	53.4378
35.6	56.006	66.5194	63.0644	61.8338	54.194	64.6972	57.51	50.27	55.6999	50.5376	49.9402	48.5854	60.5577	69.9826	64.0241	61.3192	51.6614	66.9603	49.6052	51.7124	48.4288	48.2934	50.9982	53.3643
35.7	55.8794	66.5599	63.0119	61.7756	54.18	64.403	57.3841	50.1231	55.5154	50.4322	49.916	48.7617	60.6918	69.7886	64.124	61.2822	51.4776	66.8936	49.7027	51.5804	48.4704	48.2362	51.0294	53.3142
35.8	55.811	66.5084	62.9556	61.8229	54.0497	64.2252	57.2613	49.9819	55.346	50.4131	50.0039	48.8765	60.7984	69.595	64.2281	61.3546	51.3224	66.8817	49.7878	51.4646	48.4381	48.1644	51.0271	53.3732
35.9	55.8388	66.4196	62.905	61.7866	53.9113	63.9658	57.1976	49.8249	55.1623	50.5679	50.0806	48.9026	60.849	69.5106	64.4558	61.4496	51.2474	66.8358	49.7957	51.3957	48.3823	48.0253	51.0131	53.3815
36	55.9704	66.27	62.7917	61.6874	53.7614	63.672	57.202	49.6854	54.9582	50.729	50.1611	48.8961	60.9198	69.4768	64.6851	61.5146	51.2546	66.8865	49.5962	51.3531	48.3332	48.0244	51.0032	53.3471
36.1	56.2182	66.212	62.6058	61.6263	53.5537	63.5364	57.2662	49.6257	54.7618	50.8281	50.2027	48.9337	60.9674	69.5018	64.8996	61.522	51.3017	66.9341	49.3884	51.2997	48.2632	47.894	50.9321	53.3331
36.2	56.384	66.136	62.4484	61.4614	53.3282	63.5596	57.3651	49.6182	54.63	50.889	50.1714	48.9184	60.8799	69.569	64.9843	61.5214	51.3201	67.0189	49.2632	51.3361	48.2728	47.8288	50.8612	53.4168
36.3	56.4567	66.1174	62.2246	61.2186	53.1596	63.543	57.508	49.6482	54.5682	50.8124	50.0368	48.868	60.7764	69.6066	65.0756	61.4758	51.284	67.058	49.1842	51.3824	48.361	47.7184	50.8286	53.4081
36.4	56.5523	66.0863	62.0452	60.9924	53.0166	63.647	57.617	49.655	54.5564	50.6613	49.9535	48.8878	60.7364	69.5939	65.067	61.4084	51.191	67.0748	49.1132	51.3476	48.4716	47.6623	50.751	53.4221
36.5	56.5656	66.1501	61.968	60.8642	52.9051	63.788	57.7025	49.6662	54.5802	50.5596	49.8947	48.902	60.7456	69.6352	65.0254	61.335	51.152	66.9636	49.1077	51.3574	48.574	47.5462	50.6558	53.4513
36.6	56.5024	66.2049	61.9625	60.8355	52.8988	63.9131	57.7444	49.6109	54.6399	50.486	49.8783	48.8426	60.6602	69.691	64.9189	61.2484	51.1476	66.8199	49.0561	51.399	48.6272	47.4816	50.6799	53.427
36.7	56.4886	66.2474	62.054	60.9643	52.9323	63.9906	57.7854	49.5256	54.7294	50.482	49.8959	48.8285	60.5312	69.6386	64.8799	61.1672	51.2172	66.7166	49.0137	51.4484	48.5607	47.4171	50.7715	53.3305
36.8	56.4969	66.3298	62.3268	61.1888	53.051	64.1051	57.7729	49.3986	54.777	50.6395	49.9887	48.8462	60.421	69.6247	64.7896	61.0865	51.3232	66.5661	48.9631	51.473	48.4049	47.4802	50.8756	53.1886
36.9	56.4397	66.4538	62.5502	61.4455	53.1643	64.1214	57.7396	49.3088	54.8258	50.7684	50.0787	48.8207	60.3223	69.5975	64.6875	61.067	51.4228	66.441	48.9076	51.5577	48.2663	47.5141	51.0666	53.0455
37	56.4058	66.5426	62.6843	61.5647	53.2672	64.1557	57.6899	49.2276	54.8504	50.8926	50.1535	48.8424	60.2021	69.4961	64.5976	61.0514	51.4452	66.4715	48.8968	51.5696	48.125	47.6086	51.2844	52.9343
37.1	56.2916	66.5464	62.8739	61.5132	53.2733	64.1629	57.6391	49.2412	54.796	51.025	50.1499	48.9129	60.2163	69.3355	64.5357	61.0402	51.4855	66.5567	48.931	51.5573	48.0667	47.7287	51.4016	52.9094
37.2	56.1891	66.5068	62.9385	61.3916	53.2741	64.1566	57.5152	49.2538	54.6966	51.0615	50.0648	48.9474	60.34	69.2796	64.3942	60.9707	51.461	66.6064	48.8659	51.4782	48.0802	47.8075	51.4378	52.8758
37.3	56.1546	66.3352	62.8513	61.1218	53.2184	64.1539	57.4606	49.2538	54.658	50.9689	49.9139	48.8792	60.4925	69.1865	64.1811	60.958	51.448	66.7223	48.717	51.4165	48.157	47.7804	51.3968	52.9562
37.4	56.1572	66.1216	62.8051	60.8054	53.1226	64.2952	57.5126	49.269	54.6261	50.8708	49.7418	48.7862	60.5608	69.0677	63.9972	60.8733	51.4826	66.8069	48.629	51.3706	48.196	47.805	51.3011	53.094
37.5	56.1127	65.8973	62.8455	60.6152	52.9375	64.4339	57.5448	49.3025	54.5724	50.6937	49.6052	48.6858	60.6322	68.9678	63.8244	60.7188	51.5131	66.7832	48.4752	51.3809	48.1909	47.7665	51.1819	53.2359
37.6	56.1344	65.7306	62.8078	60.5404	52.8459	64.5569	57.5808	49.2634	54.5131	50.4802	49.5693	48.6126	60.7001	68.8633	63.7554	60.5238	51.3973	66.741	48.32	51.3627	48.0975	47.7299	51.0596	53.2669
37.7	56.132	65.6234	62.8308	60.4667	52.8076	64.6475	57.6384	49.2823	54.4464	50.3543	49.6412	48.4885	60.6854	68.7496	63.7306	60.4126	51.3146	66.7364	48.2722	51.3688	47.974	47.7617	50.9532	53.3073
37.8	56.0653	65.6122	62.8936	60.5448	52.8156	64.6908	57.6212	49.3769	54.285	50.3101	49.7604	48.3981	60.5514	68.6298	63.8121	60.2774	51.1657	66.7173	48.3513	51.3571	47.8642	47.8334	50.9188	53.3231
37.9	55.9642	65.669	62.9241	60.7567	52.8682	64.6132	57.3946	49.4579	54.1664	50.2866	49.8533	48.3622	60.4578	68.6583	63.8855	60.2639	50.9783	66.7464	48.3905	51.2442	47.8143	47.8026	50.8749	53.27
38	55.9624	65.7425	62.8292	60.9104	52.9987	64.4418	57.1866	49.5205	54.1433	50.3152	49.8551	48.3126	60.2732	68.7293	63.9634	60.4179	50.889	66.8168	48.5217	51.0676	47.8387	47.7694	50.7942	53.1121
38.1	55.94	65.8076	62.705	61.0497	53.1365	64.2018	56.9677	49.5637	54.19	50.374	49.7798	48.1596	59.9528	68.8221	64.015	60.6735	50.9539	66.9008	48.6515	50.9535	47.9329	47.6923	50.7533	52.9852
38.2	55.9616	65.8576	62.5156	61.2101	53.2046	63.9352	56.7571	49.5257	54.2657	50.3784	49.6464	48.0876	59.6844	68.8668	64.0845	60.8334	51.0064	66.9114	48.7305	50.839	48.0208	47.5977	50.77	52.8651
38.3	56.019	65.8567	62.2916	61.2278	53.2771	63.6688	56.5904	49.4717	54.372	50.2866	49.4594	48.0587	59.5374	68.8874	64.0676	60.9238	51.1585	66.8371	48.7342	50.7229	48.0654	47.4668	50.7242	52.6266
38.4	56.0776	65.7729	62.038	61.1314	53.3713	63.4295	56.6201	49.3616	54.4168	50.2045	49.3178	48.0081	59.41	68.7433	64.0511	60.8806	51.3199	66.7045	48.7272	50.7031	48.0705	47.3887	50.6464	52.3166
38.5	56.0095	65.6934	61.8784	61.0784	53.5171	63.3444	56.6866	49.2228	54.4097	50.0597	49.28	47.9797	59.38	68.6492	64.0054	60.6605	51.3584	66.5161	48.685	50.7271	47.9998	47.349	50.6526	52.1079
38.6	55.9588	65.6258	61.7812	61.0753	53.5811	63.4318	56.7217	49.1211	54.378	49.8292	49.3106	48.0277	59.4312	68.5944	63.8784	60.3663	51.3164	66.3098	48.6532	50.731	47.8952	47.3578	50.6378	52.0067
38.7	55.8208	65.592	61.6752	60.9982	53.6753	63.6114	56.751	49.106	54.3385	49.6669	49.3751	48.0716	59.4386	68.5505	63.7468	60.1945	51.2998	66.2317	48.6565	50.7822	47.7927	47.2857	50.5434	51.9005
38.8	55.6321	65.6162	61.6121	60.9836	53.7121	63.7667	56.7863	49.0601	54.3822	49.5797	49.5056	48.1054	59.4264	68.6212	63.7565	60.1059	51.224	66.3302	48.6659	50.8792	47.6565	47.2113	50.4353	51.9292
38.9	55.4106	65.6693	61.5837	60.9214	53.661	63.8764	56.7939	49.0754	54.4627	49.5004	49.6581	48.1124	59.3692	68.7502	63.8162	60.0209	51.0944	66.4563	48.6705	50.9742	47.4607	47.2055	50.4221	52.1004
39	55.2579	65.7187	61.5443	60.7613	53.4811	63.8956	56.6931	49.1544	54.5771	49.5378	49.724	48.0658	59.294	68.7196	63.9036	60.0723	51.0297	66.651	48.6016	51.0738	47.3944	47.2434	50.3825	52.2544
39.1	55.1813	65.7494	61.4432	60.5004	53.2916	63.8178	56.61	49.2155	54.7259	49.7307	49.6848	47.9986	59.2831	68.6342	64.0461	60.1773	51.0559	66.7778	48.4915	51.1359	47.3066	47.28	50.345	52.2573
39.2	55.2466	65.6964	61.4332	60.3135	53.1526	63.6472	56.5295	49.1979	54.9117	49.8832	49.6088	47.882	59.3322	68.5718	64.199	60.2096	51.1081	66.8022	48.3211	51.065	47.2199	47.3656	50.3568	52.2742
39.3	55.3457	65.6357	61.4105	60.1183	53.0389	63.592	56.4628	49.1829	54.9929	50.0178	49.5167	47.8242	59.3942	68.4415	64.2606	60.1838	51.1934	66.7597	48.1719	50.9379	47.196	47.5033	50.4749	52.3431
39.4	55.546	65.6228	61.4004	59.9546	52.9746	63.5967	56.4068	49.1546	55.0041	50.1481	49.3689	47.8433	59.5771	68.3664	64.282	60.2038	51.2958	66.6514	48.0521	50.7908	47.2291	47.5362	50.4926	52.3178
39.5	55.7611	65.6053	61.3819	59.7918	53.0018	63.625	56.4944	49.1104	54.9383	50.1816	49.3166	47.878	59.8342	68.3792	64.3241	60.2099	51.3276	66.4783	48.0032	50.64	47.1624	47.4498	50.483	52.2751
39.6	55.853	65.6022	61.3904	59.6721	53.1546	63.6663	56.6307	49.172	54.7916	50.1205	49.31	47.9019	60.0783	68.4749	64.3654	60.1858	51.3288	66.3669	48.0167	50.538	47.127	47.2612	50.5178	52.2949
39.7	55.8245	65.6564	61.3734	59.5434	53.1968	63.8066	56.8515	49.2884	54.6271	50.0679	49.2547	47.9314	60.3671	68.564	64.3343	60.0824	51.2529	66.2562	48.0862	50.5479	47.1423	47.0573	50.5516	52.3789
39.8	55.8355	65.6524	61.3619	59.5043	53.1543	63.8825	57.0031	49.3984	54.4426	50.0592	49.2094	47.896	60.6374	68.6388	64.2715	60.0452	51.1126	66.0664	48.1275	50.5553	47.1452	46.834	50.5313	52.3636
39.9	55.8338	65.5892	61.3518	59.5648	53.1123	63.9459	57.053	49.5403	54.3413	50.0268	49.1853	47.7735	60.7454	68.6346	64.2045	60.0394	51.0135	65.9485	48.1199	50.5469	47.1984	46.6702	50.603	52.4664
40	55.8119	65.5606	61.3174	59.787	53.0733	64.0319	57.0735	49.6867	54.3072	50.0211	49.141	47.63	60.7518	68.6505	64.0996	59.9458	51.027	65.8721	48.1276	50.5472	47.268	46.5931	50.6745	52.6232
40.1	55.8511	65.4786	61.2704	60.0262	52.9344	64.0825	57.1608	49.7392	54.3242	50.0059	49.1371	47.5326	60.6516	68.6082	63.9664	59.8685	50.9892	65.8179	48.1158	50.5117	47.3607	46.6775	50.6718	52.811
40.2	55.9025	65.3891	61.2174	60.2568	52.862	64.016	57.148	49.7788	54.3483	49.9508	49.2056	47.4597	60.4276	68.5753	63.8664	59.8941	50.9502	65.8055	48.058	50.476	47.3665	46.9214	50.6851	52.8737
40.3	55.9046	65.3653	61.1929	60.4539	52.8844	63.9275	57.136	49.8634	54.4055	49.8616	49.2435	47.3638	60.1689	68.5324	63.8295	59.8194	50.9547	65.8668	48.0334	50.5248	47.3916	47.1725	50.7072	52.8994
40.4	55.8346	65.3657	61.1535	60.6018	52.9618	63.8423	57.1894	49.9206	54.3588	49.8341	49.2946	47.3439	60.047	68.5306	63.8306	59.6745	50.9601	66.0014	48.088	50.5946	47.3999	47.4134	50.6487	52.7846
40.5	55.7572	65.3453	61.1234	60.6787	53.0012	63.6286	57.211	49.9283	54.2884	49.8925	49.3044	47.409	59.9306	68.5176	63.814	59.5764	50.9168	66.1236	48.1607	50.6518	47.4572	47.6055	50.6007	52.6121
40.6	55.7036	65.4304	61.1631	60.7455	52.9687	63.4741	57.0793	49.8756	54.1825	49.9852	49.3178	47.3989	59.9077	68.4637	63.7652	59.4474	50.8474	66.2589	48.2084	50.7247	47.4788	47.7142	50.5878	52.4674
40.7	55.6973	65.5369	61.2159	60.7988	52.9202	63.4574	56.9574	49.833	54.042	50.1322	49.4153	47.4396	59.9338	68.3586	63.7542	59.3281	50.8735	66.379	48.3022	50.7634	47.5931	47.6528	50.5465	52.4087
40.8	55.7074	65.5342	61.2227	60.7907	52.862	63.446	56.874	49.7352	54.0216	50.3304	49.5216	47.5654	59.9741	68.3709	63.7465	59.2921	50.8812	66.4571	48.3512	50.7771	47.6471	47.5705	50.4579	52.452
40.9	55.8085	65.4924	61.2643	60.7652	52.7217	63.4142	56.7985	49.6065	54.0924	50.4957	49.6629	47.6438	59.8588	68.4149	63.5915	59.3127	50.8908	66.4196	48.2893	50.7985	47.6667	47.442	50.355	52.5492
41	55.9302	65.438	61.4253	60.7012	52.5791	63.5205	56.7024	49.4656	54.142	50.5741	49.7947	47.7096	59.7633	68.4205	63.4259	59.3835	50.8672	66.3904	48.1599	50.8163	47.6089	47.3526	50.242	52.6606
41.1	55.9511	65.3332	61.5729	60.6428	52.5924	63.5863	56.6992	49.3635	54.2588	50.6607	49.8503	47.8891	59.6174	68.5229	63.3466	59.4604	50.9153	66.3513	48.0689	50.8363	47.5568	47.2686	50.0931	52.7242
41.2	55.9468	65.1684	61.7126	60.5856	52.6143	63.5332	56.6727	49.1456	54.3658	50.7162	49.6954	47.9824	59.462	68.7162	63.2674	59.5246	50.8987	66.3279	47.896	50.9172	47.4678	47.1601	49.9071	52.7541
41.3	55.9196	65.1484	61.8521	60.4953	52.6299	63.5158	56.6624	48.9872	54.3613	50.6611	49.5761	48.0469	59.3558	68.7814	63.1143	59.5242	50.9317	66.3426	47.8079	50.93	47.4842	47.0104	49.7412	52.7198
41.4	55.7854	65.2744	61.9014	60.3574	52.6641	63.5442	56.6604	48.8587	54.3733	50.5727	49.3707	48.164	59.3779	68.8143	63.1697	59.5306	50.9611	66.4208	47.7799	50.9427	47.4726	46.9557	49.6358	52.7602
41.5	55.6707	65.402	61.822	60.1611	52.7378	63.5099	56.6567	48.7832	54.4387	50.5154	49.1734	48.1826	59.3881	68.8615	63.3119	59.5084	51.0102	66.5387	47.7409	50.9904	47.4275	46.8512	49.5592	52.8313
41.6	55.6477	65.5215	61.6213	59.9306	52.7625	63.5044	56.5974	48.7786	54.4396	50.399	48.9996	48.1292	59.4051	68.8078	63.3758	59.503	50.9909	66.5498	47.6465	51.0626	47.3554	46.7384	49.5779	52.879
41.7	55.634	65.6996	61.405	59.7206	52.8004	63.5173	56.6413	48.9374	54.445	50.3243	49.0068	48.0753	59.3815	68.6899	63.3778	59.4909	50.952	66.5518	47.6823	51.0319	47.317	46.7889	49.69	52.9788
41.8	55.6512	65.7917	61.2172	59.6014	52.8634	63.5237	56.6509	49.0337	54.4161	50.2962	48.9637	48.0015	59.2629	68.5984	63.4207	59.5395	50.8904	66.5708	47.6641	51.04	47.2149	46.9945	49.8449	53.0712
41.9	55.7656	65.7266	61.0444	59.5246	53.0251	63.486	56.5405	49.1288	54.2977	50.2639	49.001	47.8659	59.1208	68.4244	63.3135	59.5524	50.804	66.5375	47.679	50.9903	47.2053	47.1896	50.0115	53.0342
42	55.8315	65.6881	60.8899	59.5562	53.1774	63.4986	56.4054	49.1954	54.1593	50.2069	49.0694	47.8384	59.0524	68.2502	63.0746	59.5994	50.6898	66.4646	47.788	50.8362	47.2972	47.4712	50.207	52.8944
42.1	55.8883	65.6356	60.9079	59.5983	53.2613	63.4371	56.2877	49.2352	54.0954	50.2607	49.2538	47.8208	59.0856	68.1524	62.847	59.6169	50.6808	66.5086	47.9272	50.6252	47.4586	47.7727	50.3467	52.8015
42.2	55.9462	65.5822	60.9324	59.7011	53.3124	63.4149	56.1014	49.2584	54.0645	50.2822	49.3884	47.8181	59.2519	68.0024	62.707	59.5667	50.7089	66.5085	47.9656	50.4278	47.5226	47.955	50.4866	52.5984
42.3	55.9542	65.5309	60.9561	59.7657	53.3233	63.2917	55.8966	49.2763	54.0939	50.2675	49.5388	47.7794	59.5382	67.8452	62.6103	59.4986	50.7561	66.4183	48.0393	50.236	47.5832	47.9288	50.593	52.3574
42.4	55.8364	65.4874	61.0779	59.7824	53.1364	63.1486	55.7996	49.3027	54.2305	50.2746	49.6223	47.7162	59.8202	67.7717	62.6054	59.4711	50.845	66.3616	48.1248	50.1134	47.5811	47.7888	50.6895	52.1663
42.5	55.6671	65.3959	61.2263	59.7058	52.9107	62.954	55.8288	49.3536	54.311	50.2842	49.6752	47.5734	60.0114	67.7376	62.7324	59.3583	50.987	66.2597	48.1123	50.0565	47.5635	47.5528	50.7162	52.068
42.6	55.4359	65.2999	61.2579	59.6579	52.77	62.8504	55.8514	49.3373	54.3249	50.2021	49.56	47.4106	60.0045	67.629	62.9469	59.2652	51.0214	66.0955	48.07	50.0368	47.4713	47.2937	50.7044	51.8846
42.7	55.1678	65.146	61.215	59.469	52.6283	62.7408	55.8652	49.2642	54.2813	50.0712	49.4217	47.287	59.9014	67.641	63.1166	59.287	51.0385	65.964	48.1332	50.1184	47.4443	47.0498	50.5622	51.7515
42.8	54.8987	65.0645	61.1766	59.2824	52.4887	62.7371	55.9047	49.2176	54.2712	49.9154	49.3376	47.1784	59.7151	67.6403	63.2055	59.3252	51.0344	65.9043	48.1021	50.1928	47.4232	46.9703	50.4385	51.7553
42.9	54.7272	65.0402	61.1703	59.2047	52.4999	62.7506	55.9418	49.1124	54.18	49.7133	49.3158	47.18	59.5473	67.6496	63.2546	59.3531	51.0365	65.846	48.0638	50.1902	47.4044	47.0154	50.307	51.8238
43	54.6168	65.0416	61.1169	59.192	52.5712	62.7656	55.8168	49.0496	54.1184	49.4712	49.3183	47.2893	59.3479	67.5996	63.3151	59.4136	51.0644	65.8174	48.064	50.2428	47.3335	47.1801	50.2325	51.921
43.1	54.5312	65.1529	61.0631	59.1118	52.5647	62.7277	55.7623	49.056	54.0284	49.2375	49.4772	47.452	59.2868	67.6447	63.3255	59.473	51.0986	65.8318	48.0833	50.2194	47.2899	47.3628	50.2508	52.1199
43.2	54.4387	65.3303	61.1082	59.1566	52.5806	62.6995	55.7879	49.0841	53.9884	49.0432	49.6403	47.6264	59.272	67.6414	63.314	59.4374	51.1132	65.8412	47.9534	50.0802	47.2322	47.5055	50.372	52.283
43.3	54.4983	65.4368	61.1518	59.2411	52.6046	62.6566	55.9094	49.1553	53.8694	49.0044	49.7284	47.8779	59.23	67.7059	63.4106	59.3939	51.0791	65.8152	47.9136	49.9253	47.1163	47.6125	50.4706	52.3526
43.4	54.633	65.5732	61.1296	59.2636	52.5717	62.6706	56.0587	49.2846	53.7522	49.0745	49.7814	48.097	59.1101	67.7866	63.568	59.3268	50.9596	65.75	47.8051	49.9028	46.9736	47.6348	50.5412	52.3085
43.5	54.857	65.7006	61.1748	59.2359	52.4622	62.7742	56.2956	49.3204	53.6495	49.1938	49.8059	48.1757	59.0902	67.9481	63.6431	59.287	50.7227	65.7176	47.7576	49.7985	46.8427	47.5512	50.5788	52.1726
43.6	55.143	65.6991	61.2732	59.2763	52.4514	62.935	56.4409	49.3912	53.639	49.3354	49.728	48.1519	59.0999	67.982	63.6846	59.2612	50.5544	65.6676	47.788	49.7982	46.7832	47.4458	50.5116	52.0191
43.7	55.488	65.693	61.4194	59.274	52.4408	63.0613	56.4911	49.4249	53.6528	49.509	49.6166	48.0244	59.0468	67.9758	63.829	59.2598	50.4112	65.6047	47.959	49.8438	46.6767	47.4046	50.3797	51.9588
43.8	55.6368	65.7627	61.5701	59.2356	52.4381	63.2158	56.426	49.3836	53.7364	49.6202	49.5278	47.8511	59.0337	67.9213	63.945	59.2445	50.2942	65.5634	48.095	49.987	46.6122	47.2793	50.2351	51.9084
43.9	55.6416	65.7702	61.6327	59.2169	52.4854	63.338	56.255	49.3971	53.8368	49.6563	49.4548	47.5876	59.1263	67.802	63.8686	59.187	50.2177	65.5546	48.2502	50.0578	46.5946	47.1092	50.0892	51.9416
44	55.5345	65.775	61.6235	59.2553	52.5869	63.444	56.0922	49.5104	53.9554	49.6775	49.4132	47.4307	59.2599	67.5998	63.6965	59.0776	50.2607	65.4619	48.2908	50.1856	46.6223	46.9032	49.884	52.0459
44.1	55.448	65.8079	61.5939	59.2396	52.5536	63.487	55.9232	49.5124	54.053	49.6986	49.366	47.4098	59.3059	67.5522	63.5651	58.9463	50.301	65.3796	48.196	50.3428	46.5453	46.6949	49.7468	52.0952
44.2	55.3269	65.7946	61.3869	59.1595	52.5189	63.5393	55.7917	49.5399	54.1696	49.7179	49.4325	47.5015	59.3378	67.5986	63.3146	58.7905	50.3368	65.3292	47.9992	50.5666	46.5833	46.4354	49.6997	52.0578
44.3	55.3076	65.6122	61.0514	59.0807	52.5272	63.5436	55.706	49.5482	54.1931	49.6905	49.5233	47.5458	59.4864	67.6511	62.9198	58.6101	50.3407	65.2017	47.7584	50.6412	46.6828	46.2373	49.7275	52.0432
44.4	55.3274	65.3663	60.7402	58.9824	52.5024	63.5746	55.7879	49.5051	54.1971	49.6464	49.5602	47.698	59.5492	67.7175	62.7048	58.471	50.3599	65.081	47.514	50.6492	46.7813	46.1705	49.7988	52.0361
44.5	55.3743	65.1672	60.4336	58.9135	52.4148	63.4859	55.9345	49.3471	54.1986	49.6157	49.5606	47.7544	59.4832	67.8091	62.619	58.373	50.2794	65.1238	47.3244	50.654	46.8355	46.2296	49.9518	52.0082
44.6	55.2718	64.9861	60.1438	58.9316	52.3762	63.4756	56.2155	49.2746	54.1052	49.5576	49.5943	47.7094	59.4003	67.7984	62.5056	58.2776	50.1239	65.171	47.2145	50.5783	46.924	46.2957	50.0625	51.9983
44.7	55.202	64.8316	60.0385	59.0103	52.3127	63.4676	56.4059	49.2107	53.9534	49.4476	49.4905	47.629	59.3881	67.7056	62.4286	58.2481	49.9922	65.1803	47.1341	50.4176	46.9578	46.4093	50.1044	52.0595
44.8	55.0974	64.86	60.1499	59.0477	52.1603	63.4963	56.4867	49.2125	53.8366	49.374	49.3345	47.5966	59.1703	67.654	62.4951	58.2703	49.9206	65.2718	47.086	50.3298	46.9108	46.5006	50.0706	52.112
44.9	55.0327	65.0645	60.3772	59.0817	52.0004	63.4332	56.4416	49.1542	53.7564	49.3339	49.1758	47.4868	58.9492	67.5832	62.5224	58.2905	49.8733	65.3005	47.0272	50.3153	46.8052	46.5355	49.983	52.1816
45	54.9232	65.1494	60.6569	59.0815	51.9399	63.4615	56.2735	49.1782	53.6169	49.2866	49.0784	47.5012	58.7485	67.5256	62.5504	58.2477	49.8902	65.1688	47.01	50.3232	46.6923	46.5021	49.8548	52.2428
45.1	54.8836	65.2538	60.8694	59.0355	51.9321	63.366	55.9316	49.1715	53.534	49.2567	48.9777	47.508	58.6344	67.5019	62.586	58.1822	49.9179	65.0333	47.0296	50.3224	46.5734	46.5425	49.7286	52.3934
45.2	54.8016	65.348	60.9667	58.9914	51.9436	63.2046	55.685	49.0876	53.4129	49.2719	48.9064	47.4328	58.5405	67.5017	62.5672	58.1496	49.9212	65.0003	47.0442	50.3532	46.4156	46.5838	49.5672	52.5348
45.3	54.7425	65.3778	60.9315	58.9969	51.9839	62.9428	55.5393	48.9927	53.3584	49.2866	48.8778	47.374	58.5616	67.4137	62.498	58.1629	49.9398	65.0152	47.0722	50.4227	46.3245	46.6623	49.3718	52.595
45.4	54.6441	65.266	60.8108	58.9729	52.0306	62.7705	55.4386	48.9883	53.2502	49.3222	48.9225	47.271	58.5899	67.3677	62.3902	58.2658	49.9409	65.13	47.1885	50.4872	46.3308	46.7588	49.2758	52.5661
45.5	54.6083	65.286	60.6842	58.9349	52.0492	62.5512	55.3711	48.9595	53.1673	49.3604	48.9311	47.1232	58.6338	67.3364	62.3347	58.4434	49.9784	65.3239	47.259	50.4501	46.4093	46.8985	49.231	52.5419
45.6	54.596	65.2749	60.6492	58.9426	52.0947	62.4038	55.4008	48.9001	53.1088	49.4001	48.9683	47.0984	58.5971	67.2738	62.3019	58.6828	50.0892	65.473	47.2543	50.3942	46.4698	46.9194	49.2011	52.3763
45.7	54.6061	65.2309	60.6472	58.9611	52.1658	62.3894	55.4174	48.9583	53.1116	49.4359	49.0619	47.2118	58.5216	67.2071	62.3775	58.8527	50.1466	65.4637	47.3064	50.32	46.5576	46.8878	49.3055	52.1722
45.8	54.5948	65.1428	60.6733	58.9869	52.2785	62.4527	55.4444	49.0662	53.0826	49.4014	49.1241	47.2928	58.4356	67.2244	62.4257	58.872	50.1403	65.3851	47.4096	50.1982	46.6083	46.857	49.457	52.0847
45.9	54.6069	65.0763	60.6755	59.0801	52.3368	62.4562	55.4505	49.0805	53.1471	49.2926	49.1733	47.5459	58.4247	67.2951	62.4802	58.753	50.0937	65.2089	47.4481	50.0493	46.5904	46.8347	49.5118	52.0119
46	54.6078	64.9851	60.6072	59.0963	52.3456	62.5108	55.5017	49.1406	53.253	49.2016	49.2382	47.7873	58.4606	67.3876	62.4423	58.5872	49.9359	65.0287	47.4908	49.9179	46.5612	46.7622	49.5174	51.8838
46.1	54.5972	64.8366	60.4852	59.0006	52.3012	62.5723	55.6076	49.2604	53.3718	49.1606	49.3052	47.8484	58.5894	67.5241	62.3664	58.4363	49.7912	64.8899	47.5999	49.9044	46.5773	46.7896	49.5171	51.8286
46.2	54.5626	64.7478	60.3439	58.8855	52.2747	62.5601	55.7386	49.3331	53.4914	49.1292	49.3822	47.808	58.71	67.6355	62.1899	58.2477	49.763	64.8378	47.6591	49.9039	46.6159	46.8839	49.4164	51.7625
46.3	54.5684	64.6692	60.2152	58.7342	52.2171	62.5652	55.8608	49.342	53.569	49.1732	49.5016	47.7833	58.8288	67.7362	62.093	58.2216	49.7433	64.7632	47.6716	49.9345	46.6521	46.9376	49.3415	51.6894
46.4	54.5244	64.6133	60.1119	58.5179	52.2132	62.5936	55.9286	49.3952	53.5553	49.2829	49.5778	47.5909	58.8817	67.715	62.0604	58.3154	49.7257	64.7946	47.7137	50.0302	46.6836	46.9374	49.3186	51.6723
46.5	54.4868	64.4948	60.0453	58.388	52.2942	62.5351	55.9326	49.3133	53.4707	49.3919	49.5708	47.3522	58.8818	67.653	62.0576	58.4644	49.7828	64.7915	47.7214	50.2666	46.6316	46.985	49.3797	51.6797
46.6	54.5122	64.4231	60.0311	58.2801	52.3731	62.4505	55.8378	49.148	53.2945	49.4311	49.4868	47.2808	58.8563	67.621	62.0999	58.517	49.7869	64.806	47.6306	50.3644	46.548	46.9873	49.4681	51.69
46.7	54.604	64.3386	60.0508	58.1392	52.416	62.3727	55.6976	48.9578	53.0725	49.4304	49.4054	47.2991	58.8042	67.634	62.1617	58.6452	49.7571	64.8778	47.576	50.4242	46.4518	46.9808	49.5792	51.7907
46.8	54.6243	64.3323	60.0112	58.0563	52.407	62.3128	55.4899	48.7728	52.8485	49.4182	49.3154	47.3137	58.772	67.6	62.1349	58.6734	49.8214	65.0309	47.4447	50.4404	46.3518	46.9836	49.6229	51.8355
46.9	54.7153	64.3758	59.9602	58.0489	52.4272	62.2017	55.3738	48.6206	52.6698	49.4333	49.2438	47.4321	58.7738	67.6732	62.0548	58.5947	49.8946	65.129	47.2444	50.3761	46.2046	47.0379	49.6194	51.8411
47	54.7779	64.5038	60.0049	58.0434	52.347	62.129	55.261	48.6615	52.5506	49.4086	49.2666	47.5675	58.8196	67.6528	62.0268	58.4744	49.9399	65.2848	47.0976	50.1783	46.0302	47.0477	49.5109	51.95
47.1	54.7556	64.693	59.9888	58.1057	52.3134	62.05	55.1865	48.8021	52.5863	49.3867	49.3937	47.6427	58.8623	67.4831	62.0148	58.3935	50.0043	65.4092	47.039	50.0325	45.8806	47.0323	49.3874	52.0866
47.2	54.634	64.8751	59.9903	58.1132	52.2503	61.9649	55.178	49.0332	52.6768	49.4202	49.5095	47.6438	58.9423	67.2821	62.0918	58.2828	50.0414	65.4009	46.9636	49.9234	45.7474	46.9701	49.2794	52.1431
47.3	54.5061	64.9687	60.1152	58.0189	52.2844	61.8154	55.3066	49.3004	52.8648	49.4074	49.6333	47.6295	58.9596	67.09	62.3276	58.1612	49.9776	65.3488	47.0336	49.837	45.6027	46.9765	49.2444	52.2521
47.4	54.3343	64.9847	60.359	57.8461	52.2853	61.8035	55.4244	49.5686	53.0733	49.272	49.7969	47.6227	58.9814	66.8416	62.6028	58.0871	49.9778	65.3109	47.2076	49.764	45.528	46.9355	49.2199	52.3907
47.5	54.2235	64.9381	60.4826	57.6441	52.3851	61.9148	55.571	49.7284	53.3283	49.143	49.8988	47.6472	58.9774	66.7404	62.747	58.0549	49.9891	65.217	47.406	49.7244	45.6108	46.9072	49.2437	52.3959
47.6	54.1368	64.8449	60.6152	57.4278	52.4641	62.1204	55.7144	49.8833	53.4646	49.0344	49.8727	47.6141	58.8562	66.7974	62.7915	58.0565	49.9541	65.142	47.5967	49.6993	45.6927	46.9064	49.3107	52.268
47.7	54.0928	64.726	60.6199	57.3318	52.5475	62.4223	55.814	49.9334	53.5776	48.8893	49.7543	47.6123	58.7218	66.891	62.7157	58.0048	49.9188	65.1422	47.7464	49.7159	45.6949	46.9528	49.42	52.1003
47.8	54.1789	64.6962	60.4684	57.3332	52.5532	62.7852	55.7519	49.9144	53.5817	48.8426	49.5688	47.5885	58.6346	67.0179	62.4145	58.0021	49.9528	65.1267	47.819	49.753	45.7646	46.9632	49.4687	51.846
47.9	54.2966	64.7169	60.1528	57.3652	52.5417	63.0902	55.6206	49.8485	53.5551	48.9308	49.3351	47.512	58.4877	67.128	62.0628	58.0312	49.9872	65.1093	47.8336	49.8318	45.8719	47.0547	49.5154	51.5211
48	54.3553	64.6999	59.8402	57.4199	52.3808	63.2837	55.4757	49.7422	53.4598	49.0696	49.2052	47.4842	58.3162	67.2176	61.7696	58.0175	50.0723	65.1045	47.8048	49.8943	45.8855	47.1358	49.5157	51.2858
48.1	54.4436	64.6234	59.613	57.4259	52.1385	63.371	55.3345	49.519	53.4202	49.2432	49.2034	47.4889	58.2877	67.2262	61.5289	57.9716	50.2043	65.0882	47.7004	50.0189	45.9527	47.1964	49.4322	51.2152
48.2	54.5488	64.5662	59.5599	57.3784	51.936	63.3326	55.1966	49.2549	53.3804	49.3726	49.2418	47.5043	58.243	67.2024	61.4077	58.0029	50.3454	65.0557	47.559	50.0722	46.1102	47.2186	49.1611	51.2365
48.3	54.522	64.427	59.5674	57.2726	51.7756	63.2886	55.215	49.0357	53.4313	49.4192	49.3042	47.5339	58.205	67.1862	61.4096	58.0471	50.4295	65.0847	47.4098	50.0448	46.2081	47.134	48.9337	51.268
48.4	54.4888	64.2653	59.645	57.1871	51.7003	63.1734	55.3577	48.8272	53.4947	49.3836	49.3627	47.5324	58.1926	67.2499	61.4647	58.1022	50.5028	65.0581	47.2608	49.9838	46.2611	46.9227	48.7936	51.3883
48.5	54.4414	64.2167	59.8123	57.1267	51.7838	63.0364	55.5724	48.6644	53.5557	49.2841	49.3226	47.3909	58.1851	67.2183	61.6171	58.1909	50.557	65.0195	47.0826	49.855	46.3261	46.731	48.7198	51.4773
48.6	54.3657	64.3009	59.8712	57.1309	51.9386	62.9237	55.733	48.5918	53.5872	49.1374	49.2085	47.283	58.1426	67.1343	61.775	58.3671	50.6022	65.0267	47.0318	49.6224	46.2825	46.6004	48.711	51.4774
48.7	54.3267	64.4285	59.8542	57.1985	52.0507	62.824	55.8646	48.5752	53.6155	48.9884	49.1658	47.127	58.1176	67.0644	61.844	58.5589	50.565	65.0365	47.1075	49.4408	46.2277	46.491	48.8584	51.4244
48.8	54.4159	64.6376	59.8553	57.3213	52.1943	62.6271	55.8747	48.5846	53.565	48.8893	49.2156	47.0227	58.0385	66.9391	61.854	58.6693	50.5262	64.9459	47.234	49.2902	46.2271	46.4788	49.0539	51.4632
48.9	54.457	64.8634	59.7704	57.4741	52.2478	62.4562	55.731	48.5987	53.5269	48.8859	49.3221	46.9851	57.9716	66.775	61.7859	58.693	50.3933	64.9317	47.351	49.1407	46.3217	46.5528	49.1289	51.4223
49	54.5313	65.0086	59.614	57.5251	52.2338	62.268	55.4796	48.5762	53.5033	49.0213	49.4534	47.081	57.9529	66.7091	61.5565	58.7355	50.1377	64.8996	47.5062	49.1476	46.3853	46.5948	49.1703	51.352
49.1	54.5648	65.0391	59.4429	57.5648	52.239	62.0874	55.3181	48.5385	53.4073	49.1522	49.5903	47.1579	57.9375	66.781	61.3438	58.6244	49.9161	64.798	47.5344	49.2374	46.5006	46.6165	49.1534	51.3
49.2	54.5566	64.9556	59.2825	57.5891	52.301	61.9804	55.1837	48.6133	53.2656	49.4015	49.6396	47.296	57.9556	66.8247	61.106	58.4381	49.8654	64.7725	47.4716	49.3228	46.5525	46.585	49.0847	51.2891
49.3	54.4037	64.7586	59.1747	57.6146	52.3581	61.9158	55.0885	48.6132	53.1548	49.6317	49.54	47.4621	58.0558	66.9236	60.9823	58.3734	49.8478	64.8073	47.3506	49.465	46.5422	46.5758	48.9311	51.2578
49.4	54.2689	64.4583	59.2248	57.6298	52.425	61.9095	55.0438	48.602	52.9884	49.7488	49.3997	47.612	58.1779	67.0006	60.9334	58.3437	49.8951	64.6936	47.2017	49.6198	46.412	46.5407	48.7769	51.3248
49.5	54.1029	64.1374	59.2776	57.7788	52.4674	61.9558	55.0623	48.6892	52.7648	49.6634	49.2118	47.7124	58.2111	66.9523	60.9661	58.2393	50.0538	64.6684	47.0102	49.7239	46.4116	46.58	48.5832	51.4781
49.6	53.9755	63.8777	59.348	57.9204	52.3595	61.989	55.0408	48.8206	52.669	49.6082	49.0058	47.8498	58.1411	66.8666	60.9455	58.1798	50.1013	64.6396	46.8722	49.7296	46.4503	46.5103	48.4704	51.6204
49.7	53.8288	63.6993	59.3343	58.008	52.186	61.9428	55.0352	48.8171	52.6061	49.4662	48.8105	47.9647	58.0423	66.8302	61.0446	58.1647	50.0171	64.5075	46.803	49.6913	46.6342	46.4828	48.4423	51.706
49.8	53.7539	63.545	59.2572	57.9947	51.9106	61.9521	55.0555	48.8851	52.5617	49.2654	48.7457	47.9603	57.8864	66.7407	61.1036	58.0353	49.9407	64.3538	46.7493	49.6107	46.8281	46.3996	48.4008	51.7517
49.9	53.7215	63.4962	59.1354	57.93	51.747	61.8873	55.1363	48.9534	52.5565	49.1095	48.6875	47.9323	57.7129	66.6159	61.1074	57.9086	49.8586	64.4445	46.7426	49.5466	46.969	46.3326	48.5114	51.7168
50	53.7216	63.4754	59.0289	57.797	51.5724	61.8192	55.2204	48.9391	52.6865	49.0501	48.7201	47.8822	57.6579	66.6516	61.1387	57.8259	49.7155	64.503	46.8224	49.4826	46.9422	46.2026	48.7523	51.5835
50.1	53.7109	63.4465	58.9623	57.6285	51.5752	61.7336	55.3127	48.9179	52.7933	48.9875	48.8116	47.7609	57.755	66.635	61.2524	57.7805	49.6246	64.64	46.9058	49.4371	46.8507	46.1918	48.9483	51.5509
50.2	53.6918	63.4593	58.9901	57.5279	51.6383	61.6807	55.3455	48.9892	52.9179	48.8989	49.0041	47.6106	57.8247	66.5938	61.2895	57.7491	49.5934	64.8212	46.9724	49.3667	46.5574	46.1788	49.0914	51.6034
50.3	53.6628	63.4959	59.0497	57.5694	51.7866	61.6303	55.3622	49.0414	53.0113	48.8702	49.172	47.5701	57.8894	66.5771	61.3715	57.7538	49.4914	65.0512	47.0208	49.3295	46.2369	46.2213	49.342	51.6303
50.4	53.5624	63.5262	59.1306	57.574	51.7662	61.6645	55.3892	49.1518	53.0932	48.861	49.3912	47.5727	57.963	66.6724	61.5294	57.7684	49.3949	65.108	47.0359	49.2859	46.0533	46.2971	49.4548	51.6629
50.5	53.4238	63.6459	59.193	57.5952	51.8532	61.791	55.3679	49.3138	53.063	48.8667	49.6042	47.5483	57.922	66.6601	61.6269	57.7567	49.3702	65.1594	46.9376	49.1896	45.9082	46.3858	49.4664	51.7211
50.6	53.3157	63.7114	59.2985	57.6314	51.8868	62.003	55.2985	49.409	53.052	48.8418	49.7943	47.5508	57.845	66.6563	61.6351	57.835	49.3398	65.1606	46.7922	49.1413	45.8125	46.5098	49.4995	51.6072
50.7	53.2584	63.7082	59.4211	57.6121	51.8243	62.2166	55.246	49.4706	53.0755	48.8935	49.8924	47.5446	57.816	66.6077	61.6857	57.8713	49.2846	65.1655	46.601	49.2042	45.8782	46.6713	49.5744	51.4073
50.8	53.2415	63.759	59.4679	57.4637	51.7843	62.3882	55.1971	49.4936	53.1296	48.9678	49.9403	47.4159	57.8051	66.6279	61.6138	57.9325	49.3186	65.1309	46.4801	49.219	46.0032	46.8232	49.5326	51.2616
50.9	53.31	63.7898	59.3431	57.3946	51.8814	62.4302	55.0661	49.4955	53.2109	49.059	49.8643	47.249	57.7989	66.5105	61.4722	57.929	49.3177	65.1014	46.4405	49.2018	46.0496	46.9216	49.5233	51.1649
51	53.456	63.7177	59.2334	57.2448	51.8557	62.2998	54.9757	49.4253	53.3195	49.1286	49.699	47.1436	57.858	66.4448	61.3353	57.9463	49.3044	65.0223	46.5514	49.2172	46.1544	47.0577	49.5291	51.1418
51.1	53.5371	63.7285	59.0664	57.1147	51.8472	62.0946	54.9588	49.3579	53.3103	49.1782	49.5286	47.0667	57.8965	66.4002	61.259	57.7903	49.3664	64.9106	46.7911	49.2231	46.2156	47.0495	49.4849	51.2546
51.2	53.5542	63.7675	58.7984	56.981	51.9626	61.8726	54.99	49.2423	53.2358	49.2241	49.4268	47.019	57.9356	66.447	61.098	57.6622	49.4489	64.7989	47.0323	49.1524	46.1924	47.0344	49.3608	51.4613
51.3	53.5747	63.7282	58.593	56.8462	52.0139	61.634	54.9991	49.1788	53.1435	49.2724	49.3273	47.0692	58.0089	66.4114	61.0095	57.538	49.4982	64.6546	47.174	49.1264	46.1338	46.9504	49.304	51.6616
51.4	53.5646	63.6741	58.5482	56.6894	51.8984	61.472	55.0052	49.0488	53.0156	49.2426	49.3094	47.1563	58.0874	66.4919	60.996	57.5597	49.5636	64.6275	47.2237	49.1371	46.0885	46.8659	49.2378	51.8128
51.5	53.521	63.6324	58.5246	56.7163	51.887	61.4201	54.9819	48.993	52.9056	49.1646	49.389	47.2356	58.182	66.6076	61.0477	57.5648	49.582	64.6572	47.1777	49.1532	46.038	46.6892	49.1495	51.8548
51.6	53.6282	63.4438	58.4882	56.7766	51.8642	61.3979	54.8972	48.9815	52.8714	49.1755	49.435	47.2436	58.2116	66.7488	61.0406	57.6273	49.5715	64.7389	47.016	49.1692	45.9826	46.5724	49.0569	51.7778
51.7	53.777	63.2272	58.5386	56.8348	51.7812	61.4006	54.8518	49.0114	52.8667	49.1692	49.3495	47.226	58.24	66.7981	61.1303	57.7098	49.5441	64.8013	46.8754	49.2539	45.9333	46.4514	48.9332	51.5822
51.8	53.8447	63.0884	58.6164	57.0056	51.7404	61.4754	54.8575	48.9761	52.762	49.0728	49.3132	47.2199	58.2328	66.876	61.1642	57.7856	49.5772	64.8811	46.8003	49.3832	45.8685	46.3909	48.7962	51.3614
51.9	53.904	63.0132	58.7171	57.1772	51.8294	61.6192	54.9368	48.9683	52.6731	49.0163	49.3008	47.1842	58.2293	66.8731	61.1264	57.7296	49.6713	64.839	46.7778	49.5314	45.8181	46.3513	48.7106	51.2106
52	53.892	62.969	58.8206	57.193	51.8298	61.7329	55.063	48.8897	52.6155	49.0371	49.2175	47.1362	58.2628	66.726	61.0381	57.6702	49.9063	64.722	46.693	49.6674	45.7366	46.3466	48.5772	51.1105
52.1	53.6985	63.0667	58.9491	57.114	51.7942	61.8174	55.2263	48.7152	52.5968	48.9825	49.1984	47.1326	58.3539	66.5332	61.0513	57.62	50.0798	64.5186	46.6004	49.8347	45.6163	46.4074	48.5205	51.1408
52.2	53.5064	63.1443	59.0668	57.0333	51.7695	61.8976	55.3166	48.49	52.5903	48.92	49.2755	47.1558	58.3513	66.3946	61.0602	57.4778	50.2726	64.3308	46.5254	49.9215	45.4734	46.4048	48.5124	51.2527
52.3	53.3306	63.2075	59.1251	56.8952	51.6902	61.8908	55.3139	48.3248	52.7328	48.9756	49.3024	47.1273	58.297	66.2169	61.1584	57.2697	50.2902	64.1662	46.422	49.9086	45.3763	46.3346	48.4954	51.38
52.4	53.1834	63.2173	59.0106	56.7096	51.6207	61.7897	55.2354	48.1491	52.9083	49.0645	49.2784	47.1111	58.1307	66.0113	61.2764	57.1374	50.2008	64.0629	46.2891	49.8032	45.2766	46.2304	48.4459	51.4197
52.5	53.1165	63.2376	58.8534	56.5163	51.5788	61.6799	55.0924	48.0745	53.0218	49.1423	49.2862	47.1372	57.8428	65.9505	61.4467	57.0643	49.8949	64.0582	46.2792	49.72	45.1576	46.1783	48.4927	51.4577
52.6	53.1242	63.3089	58.7249	56.3875	51.5412	61.6264	54.8894	48.1647	53.1523	49.3387	49.2292	47.1946	57.5565	65.9321	61.5179	57.0632	49.6578	64.1473	46.3594	49.6082	45.142	46.0892	48.4431	51.3937
52.7	53.14	63.4869	58.5579	56.323	51.4591	61.5545	54.6845	48.3488	53.2916	49.5073	49.1511	47.3205	57.3697	65.9038	61.5455	57.2383	49.3292	64.2008	46.4284	49.5245	45.1782	46.035	48.4339	51.2794
52.8	53.1943	63.5905	58.3935	56.2908	51.3585	61.5192	54.5864	48.513	53.3584	49.5714	49.0734	47.4474	57.2636	65.9048	61.4759	57.4883	49.1662	64.2472	46.525	49.4624	45.1952	46.0587	48.4807	51.2114
52.9	53.2126	63.6574	58.3646	56.3257	51.2157	61.4917	54.5844	48.7358	53.3361	49.604	49.0245	47.5749	57.2704	66.0232	61.4173	57.6513	49.0864	64.275	46.659	49.4926	45.2365	46.1432	48.5318	51.1865
53	53.2463	63.695	58.3916	56.4732	51.0905	61.458	54.6384	48.8182	53.2845	49.6569	48.9912	47.655	57.4201	66.0906	61.2412	57.7961	49.1822	64.2682	46.7115	49.4498	45.2627	46.1982	48.5942	51.1669
53.1	53.3129	63.6377	58.3479	56.6152	51.009	61.3952	54.7266	48.7866	53.0914	49.571	48.9951	47.7241	57.576	66.0931	61.082	57.9044	49.2282	64.2267	46.7144	49.3673	45.2673	46.2774	48.7142	51.1582
53.2	53.3166	63.5366	58.3706	56.73	50.9755	61.4298	54.7525	48.6894	52.9026	49.52	49.0658	47.6772	57.7346	66.1079	60.9414	57.8372	49.3309	64.2081	46.7419	49.2999	45.2514	46.36	48.8344	51.1706
53.3	53.2888	63.4921	58.431	56.8195	51.0793	61.5363	54.7251	48.6233	52.7937	49.5228	49.175	47.6259	57.8657	66.1079	60.9341	57.8059	49.3156	64.195	46.835	49.2054	45.2955	46.465	48.8866	51.1172
53.4	53.2185	63.512	58.4841	56.8421	51.2035	61.6464	54.6003	48.5463	52.7903	49.4952	49.248	47.4996	57.9544	66.0464	60.9026	57.8591	49.3049	64.1492	46.905	48.9973	45.3246	46.5946	48.9247	51.0882
53.5	53.092	63.5158	58.4811	56.7468	51.3185	61.7641	54.4236	48.567	52.8224	49.4298	49.2701	47.3559	57.8646	65.9733	61.0091	57.8536	49.1764	64.1061	47.0386	48.8991	45.4592	46.7553	48.941	51.0848
53.6	52.8998	63.5396	58.4897	56.6091	51.424	61.8992	54.3101	48.6142	52.9601	49.4277	49.3069	47.1453	57.7757	65.9599	61.1842	57.7875	49.0654	64.0513	47.1816	48.8055	45.6013	46.8683	48.9659	51.1305
53.7	52.764	63.478	58.4271	56.472	51.5384	61.9096	54.3358	48.6332	53.0522	49.3864	49.2802	46.9778	57.6291	65.9333	61.3173	57.7945	48.973	63.9865	47.2814	48.7253	45.7989	47.0626	48.9957	51.1955
53.8	52.6818	63.4279	58.328	56.3586	51.5662	61.8628	54.3355	48.5668	53.0194	49.3221	49.2496	46.8586	57.47	65.9012	61.2696	57.7006	48.9709	63.952	47.3064	48.7472	45.9555	47.1788	49.0515	51.2298
53.9	52.6688	63.4674	58.19	56.3215	51.5349	61.8684	54.4738	48.4109	52.9196	49.3591	49.2988	46.8462	57.3379	65.8716	61.2196	57.616	48.9326	64.0151	47.346	48.8996	46.0875	47.1744	49.1227	51.2091
54	52.704	63.5654	58.0832	56.3006	51.4887	61.8262	54.6876	48.2232	52.8865	49.4752	49.4367	46.849	57.3755	65.8909	61.0469	57.583	48.9543	64.0695	47.3335	48.9708	46.1504	47.0936	49.1634	51.1503
54.1	52.8334	63.6311	58.0594	56.3229	51.3984	61.7726	54.8317	48.0889	52.856	49.5686	49.5731	46.9311	57.3957	65.7927	60.798	57.6125	49.0406	64.2478	47.2816	49.0908	46.1674	46.991	49.1588	51.0848
54.2	53.0246	63.7816	58.006	56.3373	51.2477	61.775	54.8922	48.0125	52.8453	49.6622	49.7385	47.03	57.4246	65.6608	60.5251	57.6749	49.1095	64.4197	47.2746	49.1954	46.1428	46.7652	49.0962	51.0299
54.3	53.1675	63.9515	57.9675	56.3055	51.0903	61.7332	54.9836	48.0745	52.9606	49.7879	49.8324	47.0718	57.441	65.5857	60.4018	57.7673	49.1326	64.5176	47.2101	49.1859	46.0538	46.5869	48.9848	51.0374
54.4	53.3018	64.0158	58.0405	56.2758	51.0273	61.6316	54.9687	48.223	53.0918	49.8194	49.7768	47.0494	57.4458	65.5351	60.2938	57.8166	49.1209	64.5353	47.1034	49.1019	45.9578	46.5048	48.8535	51.1115
54.5	53.427	64.0194	58.0831	56.3626	50.9621	61.6916	54.875	48.381	53.1588	49.6738	49.6412	47.044	57.3655	65.4566	60.2952	57.8555	49.144	64.5577	46.9937	49.0408	45.8186	46.4502	48.7812	51.2649
54.6	53.5226	64.0634	58.0413	56.4803	50.9433	61.6868	54.7829	48.4494	53.1739	49.513	49.4722	47.0788	57.2781	65.506	60.3616	57.8899	49.0892	64.4011	46.8639	48.9931	45.6586	46.3914	48.7857	51.4682
54.7	53.5411	64.1412	58.0865	56.5351	50.9597	61.6282	54.6939	48.5466	53.1941	49.3805	49.2657	47.0813	57.2407	65.6076	60.5285	57.8676	49.092	64.2716	46.6229	48.8722	45.4287	46.3783	48.8136	51.6874
54.8	53.572	64.189	58.0834	56.573	50.9551	61.6365	54.5665	48.5558	53.1786	49.1963	49.1203	47.1178	57.2405	65.6549	60.6264	57.8997	49.1603	64.1742	46.4676	48.8464	45.2186	46.3543	48.8783	51.9654
54.9	53.6077	64.2024	57.976	56.5717	50.8984	61.6929	54.3866	48.5693	53.1748	49.0209	49.0629	47.1848	57.2477	65.6353	60.7212	57.9019	49.2585	64.0034	46.3928	48.8604	45.0524	46.2802	48.9516	52.1917
55	53.6321	64.2443	57.9103	56.4992	50.9042	61.5524	54.2445	48.6188	53.1592	48.9445	49.011	47.2935	57.1984	65.559	60.8378	57.8792	49.2639	63.7495	46.364	48.988	44.9493	46.2336	48.9764	52.2851
55.1	53.5573	64.1868	57.8711	56.3951	50.9134	61.4478	54.1422	48.7271	53.1704	48.8613	48.9461	47.2978	57.1601	65.484	60.926	57.8492	49.2322	63.6276	46.4526	49.1095	44.916	46.2206	48.9711	52.3144
55.2	53.4447	64.0722	57.8803	56.3679	50.9462	61.3431	54.0792	48.7464	53.1908	48.8291	48.8623	47.3214	57.1244	65.4166	60.9596	57.8088	49.1456	63.5587	46.6181	49.3157	45.0258	46.1891	48.934	52.294
55.3	53.3058	63.925	58.1073	56.3456	51.0621	61.1204	54.1154	48.7179	53.149	48.8443	48.8178	47.3471	57.069	65.3128	61.0012	57.6702	49.0003	63.5863	46.7235	49.4788	45.2038	46.1108	48.9191	52.1422
55.4	53.1356	63.76	58.3312	56.3452	51.1714	60.9111	54.2808	48.7039	53.0393	48.9224	48.7572	47.3046	57.0149	65.3175	61.0812	57.6071	48.9469	63.8218	46.7852	49.6282	45.3522	46.0917	48.8934	51.9302
55.5	52.9273	63.5826	58.5544	56.3486	51.1814	60.8774	54.4607	48.6552	52.9921	49.084	48.7116	47.1971	57.071	65.3632	61.0313	57.5951	48.9581	64.2008	46.8177	49.5918	45.5055	46.0796	48.9138	51.7574
55.6	52.8356	63.5191	58.8664	56.3569	51.1485	60.9191	54.6172	48.5598	52.9528	49.2773	48.6806	47.0514	57.184	65.364	60.995	57.5026	49.0289	64.5118	46.7536	49.5209	45.6049	46.1022	48.8802	51.4834
55.7	52.87	63.4135	59.0015	56.3231	51.1276	61.0198	54.7484	48.574	52.8834	49.3913	48.6656	46.9126	57.2475	65.3373	61.0415	57.4286	49.1042	64.7095	46.7023	49.4077	45.6006	46.176	48.876	51.1308
55.8	52.9627	63.3689	58.8636	56.3511	51.0329	61.263	54.8471	48.7334	52.8728	49.514	48.6097	46.7108	57.3362	65.3989	61.1011	57.4144	49.1719	64.811	46.6638	49.2887	45.5714	46.3502	48.8596	50.7697
55.9	53.082	63.395	58.7001	56.3656	50.9758	61.4648	54.8551	48.874	53.0252	49.5698	48.6458	46.5716	57.4582	65.4025	61.1121	57.3882	49.1037	64.7048	46.5837	49.1558	45.5494	46.4343	48.8652	50.5282
56	53.1884	63.4135	58.5345	56.3862	51.0293	61.519	54.8442	48.9946	53.082	49.5415	48.7021	46.4401	57.54	65.435	61.2089	57.3129	48.9913	64.4861	46.4987	49.0729	45.553	46.4966	48.6919	50.3052
56.1	53.2169	63.4067	58.193	56.3697	51.1242	61.4663	54.8603	49.136	53.12	49.5021	48.8504	46.4221	57.4805	65.4636	61.2258	57.332	48.8906	64.2588	46.4122	48.9874	45.6141	46.533	48.5306	50.2393
56.2	53.1225	63.4848	58.0055	56.4112	51.1624	61.4212	54.923	49.1616	53.2274	49.5184	49.046	46.3771	57.4196	65.4569	61.0848	57.4115	48.824	64.1031	46.3548	48.8696	45.666	46.5192	48.3965	50.3052
56.3	53.0273	63.4445	57.9648	56.4389	51.2032	61.3588	54.8852	49.0421	53.3564	49.5409	49.2642	46.4171	57.3307	65.4534	60.9184	57.5536	48.823	63.8913	46.397	48.7428	45.6294	46.4051	48.2529	50.474
56.4	52.9675	63.3935	58.0245	56.4553	51.1725	61.2929	54.7571	48.8871	53.3436	49.5223	49.3981	46.5099	57.1211	65.4239	60.7599	57.6367	48.9094	63.8006	46.46	48.6291	45.5647	46.313	48.0871	50.5668
56.5	52.9914	63.3337	58.0407	56.4112	51.0853	61.2475	54.6324	48.7442	53.3532	49.442	49.4551	46.5963	56.8654	65.4148	60.5359	57.7453	49.0601	63.7917	46.5413	48.5732	45.407	46.2058	48.1051	50.6533
56.6	53.069	63.2897	58.1575	56.3775	50.9778	61.269	54.477	48.5956	53.4062	49.3854	49.369	46.6644	56.6962	65.4409	60.3452	57.8391	49.1898	63.7936	46.6683	48.4468	45.178	46.0701	48.1656	50.7002
56.7	53.2514	63.1992	58.2071	56.3116	50.8942	61.2374	54.2856	48.494	53.3644	49.2537	49.2515	46.7489	56.5494	65.5455	60.2532	57.9017	49.2356	63.7759	46.7996	48.3908	45.0387	45.9609	48.1855	50.6937
56.8	53.3989	63.2267	58.2252	56.1885	50.8006	61.0944	54.1643	48.4464	53.2502	49.0269	49.0906	46.814	56.4208	65.6208	60.1573	57.89	49.1443	63.8854	46.7662	48.3639	45.059	45.8984	48.1907	50.6438
56.9	53.4486	63.2139	58.1748	56.0242	50.742	60.9198	54.309	48.3937	53.1412	48.8958	48.9084	46.8371	56.415	65.6865	60.007	57.8812	49.0544	63.9983	46.7656	48.3436	45.113	45.9111	48.244	50.6426
57	53.4825	63.254	58.164	55.9597	50.6978	60.8812	54.437	48.359	53.1259	48.8498	48.8305	46.9005	56.5162	65.621	59.8428	57.9192	48.9458	64.0636	46.7268	48.3242	45.2067	45.9534	48.2458	50.6763
57.1	53.4727	63.2794	58.1538	55.957	50.6719	60.8359	54.5458	48.3321	53.1068	48.7896	48.7923	46.954	56.6714	65.5476	59.7468	57.9675	48.9167	64.209	46.6838	48.4657	45.3414	46.0066	48.1956	50.6783
57.2	53.3346	63.2666	58.142	55.937	50.606	60.8145	54.6174	48.2843	53.1212	48.7984	48.7536	47.0062	56.8452	65.3984	59.6068	57.9435	49.0009	64.4046	46.5727	48.6618	45.365	46.0567	48.1841	50.7558
57.3	53.1799	63.2038	58.0522	56.0279	50.6132	60.8897	54.741	48.2074	53.1766	48.8636	48.7422	47.0105	56.9848	65.1886	59.5698	57.8858	49.1864	64.4767	46.5671	48.8509	45.2932	46.1144	48.1592	50.856
57.4	53.0375	63.217	57.9683	56.2042	50.5944	61.0119	54.6808	48.1248	53.2462	48.8369	48.7758	46.941	57.1222	65.0197	59.6764	57.8532	49.2923	64.4683	46.4977	49.0259	45.2434	46.1186	48.0656	50.9157
57.5	52.8072	63.2173	57.8755	56.289	50.5158	61.0419	54.6478	48.044	53.2002	48.7911	48.7381	46.8605	57.2022	64.9506	59.8797	57.6968	49.3252	64.4939	46.5044	49.1591	45.219	46.1202	48.007	50.9384
57.6	52.5801	63.1463	57.8126	56.3052	50.3905	61.0577	54.581	47.9785	53.0122	48.7326	48.797	46.742	57.1886	64.8593	60.0085	57.4822	49.1972	64.4349	46.5285	49.222	45.2097	46.1674	48.044	50.9371
57.7	52.4413	63.1316	57.8004	56.3434	50.353	61.0474	54.4949	47.9762	52.807	48.6552	48.8571	46.6394	57.0641	64.8113	60.1539	57.3052	49.0115	64.2908	46.5738	49.1451	45.323	46.2078	47.9982	50.8474
57.8	52.3564	63.168	57.904	56.2488	50.2235	61.0342	54.3147	48.0553	52.573	48.5952	48.9296	46.6026	56.9932	64.8326	60.1416	57.2054	48.8387	64.2266	46.6108	49.1027	45.3982	46.2196	47.977	50.7187
57.9	52.3331	63.1466	58.0186	56.1481	50.1722	61.061	54.1717	48.2434	52.3749	48.5767	49.0346	46.6293	56.7964	64.8527	60.0388	57.1665	48.6914	64.2013	46.7567	49.0673	45.4248	46.2214	47.9827	50.5737
58	52.4083	63.0298	58.1164	56.0906	50.2064	61.069	53.9944	48.4442	52.2924	48.4978	49.238	46.6781	56.5779	64.913	59.8737	57.2286	48.6018	64.096	46.8544	48.9785	45.4217	46.2008	47.9414	50.4434
58.1	52.5463	63.0204	58.1352	56.0666	50.2749	61.0341	53.9186	48.709	52.4063	48.4122	49.3566	46.7736	56.4802	65.009	59.7826	57.3053	48.5915	63.9514	46.9428	48.8303	45.33	46.1143	47.8382	50.3385
58.2	52.5992	63.0205	58.1274	55.9972	50.3392	60.9708	53.9276	48.9374	52.543	48.3688	49.5052	46.8476	56.5311	65.0638	59.7447	57.4193	48.4983	63.7554	47.012	48.787	45.0454	46.0559	47.8514	50.2504
58.3	52.6039	62.9609	58.0531	55.9582	50.4704	60.8709	53.9808	49.1176	52.6767	48.3844	49.5566	46.8759	56.5887	65.1178	59.7604	57.4914	48.3963	63.5084	47.036	48.6832	44.8247	46.1011	47.9202	50.1996
58.4	52.6059	62.9127	57.9804	55.8612	50.5099	60.6934	53.9486	49.181	52.806	48.507	49.5156	46.9453	56.8086	65.1036	59.7978	57.543	48.3698	63.2527	46.8752	48.5765	44.6302	46.1681	48.0307	50.2558
58.5	52.5842	62.9053	57.9121	55.7639	50.5318	60.5454	53.9106	49.217	52.8154	48.7412	49.3542	46.9328	57.0406	64.9802	59.8588	57.5946	48.3864	63.0348	46.6616	48.573	44.4646	46.2904	48.1835	50.3599
58.6	52.5362	62.8385	57.8562	55.6656	50.5522	60.4577	53.8546	49.1706	52.7107	49.0148	49.1967	46.9411	57.1404	64.7887	59.8882	57.6528	48.4422	62.8708	46.3478	48.636	44.404	46.4692	48.3124	50.5204
58.7	52.6248	62.7767	57.7306	55.5737	50.523	60.475	53.7661	49.0869	52.6393	49.1585	49.014	47.0231	57.2751	64.7123	59.8328	57.608	48.5935	62.8188	46.0622	48.6132	44.5348	46.5909	48.339	50.6958
58.8	52.7281	62.7504	57.6664	55.5419	50.4781	60.4677	53.6616	48.9658	52.6109	49.2242	48.8882	47.1909	57.3864	64.6131	59.8714	57.5368	48.7323	62.8337	45.8597	48.6134	44.6353	46.5604	48.3582	50.894
58.9	52.8293	62.6816	57.543	55.5573	50.5553	60.5599	53.724	48.8635	52.6133	49.1832	48.8227	47.3486	57.3966	64.6156	59.9126	57.3597	48.776	62.8867	45.832	48.6371	44.7346	46.5372	48.31	51.0182
59	52.9322	62.7228	57.4085	55.582	50.6104	60.6862	53.8162	48.7761	52.7235	49.1207	48.7971	47.5826	57.41	64.6667	59.9656	57.1209	48.7589	62.982	45.9078	48.5998	44.8201	46.4452	48.2844	51.048
59.1	52.9857	62.8266	57.2547	55.578	50.6647	60.8774	53.8543	48.6818	52.9349	49.0493	48.8108	47.7288	57.4906	64.7767	59.9412	56.8981	48.7097	63.0943	46.0623	48.5286	44.8818	46.3612	48.2816	51.0272
59.2	52.9278	62.8857	57.158	55.6051	50.7125	61.0703	53.9034	48.6489	53.0923	49.1215	48.8116	47.7777	57.3626	64.7044	59.9658	56.8465	48.6923	63.2015	46.1512	48.5941	44.8328	46.3578	48.4361	51.0024
59.3	52.9189	62.8809	56.9941	55.5885	50.796	61.3138	53.9552	48.6634	53.2166	49.1559	48.8727	47.7096	57.1735	64.6083	59.922	56.8782	48.6829	63.2859	46.1569	48.6121	44.7566	46.4295	48.5134	50.9256
59.4	52.9413	62.9411	56.8951	55.5716	50.7755	61.4155	53.8884	48.6944	53.2292	49.1619	48.9283	47.5706	57.033	64.5373	59.8018	57.0435	48.7654	63.3562	46.1909	48.5243	44.6825	46.4873	48.6003	50.8546
59.5	52.9835	62.9156	56.8429	55.5558	50.7239	61.4184	53.8473	48.6492	53.2096	49.1296	48.9899	47.3708	56.8981	64.557	59.6732	57.2883	48.884	63.393	46.2217	48.4792	44.614	46.58	48.5908	50.8175
59.6	53.0911	62.8039	56.8594	55.529	50.6636	61.2836	53.848	48.6033	53.0644	49.1085	49.0009	47.1985	56.7709	64.5725	59.6833	57.5794	49.0074	63.4433	46.3143	48.534	44.5535	46.6346	48.6168	50.7827
59.7	53.305	62.7214	56.8908	55.5156	50.6248	61.0166	53.7683	48.5504	52.9262	49.0052	48.9887	47.0269	56.7304	64.7296	59.7269	57.7457	49.1063	63.497	46.573	48.4971	44.5937	46.6316	48.4436	50.7317
59.8	53.4028	62.6896	56.9203	55.5276	50.5408	60.747	53.7473	48.5415	52.7997	48.9418	48.9639	46.878	56.7351	64.9085	59.7875	57.8311	49.1752	63.4472	46.8126	48.4886	44.737	46.6248	48.3036	50.6792
59.9	53.4076	62.5916	56.9222	55.4828	50.5085	60.5931	53.7654	48.5712	52.7406	48.9714	48.9026	46.8402	56.7155	64.9652	59.9772	57.7877	49.1366	63.367	46.8955	48.6038	44.8583	46.579	48.2413	50.5747
60	53.3665	62.5249	56.8287	55.343	50.4748	60.4756	53.7606	48.6815	52.6187	48.9878	48.8119	46.87	56.6558	64.8083	60.1332	57.5982	49.0202	63.3357	46.8588	48.7538	44.9959	46.5093	48.2426	50.4965
60.1	53.3427	62.5199	56.7078	55.291	50.4512	60.4565	53.7	48.8286	52.5356	48.8876	48.7682	46.891	56.553	64.6191	60.2065	57.3568	48.9169	63.2584	46.7181	48.7719	45.0839	46.409	48.186	50.416
60.2	53.2177	62.4287	56.6033	55.2461	50.3721	60.5909	53.7747	48.938	52.4817	48.777	48.7536	46.9241	56.5702	64.3618	60.237	57.1689	48.7753	63.1594	46.4209	48.7098	45.0945	46.2833	48.2453	50.355
60.3	53.1883	62.3713	56.5474	55.2245	50.2644	60.7404	53.8319	48.9467	52.4156	48.7221	48.709	46.9994	56.646	64.1652	60.2676	57.1047	48.6931	63.223	46.273	48.7094	45.0621	46.1434	48.2949	50.351
60.4	53.2028	62.3715	56.4849	55.2381	50.1046	60.855	53.8839	48.8674	52.3598	48.5366	48.6956	46.9165	56.7205	64.037	60.1674	57.1996	48.7045	63.3073	46.2049	48.6865	45.0753	46.0467	48.2831	50.425
60.5	53.2083	62.3042	56.5969	55.328	49.9996	60.9829	53.89	48.7715	52.3428	48.3821	48.7144	46.7909	56.8415	64.174	60.1191	57.4363	48.7878	63.3606	46.2493	48.5765	45.0021	45.9896	48.2513	50.5067
60.6	53.0548	62.1386	56.7256	55.3283	49.8969	61.0242	53.9661	48.6418	52.3461	48.3948	48.6372	46.7519	56.9882	64.3058	60.0493	57.673	48.8029	63.4618	46.3842	48.5081	45.0165	45.9791	48.2553	50.6481
60.7	52.9504	62.1148	56.8443	55.3143	49.8801	60.9773	53.9069	48.5732	52.3643	48.4987	48.5806	46.8097	56.9708	64.4821	59.9318	57.8632	48.8179	63.5475	46.61	48.5673	45.0506	45.9604	48.2178	50.7743
60.8	52.8178	62.0683	56.9381	55.2472	49.9378	60.9311	53.7773	48.5408	52.4054	48.5685	48.499	46.9052	56.8067	64.6018	59.7387	57.8396	48.7754	63.5448	46.7058	48.5608	45.0809	45.9488	48.2217	50.8229
60.9	52.6963	62.0706	57.091	55.224	50.0326	60.8502	53.6285	48.5517	52.4554	48.7847	48.4398	47.0904	56.5998	64.6959	59.5917	57.6405	48.7438	63.55	46.7727	48.5768	45.0506	45.9449	48.2046	50.8041
61	52.5491	62.1411	57.056	55.2282	50.0921	60.7703	53.5228	48.5704	52.5626	49.0366	48.4334	47.2391	56.4048	64.5749	59.393	57.4676	48.6923	63.5097	46.8136	48.5775	45.1078	45.8586	48.2046	50.7315
61.1	52.509	62.3028	56.9657	55.3007	50.1546	60.8071	53.405	48.568	52.6987	49.1648	48.5383	47.3232	56.1394	64.5257	59.278	57.3105	48.6608	63.4171	46.7887	48.6186	45.0624	45.8008	48.1783	50.5786
61.2	52.3901	62.4058	56.8489	55.3808	50.0965	60.8723	53.4178	48.4493	52.8813	49.2107	48.6441	47.2656	55.9678	64.5054	59.27	57.1789	48.6388	63.3712	46.6946	48.6382	45.0061	45.851	48.1895	50.4655
61.3	52.2637	62.4845	56.7891	55.5501	49.9478	60.9043	53.4814	48.3544	53.1187	49.2125	48.795	47.1039	55.9484	64.4724	59.3114	57.2475	48.6072	63.384	46.5635	48.6919	44.8646	45.9594	48.1893	50.4436
61.4	52.1221	62.4587	56.7089	55.6922	49.7876	60.9879	53.6224	48.2716	53.2677	49.1594	48.9099	46.917	56.0237	64.4012	59.4134	57.4172	48.4553	63.3506	46.4579	48.6572	44.7758	46.0234	48.2875	50.5037
61.5	52.0685	62.4091	56.8124	55.8422	49.6782	61.0924	53.8466	48.1554	53.321	49.0675	48.9276	46.78	56.0611	64.42	59.5369	57.4465	48.2393	63.3558	46.2666	48.728	44.6607	46.1932	48.3699	50.6361
61.6	52.0497	62.3999	56.961	55.9238	49.5465	61.0356	54.017	48.1307	53.3014	49.0321	48.8264	46.6233	56.2014	64.341	59.5636	57.4436	48.0472	63.3962	46.1003	48.7365	44.6137	46.3219	48.5256	50.7902
61.7	52.1129	62.3704	57.0893	55.9552	49.5672	60.9175	54.0902	48.1984	53.1713	49.102	48.7159	46.5722	56.3953	64.1432	59.5548	57.452	47.8787	63.3953	45.9908	48.6664	44.6197	46.4345	48.6736	50.8901
61.8	52.2083	62.329	57.171	55.8359	49.666	60.77	54.1438	48.236	52.9478	49.245	48.596	46.5313	56.5569	63.9706	59.58	57.4088	47.726	63.3907	45.9858	48.5917	44.7676	46.4123	48.7391	50.9247
61.9	52.3173	62.3808	57.2394	55.6728	49.8069	60.5958	54.084	48.2756	52.8434	49.3706	48.4954	46.5254	56.6604	63.9417	59.5114	57.3599	47.6352	63.5012	45.9778	48.588	44.9016	46.4725	48.6667	50.9103
62	52.323	62.4837	57.1253	55.4462	49.9142	60.3824	53.8587	48.3968	52.7801	49.4773	48.459	46.5037	56.7982	63.9053	59.376	57.4086	47.6704	63.5935	46.075	48.4687	45.03	46.5016	48.5784	50.827
62.1	52.3019	62.4879	57.019	55.2458	50.037	60.2669	53.6858	48.4485	52.7317	49.5995	48.5815	46.5624	56.9302	63.9431	59.339	57.493	47.7438	63.6036	46.1749	48.3922	45.1005	46.5606	48.3492	50.7456
62.2	52.3005	62.4456	56.9198	55.044	50.0588	60.2496	53.5094	48.513	52.69	49.5021	48.709	46.5706	56.9214	64.0727	59.2545	57.6035	47.7838	63.6206	46.2026	48.3966	45.1286	46.5445	48.1318	50.7147
62.3	52.3196	62.4454	56.8164	54.8915	50.0339	60.2429	53.3357	48.6075	52.6965	49.3067	48.8102	46.6096	56.8673	64.1516	59.1466	57.6071	47.8461	63.5127	46.1762	48.417	45.0398	46.6262	48.0478	50.6499
62.4	52.2711	62.4133	56.6826	54.7994	49.9502	60.1698	53.2521	48.7026	52.5788	49.1326	48.9303	46.6643	56.7946	64.0492	59.1396	57.5344	47.941	63.289	46.1344	48.4008	44.9318	46.6115	48.0409	50.586
62.5	52.3517	62.3083	56.6943	54.7501	49.8718	60.1235	53.2863	48.7478	52.451	48.9416	49.0122	46.7327	56.7051	63.9877	59.3434	57.4174	47.9773	63.0405	46.0711	48.5185	44.8537	46.5837	48.0483	50.5463
62.6	52.4565	62.2301	56.7084	54.7017	49.762	60.0894	53.3562	48.7931	52.3886	48.7185	48.9893	46.7576	56.603	63.8869	59.5126	57.2849	47.9733	62.8389	46.0373	48.6173	44.8352	46.5092	48.1575	50.4913
62.7	52.5569	62.2632	56.8085	54.7108	49.695	60.01	53.4846	48.7569	52.3465	48.7032	48.9527	46.7404	56.5539	63.7798	59.6992	57.019	47.9758	62.629	46.0865	48.7258	44.7994	46.4186	48.2075	50.3818
62.8	52.6216	62.3622	56.8705	54.8344	49.6814	60.0057	53.631	48.7013	52.312	48.773	48.9441	46.7288	56.5034	63.7172	59.8854	56.8192	47.9305	62.564	46.1516	48.7715	44.7908	46.3336	48.1601	50.3561
62.9	52.8139	62.4237	56.9904	54.8692	49.7348	60.1149	53.795	48.6021	52.4136	48.8184	48.9324	46.7139	56.5761	63.7478	60.0264	56.729	47.8816	62.5801	46.2547	48.8186	44.8068	46.3296	48.1066	50.2947
63	52.9585	62.5103	57.0155	54.896	49.7456	60.2833	53.9838	48.4364	52.5944	48.8816	48.9612	46.7519	56.6485	63.7262	59.9658	56.6	47.8217	62.7072	46.3377	48.7395	44.7944	46.3464	48.0279	50.1878
63.1	53.0176	62.5971	57.0633	54.9282	49.8428	60.498	54.1426	48.2805	52.7415	48.9388	49.0254	46.7178	56.715	63.7056	59.8466	56.4708	47.749	62.9368	46.3248	48.6602	44.7254	46.3576	47.8734	50.1227
63.2	53.0004	62.6413	57.0324	54.9667	49.9548	60.6544	54.2947	48.2238	52.8773	48.9357	49.0418	46.7758	56.8477	63.6229	59.6737	56.5418	47.7765	63.2238	46.2768	48.5334	44.6748	46.4328	47.7166	50.0717
63.3	52.9414	62.4878	57.0952	54.8896	50.0014	60.7264	54.4409	48.1536	52.9004	48.8959	49.071	46.9011	57.0724	63.5609	59.5084	56.6963	47.8844	63.4317	46.2668	48.4656	44.6655	46.4573	47.6028	49.9837
63.4	52.7786	62.3191	57.1688	54.92	49.9693	60.7524	54.4527	48.1481	52.8502	48.808	49.0118	46.9654	57.1425	63.5345	59.3816	56.7891	47.9436	63.5628	46.2192	48.3791	44.665	46.4469	47.496	49.9859
63.5	52.5029	62.1263	57.2312	54.9532	50.028	60.6325	54.2797	48.2202	52.6928	48.7448	48.9345	46.9212	57.2224	63.5604	59.3328	56.945	48.0381	63.5836	46.2035	48.3258	44.66	46.3972	47.465	50.1489
63.6	52.2915	62.0138	57.1694	55.0319	50.0739	60.3768	54.0123	48.3112	52.5725	48.7723	48.832	47.0071	57.2396	63.6506	59.3895	57.0999	48.1325	63.559	46.3483	48.2842	44.659	46.4323	47.5222	50.3041
63.7	52.1468	61.8796	57.1238	55.0637	50.085	60.1794	53.7694	48.3596	52.5022	48.7902	48.7868	47.069	57.1777	63.7589	59.5763	57.0939	48.0554	63.432	46.5605	48.2627	44.6722	46.4231	47.6783	50.5044
63.8	51.9977	61.9399	57.0165	55.1534	50.1891	59.9838	53.5365	48.4371	52.5947	48.8055	48.723	47.041	56.9829	63.8723	59.7128	56.9942	47.9777	63.2623	46.7348	48.1925	44.7114	46.419	47.822	50.7383
63.9	51.8593	62.0745	56.8325	55.2509	50.3367	59.8016	53.4416	48.4979	52.7216	48.8821	48.7926	47.0456	56.7988	63.9772	59.7712	56.9034	47.9528	63.1081	46.8887	48.1753	44.6963	46.4242	47.9311	50.9136
64	51.9091	62.277	56.7566	55.333	50.402	59.7279	53.5773	48.581	52.8974	48.915	48.8986	47.1536	56.5525	64.0216	59.8483	56.8417	47.9498	62.9916	47.0427	48.2329	44.7051	46.4065	47.969	50.9224
64.1	51.9575	62.3721	56.774	55.3421	50.3904	59.7041	53.7701	48.6812	53.0005	48.8174	49.0585	47.1168	56.3559	64.0621	59.8361	56.8002	48.0505	62.8037	47.0154	48.2671	44.7672	46.2732	47.9962	50.911
64.2	51.9693	62.4466	56.7442	55.3902	50.3782	59.7085	53.8879	48.757	53.0728	48.7072	49.1896	47.068	56.1103	64.2044	59.7633	56.8919	48.2618	62.6967	46.8245	48.2719	44.8464	46.1447	47.9622	50.8708
64.3	52.0291	62.4028	56.6529	55.3662	50.2789	59.832	53.9993	48.8036	53.0132	48.6026	49.2788	47.0579	55.9572	64.3181	59.7344	57.0272	48.3506	62.698	46.6287	48.3634	44.8901	46.0804	47.8847	50.7395
64.4	52.1131	62.2777	56.6219	55.1939	50.1447	59.9558	54.0075	48.8347	52.8631	48.5445	49.2262	47.1117	55.8216	64.4061	59.7661	57.227	48.4041	62.7549	46.5252	48.5031	44.977	46.0522	47.8376	50.5814
64.5	52.0393	62.0815	56.5023	54.9917	50.0216	60.0382	53.8787	48.7894	52.7201	48.5385	49.062	47.123	55.7828	64.4668	59.7302	57.4442	48.3426	62.8921	46.3171	48.5594	45.063	46.0961	47.8893	50.5085
64.6	51.9924	61.8946	56.3964	54.7787	49.9199	60.1927	53.829	48.6392	52.6014	48.6044	48.8238	47.2393	55.756	64.3988	59.7125	57.5834	48.1767	63.0677	46.1417	48.6948	45.162	46.2236	47.8971	50.4171
64.7	51.9375	61.745	56.3586	54.5624	49.8694	60.3264	53.8766	48.506	52.5009	48.7275	48.617	47.3483	55.8659	64.303	59.6842	57.5384	48.0036	63.1828	46.1072	48.8839	45.2028	46.4211	47.8582	50.3064
64.8	51.8386	61.6728	56.4202	54.4027	49.8603	60.3177	53.887	48.3719	52.4249	48.9192	48.4164	47.4435	55.8772	64.1722	59.7166	57.4603	47.9392	63.2352	46.0697	48.997	45.1692	46.5225	47.9114	50.2638
64.9	51.794	61.6794	56.3958	54.3773	49.9006	60.2894	53.8795	48.2226	52.4352	49.0388	48.3651	47.4208	55.9753	63.9798	59.6962	57.3263	47.9332	63.2252	45.9586	48.9864	45.1155	46.5219	47.9659	50.2464
65	51.8499	61.7156	56.3667	54.4358	49.9442	60.3098	53.878	48.0784	52.4454	49.1281	48.3968	47.3619	56.0003	63.8178	59.6753	57.13	48.0123	63.0826	45.9581	48.9902	45.0612	46.4847	47.9044	50.1934
65.1	51.837	61.7708	56.315	54.5684	50.0147	60.2506	53.8038	48.0275	52.4325	49.1936	48.4695	47.2353	56.0155	63.6683	59.6064	57.0079	48.141	62.9096	46.0171	48.8624	44.9473	46.4292	47.9212	50.2234
65.2	51.8198	61.8082	56.2744	54.7256	49.9711	60.1588	53.6126	47.9742	52.3198	49.204	48.5564	47.092	55.9661	63.3526	59.5362	57.0418	48.2039	62.7656	45.9795	48.6596	44.8734	46.2769	47.9898	50.2372
65.3	51.8446	61.7301	56.2237	54.8518	49.9018	60.1711	53.4564	47.9593	52.2327	49.1356	48.7254	47.0092	56.0409	63.0576	59.3554	57.0381	48.2378	62.6803	45.9158	48.4734	44.8968	46.1745	47.9678	50.2636
65.4	51.7928	61.5725	56.2448	54.9438	49.8736	60.1944	53.419	47.9614	52.0932	49.1116	48.7918	46.988	56.0843	62.8002	59.1865	56.9981	48.2061	62.6604	45.8608	48.2744	44.9597	46.1174	47.9288	50.3048
65.5	51.7208	61.4598	56.2835	54.9646	49.9202	60.0922	53.3628	47.9797	51.8868	49.1324	48.8434	46.9827	56.1752	62.6236	59.0818	56.9285	48.1706	62.6838	45.7448	48.0814	44.9881	46.0245	47.9439	50.3008
65.6	51.7399	61.4402	56.3365	54.8861	49.9327	60.0317	53.3175	47.9267	51.685	49.1279	48.8449	47.0249	56.2448	62.5454	59.0238	56.8203	48.0738	62.7046	45.6468	47.9228	45.08	45.8608	47.8226	50.2404
65.7	51.8368	61.481	56.2999	54.6634	50.0658	60.0514	53.3296	47.8858	51.6203	49.0865	48.82	47.0672	56.2912	62.685	58.9767	56.6291	48.1111	62.7435	45.6454	47.7925	45.1183	45.7565	47.6381	50.2574
65.8	51.963	61.6356	56.2176	54.5557	50.1985	60.0126	53.3232	47.8543	51.562	49.0212	48.7733	47.0052	56.2423	62.8454	58.9889	56.5766	48.1591	62.7007	45.7574	47.6129	45.0752	45.684	47.4818	50.2213
65.9	52.0434	61.8387	56.1488	54.4524	50.1797	59.9488	53.3139	47.8187	51.5526	48.9098	48.7572	46.9312	56.1004	63.0022	59.0077	56.5765	48.214	62.5752	45.8788	47.5438	44.9581	45.6542	47.3154	50.1951
66	52.118	61.9509	56.141	54.3858	50.0601	60.0121	53.3682	47.8353	51.6109	48.694	48.7515	46.8809	55.8918	63.0628	58.9571	56.6025	48.2258	62.4758	46.0604	47.4887	44.7983	45.7233	47.154	50.252
66.1	52.0981	62.0068	56.1239	54.4346	49.964	60.0719	53.4335	48.0047	51.7294	48.5196	48.8121	46.8447	55.7407	63.1637	58.9809	56.7254	48.3099	62.4734	46.1743	47.5107	44.5552	45.8854	47.132	50.2784
66.2	52.0266	62.0015	56.194	54.6396	49.8693	60	53.5002	48.1488	51.8022	48.3966	48.8592	46.8289	55.635	63.1608	59.037	56.9736	48.2329	62.455	46.2256	47.5702	44.4105	46.0633	47.2262	50.2665
66.3	51.9766	61.9362	56.2889	54.7572	49.8184	59.93	53.5908	48.2653	51.9269	48.3771	48.7982	46.8203	55.5456	63.1346	59.0288	57.1122	48.1752	62.5215	46.1662	47.7225	44.3697	46.2125	47.3787	50.2707
66.4	52.1075	61.8537	56.3228	54.825	49.922	59.8887	53.6335	48.4364	52.0437	48.4625	48.694	46.8154	55.5636	63.1536	58.9944	57.2065	48.1646	62.6691	46.1031	47.8846	44.3904	46.3809	47.5898	50.2077
66.5	52.2878	61.8032	56.3018	54.9053	50.031	59.755	53.7115	48.5741	52.159	48.6365	48.6091	46.8222	55.688	63.1596	59.0426	57.2796	48.1998	62.8201	46.0285	48.0948	44.533	46.464	47.7472	50.1244
66.6	52.4594	61.7159	56.2787	54.9299	50.1545	59.6046	53.8052	48.5121	52.2356	48.7965	48.5678	46.8516	55.8165	63.0654	59.0002	57.1928	48.1304	62.8334	46.0106	48.3042	44.6909	46.561	47.8422	50.111
66.7	52.5883	61.6126	56.1782	54.8792	50.1826	59.5354	53.8488	48.3985	52.2256	49.007	48.5624	46.9279	55.9148	62.9728	58.9022	56.951	48.1726	62.8577	46.0158	48.4706	44.7526	46.5915	47.8856	50.0645
66.8	52.6032	61.555	56.0004	54.7329	50.1182	59.471	53.8432	48.2565	52.1038	49.0671	48.677	47.106	56.0435	62.9321	58.922	56.7177	48.1351	62.8163	46.0515	48.5096	44.7235	46.6031	47.829	50.0557
66.9	52.4865	61.5252	55.86	54.6409	49.9452	59.408	53.7427	48.0052	51.9732	48.9416	48.882	47.2624	56.0857	62.9649	59.0505	56.501	48.0191	62.7339	46.0914	48.3902	44.6233	46.5142	47.6698	50.128
67	52.2913	61.4916	55.7316	54.4842	49.7904	59.4151	53.5233	47.8046	51.7911	48.7967	49.0221	47.3855	56.0118	63.0885	59.1068	56.351	47.8633	62.6738	46.1223	48.1496	44.4522	46.4495	47.593	50.1648
67.1	52.1635	61.3975	55.5766	54.3098	49.599	59.4127	53.2032	47.7282	51.6057	48.6948	49.0335	47.4043	55.8102	63.3473	59.19	56.2908	47.7946	62.6757	46.1426	47.8569	44.3123	46.3154	47.5197	50.1347
67.2	52.1515	61.2723	55.5313	54.1898	49.4734	59.4281	52.966	47.7853	51.5438	48.4963	49.0403	47.3268	55.6397	63.6633	59.3004	56.299	47.6458	62.5954	46.1233	47.5809	44.2225	46.2266	47.4341	50.1578
67.3	52.2532	61.1108	55.6353	54.1458	49.4208	59.4478	52.7834	47.88	51.5956	48.3843	49.0035	47.121	55.5287	63.9217	59.2774	56.3064	47.5454	62.5683	46.1049	47.4375	44.1544	46.2036	47.4029	50.1901
67.4	52.34	60.9281	55.756	54.0788	49.398	59.4706	52.7463	48.1333	51.6452	48.435	48.8996	46.9476	55.5499	64.0113	59.1832	56.3176	47.4943	62.5759	46.0814	47.4756	44.2011	46.2532	47.5077	50.2096
67.5	52.3991	60.8506	55.8518	54.0772	49.4126	59.6101	52.8565	48.3444	51.7356	48.5	48.82	46.7263	55.6645	64.0143	59.1655	56.3092	47.5075	62.5041	46.098	47.5683	44.2691	46.3168	47.5619	50.2638
67.6	52.479	60.8743	55.9941	54.1316	49.475	59.7597	53.1357	48.4992	51.7848	48.5344	48.8138	46.5812	55.853	63.8185	59.1182	56.3091	47.5395	62.4848	46.141	47.6609	44.4009	46.4128	47.6885	50.3172
67.7	52.437	61.0299	56.0446	54.1618	49.4833	59.8612	53.3433	48.5623	51.7934	48.6364	48.7426	46.5596	55.983	63.5677	58.9931	56.311	47.6326	62.5818	46.2718	47.7949	44.5324	46.4925	47.8312	50.3235
67.8	52.196	61.1956	56.0485	54.2677	49.4536	59.9916	53.6213	48.5912	51.7271	48.757	48.6717	46.6033	56.0246	63.3166	58.977	56.3642	47.7342	62.6194	46.3746	47.9332	44.685	46.5002	48.0509	50.2997
67.9	52.0019	61.3513	56.0632	54.3744	49.429	60.0446	53.8835	48.4746	51.6371	48.8119	48.5497	46.6145	55.958	63.1166	58.9063	56.4096	47.8653	62.5818	46.4288	47.9918	44.7938	46.429	48.1371	50.2437
68	51.8212	61.4043	56.075	54.4616	49.4178	59.8658	54.1229	48.2914	51.5032	48.8478	48.4174	46.7412	55.8214	62.9892	58.7312	56.421	47.9468	62.5873	46.405	48.0825	44.9343	46.2889	48.2147	50.1713
68.1	51.5446	61.4465	56.0833	54.5063	49.3609	59.6856	54.254	48.1852	51.4529	48.8254	48.2624	46.8475	55.7064	62.9479	58.5761	56.4408	47.9692	62.5272	46.3214	48.2199	44.9422	46.1211	48.1629	50.137
68.2	51.3162	61.4066	56.1398	54.4264	49.37	59.5027	54.4372	48.1366	51.4132	48.7663	48.1904	46.7797	55.6436	62.8812	58.5812	56.4571	47.9542	62.4153	46.139	48.2796	44.955	45.9399	48.1153	50.1568
68.3	51.2927	61.3557	56.211	54.2019	49.4349	59.2752	54.4777	48.0729	51.4024	48.687	48.0881	46.7103	55.585	62.811	58.5271	56.4	47.9127	62.2799	46.0486	48.2364	44.9744	45.7768	48.0006	50.148
68.4	51.2426	61.309	56.2334	53.952	49.5273	59.137	54.4474	48.0185	51.4717	48.5799	48.1098	46.6933	55.5386	62.744	58.4949	56.3875	47.8452	62.1809	46.0756	48.2204	44.9345	45.6925	47.9862	50.1437
68.5	51.2227	61.2252	56.2525	53.6528	49.5637	59.1017	54.2422	48.0605	51.6584	48.5273	48.275	46.6634	55.5897	62.5786	58.5794	56.3966	47.7964	62.042	46.1106	48.1789	44.8412	45.6829	47.9831	50.1622
68.6	51.2503	61.1737	56.2085	53.3458	49.6263	59.0557	54.078	48.0432	51.8614	48.5804	48.4767	46.6345	55.6979	62.3896	58.7046	56.4007	47.7675	61.8985	46.1046	48.0834	44.8592	45.6486	48.0817	50.2063
68.7	51.2834	61.1478	56.1827	53.2438	49.6312	59.0807	53.9585	47.9609	52.0176	48.69	48.6388	46.7192	55.8026	62.2238	58.7139	56.3207	47.7622	61.791	46.1467	48.0199	44.8736	45.649	48.1249	50.1511
68.8	51.3064	61.1171	56.0404	53.3257	49.6468	59.1283	53.9353	47.9443	52.1482	48.7601	48.8703	46.8098	55.9576	62.1452	58.8352	56.2424	47.8246	61.7906	46.0856	48.0627	44.8537	45.6864	48.1236	50.1192
68.9	51.3754	61.0902	55.8792	53.453	49.6036	59.1802	54.0001	48.0054	52.2111	48.8886	49.1271	46.8939	56.1698	62.1424	58.9937	56.142	47.8939	61.7187	45.9394	48.0715	44.8933	45.7573	48.1096	50.1056
69	51.4815	61.1011	55.786	53.6286	49.535	59.289	54.1604	48.0404	52.2244	48.9214	49.2381	46.8816	56.2595	62.2624	58.993	56.107	47.9764	61.6622	45.8378	48.0595	44.9394	45.7932	48.0726	50.0461
69.1	51.6173	61.015	55.7656	53.8573	49.4194	59.4583	54.2028	48.0437	52.1328	48.8835	49.3145	46.9709	56.294	62.4773	58.8669	56.036	48.0433	61.6336	45.8445	48.0341	44.8618	45.9173	47.9542	49.9159
69.2	51.786	60.9108	55.621	53.9524	49.29	59.5318	54.1568	48.0821	52.105	48.768	49.4085	47.0901	56.3177	62.6701	58.6931	56.1276	48.1279	61.6233	45.858	48.0886	44.7678	46.0555	47.9251	49.8711
69.3	51.8778	60.9453	55.5559	53.8655	49.0832	59.6263	53.9824	48.1097	52.1317	48.7154	49.4874	47.244	56.2971	62.7925	58.3376	56.2801	48.1809	61.5766	45.9193	48.0869	44.6605	46.1342	47.9371	49.7845
69.4	51.91	61.0472	55.5294	53.7972	48.8775	59.6464	53.714	48.0829	52.1556	48.5979	49.429	47.3503	56.1476	62.8525	57.9822	56.3795	48.1959	61.7172	46.0313	48.0766	44.4912	46.1373	47.8932	49.6853
69.5	51.9066	61.1595	55.431	53.764	48.744	59.5291	53.4471	48.0182	52.0678	48.504	49.393	47.466	56.1259	62.8924	57.7458	56.3432	48.1653	61.8849	46.1284	48.107	44.3154	46.1703	47.8526	49.6378
69.6	51.9075	61.2576	55.3123	53.6956	48.7099	59.4041	53.3235	47.9741	52.0214	48.4144	49.376	47.4062	56.0588	62.8307	57.6585	56.3422	48.129	62.0397	46.173	48.1607	44.3207	46.1526	47.8336	49.6467
69.7	51.8093	61.3086	55.3235	53.7397	48.6961	59.3618	53.2426	47.9625	51.9137	48.3787	49.3073	47.2983	55.9994	62.8789	57.6758	56.2435	48.0692	62.1528	46.2238	48.074	44.3177	46.0761	47.7088	49.6558
69.8	51.7407	61.1162	55.3195	53.8722	48.7248	59.2982	53.2988	47.9242	51.7421	48.3571	49.1552	47.0946	55.8664	62.9938	57.8249	56.1754	47.9459	62.1986	46.2726	47.9151	44.4162	46.0038	47.5629	49.7691
69.9	51.6764	60.8878	55.3236	53.9326	48.8845	59.3608	53.3412	47.9243	51.621	48.44	49.0548	46.9044	55.7873	63.0482	57.9915	56.2227	47.8617	62.1484	46.2961	47.7219	44.6057	45.8882	47.4712	49.9566
70	51.5866	60.7432	55.3692	53.9388	49.0518	59.5504	53.3535	47.9559	51.6306	48.572	48.9963	46.7351	55.5941	63.0232	58.1416	56.322	47.7975	62.1252	46.3022	47.509	44.8386	45.7754	47.447	50.0837
70.1	51.4596	60.747	55.4191	53.9718	49.1461	59.6469	53.2938	48.0553	51.7036	48.696	48.9599	46.6544	55.4273	63.0754	58.267	56.3891	47.7395	62.1509	46.3144	47.3081	44.893	45.7064	47.4854	50.1091
70.2	51.4316	60.8126	55.4107	53.9326	49.3355	59.8116	53.1721	48.1184	51.7849	48.7638	48.9587	46.5507	55.2484	62.9889	58.3306	56.4921	47.6659	62.1752	46.2521	47.2028	44.9515	45.6668	47.5936	50.0886
70.3	51.4011	61.0196	55.397	53.9358	49.42	60.0087	53.0018	48.1828	51.8637	48.786	49.0565	46.4846	55.1714	62.7743	58.369	56.5258	47.6977	62.2791	46.1659	47.2302	44.9115	45.7298	47.6974	49.9616
70.4	51.4234	61.2285	55.4088	53.9732	49.3842	60.0718	52.9164	48.1424	51.891	48.7416	49.1275	46.4982	55.1255	62.6824	58.3883	56.4159	47.7652	62.2856	46.0668	47.3882	44.7634	45.9299	47.7325	49.6929
70.5	51.4808	61.3472	55.4797	53.99	49.3218	60.0941	52.9407	48.0306	51.8213	48.7198	49.0309	46.6031	55.1124	62.6657	58.4761	56.305	47.7686	62.2547	45.928	47.5401	44.5871	46.113	47.7282	49.5142
70.6	51.5748	61.3757	55.5474	53.9036	49.2331	60.226	52.9908	47.8931	51.6466	48.7248	48.8886	46.6466	55.0633	62.5983	58.5424	56.2793	47.7334	62.2295	45.7728	47.736	44.476	46.206	47.6878	49.4692
70.7	51.6754	61.4031	55.6424	53.8466	49.0111	60.1494	53.114	47.7436	51.5488	48.7161	48.7976	46.7596	55.0199	62.5735	58.6483	56.2166	47.708	62.1548	45.7026	47.932	44.4106	46.3057	47.7008	49.487
70.8	51.754	61.4084	55.799	53.6992	48.9941	60.0101	53.2349	47.6267	51.5455	48.7222	48.6262	46.9349	54.9981	62.6681	58.69	56.202	47.5819	62.0334	45.7064	48.0572	44.349	46.2722	47.7617	49.5557
70.9	51.789	61.3227	55.9003	53.5877	48.9934	59.9106	53.3468	47.6452	51.5486	48.7441	48.442	47.039	55.0198	62.7062	58.6654	56.3132	47.3634	61.9991	45.7768	48.0792	44.4513	46.1983	47.8813	49.7749
71	51.8525	61.2107	55.8447	53.5066	48.9458	59.7599	53.4002	47.761	51.6412	48.7128	48.4358	47.0874	55.0166	62.6661	58.4839	56.4788	47.3209	61.986	45.9737	48.1739	44.5548	46.204	47.9647	49.9344
71.1	51.8427	61.0719	55.7278	53.5354	48.9116	59.556	53.4288	47.8193	51.819	48.702	48.3895	47.2377	55.0823	62.6082	58.2902	56.577	47.4154	61.88	46.2483	48.2352	44.6708	46.314	47.9608	50.0276
71.2	51.7288	60.9798	55.5619	53.5093	48.973	59.527	53.4221	47.8635	51.8936	48.7774	48.2714	47.3605	55.1344	62.6116	58.0958	56.7508	47.5946	61.8718	46.5638	48.2488	44.6918	46.424	47.8643	50.0871
71.3	51.6556	60.9271	55.3876	53.5706	48.9332	59.5327	53.3972	47.8968	51.8758	48.8578	48.223	47.3935	55.1565	62.5657	57.9744	56.8694	47.8079	61.9236	46.7904	48.2804	44.777	46.604	47.7913	50.155
71.4	51.5918	60.9967	55.2846	53.6346	48.8648	59.6108	53.3492	47.8748	51.8793	48.8663	48.2886	47.3911	55.1062	62.4572	57.9838	56.9492	48.027	62.0548	46.9077	48.3106	44.7045	46.6715	47.7401	50.1105
71.5	51.4743	61.0898	55.2529	53.7736	48.8587	59.7893	53.3402	47.8206	51.8176	48.7982	48.337	47.3619	55.1556	62.3911	58.1614	57.0164	48.0198	62.2026	46.9527	48.2418	44.6201	46.5695	47.7697	50.0406
71.6	51.3905	61.2323	55.2858	53.8947	48.9484	59.9389	53.4097	47.8104	51.7048	48.6512	48.4881	47.2496	55.246	62.3991	58.3016	57.0376	47.8788	62.4348	46.9071	48.177	44.5322	46.4198	47.9638	49.9483
71.7	51.3379	61.3144	55.4065	53.9852	48.9926	59.9676	53.539	47.8254	51.6278	48.4916	48.6513	47.0492	55.3626	62.3472	58.4484	56.9748	47.5806	62.6524	46.7406	48.1522	44.5356	46.2925	48.1563	49.8411
71.8	51.267	61.3522	55.4788	53.9956	49.0132	59.9708	53.6991	47.7602	51.555	48.2746	48.8343	46.953	55.4391	62.2392	58.5622	56.9046	47.3031	62.7525	46.5905	48.0634	44.4818	46.1309	48.2076	49.7382
71.9	51.1678	61.2369	55.4685	53.9612	49.0974	59.8678	53.8604	47.6876	51.4766	48.1442	48.9816	46.8684	55.5763	62.1774	58.5666	56.7441	47.0539	62.7303	46.529	48.0258	44.467	46.0832	48.1788	49.6813
72	51.0641	61.1652	55.5369	53.8357	49.1594	59.6595	53.9827	47.6348	51.4811	48.0765	49.0733	46.762	55.6128	62.1411	58.4487	56.5096	46.9695	62.5851	46.4198	48.0623	44.4303	46.1313	48.0742	49.6588
72.1	51.015	61.0962	55.6518	53.6669	49.1507	59.5077	54.0044	47.5968	51.5014	48.0638	49.0959	46.7038	55.5056	62.0559	58.3612	56.3466	46.9438	62.414	46.3513	48.053	44.405	46.1835	47.7646	49.7021
72.2	50.9996	60.972	55.6956	53.5623	49.1502	59.3758	53.9	47.5718	51.6052	48.0392	49.1734	46.6982	55.3589	61.9922	58.3034	56.2193	47.0151	62.1985	46.3069	47.9878	44.3324	46.1606	47.4373	49.7035
72.3	50.9561	60.846	55.7123	53.4748	49.1503	59.3104	53.784	47.626	51.775	48.0852	49.1702	46.6057	55.2814	62.086	58.2196	56.1683	47.0307	62.0862	46.2664	47.9839	44.3092	46.1545	47.2225	49.6941
72.4	50.9568	60.9106	55.7588	53.3761	49.1538	59.3523	53.6792	47.7488	51.9641	48.0835	49.1046	46.5686	55.1399	62.2671	58.1059	56.2612	47.0462	62.0495	46.1232	47.9535	44.2958	46.1308	47.068	49.6707
72.5	50.9116	60.918	55.6393	53.2368	49.1528	59.461	53.4877	47.818	52.0987	48.1238	49.0859	46.582	55.0568	62.3939	58.0263	56.4486	47.0096	62.1686	46.05	47.8545	44.318	46.1465	46.943	49.636
72.6	50.7715	60.9174	55.389	53.1236	49.1819	59.5054	53.3327	47.9034	52.2385	48.1654	49.0691	46.6183	55.1104	62.5267	57.9682	56.6124	46.9411	62.2364	45.9592	47.7656	44.3215	46.151	47.0486	49.5762
72.7	50.6795	61.0168	55.184	53.0325	49.2469	59.5694	53.2525	48.0162	52.2842	48.1525	48.941	46.7327	55.2352	62.6836	57.819	56.7359	46.8178	62.2698	45.9341	47.7783	44.3416	46.2271	47.2796	49.6657
72.8	50.5964	61.1093	55.0381	53.0049	49.3791	59.4152	53.1761	48.1595	52.2821	48.0899	48.8558	46.8686	55.3226	62.6836	57.6825	56.84	46.7561	62.2624	45.924	47.8444	44.3314	46.3198	47.519	49.7015
72.9	50.514	60.9908	54.8704	53.0581	49.4339	59.0757	53.1212	48.1923	52.2564	48.0178	48.8146	46.9907	55.4848	62.5538	57.7247	56.8276	46.707	62.1745	46.0046	47.8922	44.3498	46.3773	47.7543	49.7333
73	50.5976	60.8919	54.8088	53.1805	49.4491	58.6816	53.1724	48.3021	52.2008	47.9364	48.7304	47.0596	55.6273	62.3982	57.7645	56.7373	46.7338	61.926	46.0402	47.9429	44.4262	46.3628	47.9998	49.8012
73.1	50.7649	60.7664	54.8511	53.313	49.3424	58.399	53.2225	48.3482	52.1651	47.8807	48.7138	47.0533	55.6924	62.1902	57.7517	56.6029	46.8136	61.7945	46.0645	47.9834	44.5318	46.2982	48.0389	49.9468
73.2	50.8286	60.5733	54.85	53.4652	49.1396	58.2175	53.2788	48.3632	52.087	47.8326	48.8558	47.0256	55.7139	61.9089	57.7458	56.5262	46.998	61.7197	46.0044	47.8556	44.6522	46.1937	47.9871	49.97
73.3	50.9615	60.4056	54.8245	53.5576	48.9096	58.3264	53.361	48.3425	51.9336	47.8124	49.0068	47.0321	55.7522	61.6821	57.7731	56.3564	47.2211	61.6047	45.9554	47.6385	44.7172	46.0549	47.8844	50.0865
73.4	51.0777	60.4183	54.8498	53.5326	48.8048	58.6271	53.3359	48.4144	51.7487	47.8642	49.0846	47.0372	55.7775	61.5374	57.6506	56.251	47.4822	61.4918	45.8792	47.4766	44.7525	45.8953	47.7633	50.1854
73.5	51.1183	60.4345	54.9128	53.5339	48.7748	58.9277	53.3226	48.4658	51.5724	47.9079	49.1997	47.1223	55.7645	61.5548	57.5087	56.1918	47.6795	61.5427	45.8305	47.3865	44.6887	45.8332	47.6409	50.2343
73.6	51.134	60.4366	54.9902	53.5355	48.8568	59.105	53.3096	48.4993	51.3615	47.9472	49.2638	47.2401	55.774	61.7355	57.4282	56.1965	47.8638	61.4298	45.8008	47.3503	44.572	45.9018	47.6156	50.1208
73.7	51.2149	60.4934	55.0715	53.4304	49.0088	59.1175	53.2326	48.5058	51.2211	48.0947	49.2153	47.2765	55.7629	61.956	57.4303	56.1641	47.9388	61.2282	45.8329	47.463	44.438	45.9968	47.5578	50.0134
73.8	51.2268	60.5725	55.1605	53.2942	49.086	58.9726	53.0966	48.5166	51.2084	48.2233	49.1011	47.2827	55.6679	62.1358	57.4596	56.136	47.9278	61.1239	45.8741	47.5934	44.3792	46.1176	47.503	49.8194
73.9	51.2621	60.5255	55.2346	53.2293	49.0243	58.767	53.0212	48.4737	51.2087	48.2802	49.0355	47.2815	55.4566	62.2989	57.5371	56.0819	47.8913	61.1096	45.9303	47.6534	44.3614	46.2567	47.4439	49.693
74	51.2452	60.5019	55.2816	53.1392	48.9401	58.6883	52.8483	48.3247	51.3149	48.3739	48.926	47.2362	55.3035	62.3212	57.681	56.0242	47.7733	61.0307	45.9644	47.6124	44.4096	46.2603	47.3783	49.6442
74.1	51.2526	60.4944	55.1962	53.0794	48.8464	58.6815	52.6506	48.2588	51.4575	48.4097	48.7818	47.219	55.1164	62.203	57.8371	55.9504	47.5987	61.0404	45.9818	47.5431	44.5019	46.163	47.3236	49.7734
74.2	51.2925	60.4079	55.134	53.1608	48.709	58.8019	52.5828	48.249	51.6115	48.3664	48.6555	47.263	54.9458	62.0716	57.9799	55.947	47.4836	61.1998	46.0222	47.4478	44.5888	46.04	47.2843	49.9208
74.3	51.3812	60.2838	55.0697	53.3043	48.6177	58.9956	52.5828	48.2133	51.7513	48.3284	48.6496	47.2666	54.8156	61.9844	58.1064	56.1065	47.414	61.3152	46.0179	47.3717	44.604	45.9125	47.2052	50.1149
74.4	51.475	60.2646	55.0141	53.4454	48.6178	59.1786	52.657	48.1684	51.9669	48.328	48.7096	47.1913	54.7544	61.9203	58.261	56.315	47.281	61.3909	45.9339	47.339	44.5755	45.8555	47.1086	50.2662
74.5	51.579	60.2439	54.981	53.6037	48.6175	59.1897	52.8098	48.2311	52.0738	48.2806	48.8302	47.0929	54.661	61.9503	58.3816	56.5144	47.236	61.4579	45.8226	47.407	44.5076	45.8836	46.9429	50.3538
74.6	51.6226	60.2414	55.064	53.6404	48.6199	59.1666	53.0172	48.2716	52.097	48.2692	48.9979	46.9283	54.6396	61.9797	58.4963	56.6773	47.2355	61.5638	45.7746	47.4508	44.4059	45.9407	46.7741	50.286
74.7	51.6021	60.3845	55.1674	53.574	48.7011	59.1218	53.1685	48.2865	52.1189	48.2699	49.149	46.7549	54.6841	62.0767	58.6022	56.6808	47.1951	61.5503	45.6975	47.4614	44.3139	46.0297	46.6707	50.2283
74.8	51.5175	60.5797	55.3184	53.475	48.8073	59.0597	53.2597	48.303	52.0702	48.3272	49.1924	46.6723	54.8264	62.2156	58.691	56.498	47.1377	61.6072	45.6736	47.4822	44.3044	46.0769	46.6729	50.1622
74.9	51.3858	60.7539	55.4245	53.3914	48.8522	59.0102	53.2688	48.3421	51.9252	48.4336	49.2141	46.7106	55.0738	62.3078	58.7616	56.2852	47.2134	61.6421	45.7644	47.4607	44.294	46.0646	46.7411	50.0393
75	51.315	60.8423	55.4512	53.2604	48.8481	59.0535	53.3226	48.3457	51.7478	48.4822	49.1947	46.8521	55.3452	62.2883	58.8691	56.0719	47.2878	61.6448	45.9343	47.3471	44.3218	46.0232	46.9289	49.8668
75.1	51.3142	60.9121	55.4161	53.245	48.8293	59.1708	53.3693	48.3057	51.6322	48.4699	49.2026	47.1067	55.5396	62.302	58.9681	55.9249	47.3762	61.534	46.015	47.2485	44.3845	45.9635	47.1564	49.7648
75.2	51.2629	60.8503	55.3282	53.2785	48.7967	59.214	53.3642	48.1808	51.5278	48.441	49.2346	47.3546	55.6312	62.2539	58.9981	55.9265	47.5343	61.4932	46.0743	47.1735	44.4794	45.876	47.4032	49.6275
75.3	51.215	60.7128	55.0932	53.3616	48.7475	59.2008	53.3656	48.0714	51.4658	48.3968	49.3213	47.5171	55.6333	62.1754	58.9848	56.099	47.7033	61.3018	46.058	47.0562	44.5902	45.8832	47.6207	49.5158
75.4	51.2255	60.5122	54.9051	53.4021	48.7384	59.2047	53.3999	47.9672	51.4358	48.3124	49.3357	47.6282	55.5038	62.0749	58.8941	56.2338	47.7653	61.1652	45.9543	47.0197	44.7164	45.9168	47.8511	49.5254
75.5	51.2029	60.4262	54.7383	53.5348	48.7571	59.33	53.3334	47.9816	51.489	48.3158	49.339	47.6132	55.3294	62.0251	58.704	56.3381	47.7954	61.0823	45.7857	47.0773	44.7314	45.9971	48.0138	49.6333
75.6	51.1069	60.3702	54.6482	53.6969	48.8056	59.3178	53.2597	48.0605	51.5529	48.3714	49.2628	47.475	55.2226	62.0164	58.4394	56.3777	47.8108	61.1243	45.6794	47.185	44.6894	46.1372	48.0718	49.6867
75.7	51.1176	60.328	54.6055	53.7902	48.7882	59.4097	53.1814	48.2664	51.5528	48.4158	49.238	47.3509	55.1408	62.013	58.201	56.3528	47.7125	61.1291	45.5454	47.2904	44.5696	46.3027	48.0193	49.7943
75.8	51.2304	60.2986	54.7175	53.8502	48.7552	59.5487	53.1487	48.4879	51.5637	48.4069	49.1834	47.2757	55.0403	61.9349	57.9208	56.2106	47.5816	61.1594	45.4672	47.4959	44.3885	46.4456	47.9166	49.9124
75.9	51.2786	60.3207	54.8422	53.933	48.6728	59.6818	53.0826	48.6566	51.5551	48.3334	49.1352	47.1967	54.9982	61.8594	57.6768	56.0799	47.425	61.1064	45.4046	47.6636	44.2101	46.5908	47.7291	49.9491
76	51.2437	60.3008	54.9919	53.8572	48.6279	59.5768	53.0964	48.6694	51.488	48.3237	49.0637	47.1468	55.028	61.8242	57.4624	55.9932	47.351	61.0291	45.4452	47.7546	44.2004	46.6679	47.5657	49.9443
76.1	51.2311	60.2753	55.0944	53.6394	48.5244	59.5819	53.1036	48.6408	51.4536	48.4197	49.073	47.151	55.0563	61.7813	57.3215	55.9066	47.2896	60.9083	45.4779	47.8462	44.3055	46.6676	47.4404	49.967
76.2	51.1428	60.2067	55.1718	53.46	48.4908	59.5003	53.1912	48.547	51.5112	48.607	49.0084	47.09	55.1154	61.7201	57.219	55.7984	47.362	60.7909	45.5959	47.8913	44.5023	46.648	47.3589	49.9121
76.3	50.9275	60.1965	55.1814	53.2864	48.4342	59.4063	53.2292	48.4699	51.5165	48.8496	48.9377	47.0306	55.2334	61.7705	57.3102	55.6638	47.4836	60.8207	45.7285	47.8326	44.7189	46.5898	47.3189	49.8054
76.4	50.6948	60.248	55.1112	53.0849	48.4428	59.2652	53.3002	48.4152	51.5892	49.1678	48.9426	46.998	55.3743	61.8692	57.5071	55.5099	47.666	60.949	45.8853	47.7111	44.9564	46.5247	47.2492	49.7048
76.5	50.5645	60.2989	55.0588	53.0228	48.386	59.2291	53.2784	48.3608	51.6554	49.3207	49.0529	46.9667	55.4626	61.8433	57.747	55.3397	47.7474	61.0442	45.9439	47.5897	45.1152	46.5024	47.1656	49.568
76.6	50.4202	60.356	55.0303	53.0698	48.3022	59.1446	53.2377	48.2757	51.6678	49.3108	49.0671	46.9333	55.4063	61.6432	57.9762	55.2455	47.7558	61.1287	45.9752	47.386	45.1252	46.514	47.1117	49.5047
76.7	50.3612	60.5814	54.9959	53.1186	48.1124	59.0946	53.214	48.2262	51.5636	49.203	49.0252	46.9571	55.3126	61.447	58.2365	55.2267	47.6661	61.2299	45.9429	47.2698	45.0423	46.5434	47.0502	49.533
76.8	50.3668	60.7003	54.976	53.1428	47.9744	59.0642	53.2186	48.1312	51.5381	49.0977	48.9647	46.9013	55.228	61.1937	58.3788	55.3462	47.5282	61.1701	45.8177	47.1511	44.9589	46.5396	46.9768	49.5577
76.9	50.4747	60.7088	54.9676	53.1824	47.8066	59.074	53.2435	48.1568	51.4951	48.9516	48.8323	46.789	55.0264	60.936	58.338	55.5808	47.422	60.9904	45.682	47.1242	44.827	46.4507	47.0045	49.6391
77	50.5723	60.667	54.9208	53.1257	47.7228	59.1019	53.3422	48.2272	51.591	48.8666	48.6294	46.7389	54.8686	60.9114	58.2198	55.8258	47.4434	60.9376	45.5767	47.1944	44.6525	46.3741	47.0516	49.8323
77.1	50.7485	60.5853	54.8266	53.0235	47.7523	59.1423	53.436	48.378	51.6926	48.8393	48.4546	46.6371	54.8892	61.1285	58.0688	56.0335	47.5497	60.8931	45.5314	47.3136	44.6157	46.29	47.0868	49.9425
77.2	50.9174	60.3863	54.7234	52.9211	47.8288	59.1303	53.4019	48.5052	51.8503	48.8251	48.3574	46.4835	54.9637	61.4122	57.8194	56.2004	47.6553	60.8684	45.5779	47.362	44.5869	46.1768	47.1581	50.052
77.3	51.0308	60.2835	54.6452	52.8514	47.8766	59.0977	53.4162	48.5678	51.9356	48.6979	48.2928	46.4091	54.9872	61.734	57.5372	56.2366	47.7514	60.9625	45.7788	47.4922	44.535	46.1458	47.2317	50.1899
77.4	51.0769	60.2068	54.6514	52.8045	47.9656	59.073	53.3602	48.4902	52.0163	48.5644	48.2927	46.377	55.1375	62.0899	57.4318	56.1776	47.7262	61.1878	45.9692	47.5822	44.4788	46.188	47.2865	50.304
77.5	51.1035	60.1352	54.6803	52.7836	47.9874	59.0504	53.2436	48.3847	51.9768	48.3743	48.245	46.285	55.2142	62.322	57.463	56.0826	47.5216	61.2821	46.1272	47.5877	44.4462	46.141	47.2683	50.3011
77.6	51.0938	60.0476	54.7387	52.7356	47.9163	59.0441	53.1981	48.1581	51.9321	48.2158	48.2892	46.3004	55.2652	62.4218	57.5098	55.924	47.2976	61.3047	46.2364	47.5754	44.294	46.0833	47.2097	50.2897
77.7	51.0144	60.0022	54.7934	52.6984	47.9001	59.1206	53.2217	47.912	51.8567	48.0566	48.3497	46.3546	55.2419	62.4348	57.5823	55.7695	47.115	61.2707	46.1568	47.585	44.2016	46.04	47.1461	50.1888
77.8	50.9972	59.9757	54.7724	52.6354	47.9282	59.1893	53.1559	47.8372	51.8185	47.973	48.4143	46.4016	55.1506	62.4493	57.6347	55.6976	46.9811	61.178	45.9991	47.5599	44.155	45.9491	47.0805	50.066
77.9	50.9705	60.0033	54.6791	52.5382	47.919	59.1956	53.1592	47.7978	51.7534	47.956	48.3486	46.4901	54.9927	62.4146	57.5557	55.6262	46.9627	61.0084	45.9206	47.5608	44.1747	45.9016	46.9622	49.8356
78	50.9304	60.1116	54.6006	52.5014	47.9707	59.1536	53.2443	47.8095	51.7691	48.1227	48.3722	46.573	54.9116	62.294	57.3875	55.5938	47.0476	60.8663	45.8503	47.5798	44.2086	45.9256	46.8784	49.6881
78.1	50.8131	60.3012	54.5406	52.5556	48.1615	59.0919	53.2232	47.9136	51.7888	48.2082	48.3239	46.6092	54.7441	62.1933	57.2434	55.6416	47.1195	60.8545	45.7324	47.6984	44.3116	45.9909	46.8435	49.6032
78.2	50.6718	60.443	54.5333	52.6406	48.3628	58.9798	53.2066	48.0116	51.8926	48.2368	48.2269	46.6646	54.6366	62.1112	57.1334	55.6971	47.1748	60.8666	45.765	47.853	44.4064	46.0726	46.8034	49.5909
78.3	50.5317	60.517	54.6018	52.7009	48.5374	58.8674	53.2191	47.9488	51.9425	48.2246	48.1468	46.7077	54.7146	61.9524	57.1362	55.7546	47.2582	60.8272	45.7939	47.956	44.4426	46.1974	46.7686	49.6468
78.4	50.4188	60.505	54.7052	52.8073	48.7067	58.8635	53.1639	47.9278	51.9142	48.183	48.2479	46.6708	54.7829	61.8242	57.2246	55.8065	47.269	60.7785	45.7886	48.0266	44.4454	46.2748	46.7412	49.8931
78.5	50.3398	60.4531	54.7863	52.8999	48.7846	58.8966	53.0352	47.9421	51.7214	48.0158	48.3344	46.6719	54.7793	61.7795	57.2971	55.8311	47.268	60.764	45.801	48.0885	44.4314	46.3484	46.7654	50.0926
78.6	50.3642	60.3086	54.8249	52.9678	48.6351	58.9535	52.9453	47.9412	51.5469	47.9298	48.4366	46.6021	54.7896	61.7399	57.4031	55.8825	47.2021	60.6904	45.923	48.0259	44.4235	46.3534	46.8041	50.2569
78.7	50.4366	60.2014	54.7974	52.953	48.385	59.0446	52.8187	47.9511	51.3395	47.9501	48.59	46.5434	54.7841	61.7536	57.5486	55.8848	47.1612	60.6538	46.0292	47.8888	44.447	46.3274	46.8456	50.4074
78.8	50.4615	60.1058	54.6916	52.9394	48.1274	59.1799	52.645	48.0316	51.2237	48.1032	48.7004	46.5383	54.6799	61.786	57.7063	55.8087	47.0378	60.7003	46.0796	47.813	44.4787	46.247	46.8844	50.4541
78.9	50.456	60.079	54.5989	52.9317	47.9072	59.1786	52.5278	48.0534	51.2538	48.2397	48.6745	46.5675	54.6464	61.7459	57.8328	55.804	46.9548	60.7814	46.0702	47.7681	44.4772	46.1518	47.036	50.3442
79	50.4583	60.0716	54.4758	52.8669	47.7887	59.1597	52.4481	47.9526	51.4403	48.3838	48.6312	46.5396	54.6972	61.5972	58.0453	55.8453	46.9212	60.8349	46.0863	47.7612	44.4698	46.0781	47.1611	50.2066
79.1	50.4405	60.1582	54.3852	52.7436	47.8757	59.1152	52.4244	47.8401	51.5888	48.5059	48.568	46.5616	54.7716	61.467	58.184	55.7638	47.0166	60.849	46.0231	47.7667	44.4592	46.0741	47.2938	50.0863
79.2	50.4966	60.1643	54.339	52.7027	48.0948	59.0204	52.4664	47.7917	51.7242	48.6036	48.5281	46.6063	54.7982	61.3196	58.2504	55.7442	47.1429	60.8421	45.9381	47.7713	44.3332	46.0825	47.3081	50.0133
79.3	50.6266	60.1585	54.4218	52.7604	48.2647	58.8861	52.5757	47.752	51.8318	48.6146	48.5727	46.5892	54.8242	61.267	58.1768	55.7864	47.2961	60.8103	45.9209	47.6677	44.2408	46.0879	47.3516	50.0148
79.4	50.8086	60.1114	54.4469	52.7408	48.3615	58.88	52.6398	47.6716	51.8711	48.6424	48.6984	46.582	54.8064	61.3016	58.0953	55.783	47.4461	60.7393	45.9009	47.464	44.1912	46.0988	47.2445	50.017
79.5	50.9442	60.001	54.4864	52.7657	48.4072	58.9083	52.6865	47.6798	51.8929	48.6714	48.7884	46.6849	54.7374	61.5007	57.9658	55.7468	47.5078	60.6989	45.8566	47.2288	44.1846	46.0714	47.1295	50.0578
79.6	51.0425	59.8588	54.5377	52.8361	48.3463	58.9558	52.6938	47.7164	51.9891	48.6976	48.8292	46.8661	54.7504	61.6663	57.8771	55.7898	47.525	60.7056	45.8316	47.0116	44.117	46.0502	46.9028	50.0555
79.7	50.9741	59.79	54.6327	52.905	48.1677	59.0664	52.6791	47.6903	52.0456	48.7483	48.7678	46.9966	54.8231	61.8516	57.7822	55.7835	47.4686	60.7334	45.8036	46.8947	44.1243	46.0634	46.8366	49.8968
79.8	50.83	59.7669	54.6364	52.8704	48.1025	59.1815	52.6651	47.6351	52.0292	48.7572	48.6032	47.1523	54.8785	61.9325	57.7833	55.7362	47.3805	60.7929	45.783	46.9386	44.1332	46.089	46.7091	49.6793
79.9	50.6704	59.7659	54.6984	52.9215	48.1398	59.1858	52.6674	47.7089	51.9999	48.6956	48.3572	47.3199	54.8916	61.9012	57.8215	55.7025	47.2204	60.875	45.8925	47.0674	44.0708	46.1591	46.6646	49.5437
80	50.5802	59.8138	54.7633	52.9942	48.163	59.118	52.6772	47.7956	51.8962	48.659	48.1329	47.3534	54.8739	61.7745	57.8234	55.6964	47.0348	60.9073	45.9709	47.1566	44.0021	46.2785	46.6814	49.4138
80.1	50.5341	59.8044	54.7584	53.0317	48.1931	59.0138	52.7027	47.8342	51.6926	48.6272	47.9983	47.2458	54.7498	61.7201	57.7828	55.7124	46.8126	60.9174	46.0494	47.2735	44.0132	46.3672	46.8329	49.315
80.2	50.6465	59.7727	54.6427	52.9977	48.2918	58.8115	52.7018	47.9146	51.5826	48.5643	47.9606	47.1335	54.6752	61.5867	57.8248	55.8106	46.6442	60.8517	46.162	47.283	44.036	46.4386	46.9204	49.3372
80.3	50.799	59.6904	54.5056	53.0526	48.3113	58.6109	52.6612	48.0433	51.585	48.5414	47.9677	46.9756	54.6167	61.5418	57.7872	55.9524	46.561	60.7067	46.2197	47.2362	44.0489	46.5326	47.0295	49.4318
80.4	50.9242	59.6129	54.3317	53.0269	48.2037	58.4925	52.6605	48.1136	51.6381	48.5756	48.0684	46.7508	54.6554	61.5913	57.6784	56.0558	46.6158	60.5704	46.0887	47.2238	44.1218	46.6054	47.0876	49.4826
80.5	50.9544	59.5756	54.1672	52.8875	48.1623	58.4177	52.6798	48.1367	51.7382	48.6094	48.2161	46.6056	54.8012	61.6505	57.6052	56.1269	46.7592	60.4702	45.9916	47.2894	44.1973	46.5972	47.0007	49.4686
80.6	50.9808	59.5604	54.0889	52.7756	48.1489	58.366	52.6693	48.215	51.9436	48.6131	48.3394	46.6096	55.0474	61.5788	57.5327	56.1239	46.9089	60.3916	45.9063	47.364	44.2881	46.5512	46.8818	49.3821
80.7	50.9263	59.5605	54.0949	52.7284	48.063	58.4302	52.6967	48.2573	52.0364	48.6144	48.3516	46.619	55.2247	61.5477	57.3738	56.0447	47.0116	60.3649	45.7339	47.554	44.3743	46.447	46.7926	49.2444
80.8	50.8727	59.5925	54.1393	52.6354	47.9903	58.4871	52.7754	48.2789	52.0038	48.6226	48.3501	46.7057	55.4019	61.4603	57.2397	55.8856	47.0999	60.3856	45.5603	47.6951	44.4235	46.2852	46.7084	49.0612
80.9	50.8948	59.6176	54.1848	52.5905	47.9931	58.4964	52.7868	48.3189	51.8921	48.6339	48.2605	46.8455	55.4546	61.3958	57.1462	55.7338	47.1236	60.4157	45.4867	47.7689	44.4369	46.0682	46.6968	48.8524
81	50.9246	59.603	54.2346	52.6418	47.9402	58.5464	52.7828	48.3939	51.7464	48.5965	48.143	46.9078	55.351	61.3758	56.9991	55.5727	47.1562	60.4318	45.4188	47.7936	44.4374	45.8901	46.7908	48.7426
81.1	50.8751	59.6534	54.2191	52.745	47.8942	58.5708	52.8242	48.4388	51.5192	48.5525	48.0316	46.8429	55.0954	61.4605	56.945	55.5037	47.221	60.463	45.4037	47.7488	44.3011	45.748	46.8774	48.7313
81.2	50.8471	59.7361	54.166	52.7508	47.9347	58.5729	52.8633	48.5057	51.3827	48.4966	48.054	46.6988	54.8126	61.5843	56.9304	55.427	47.2572	60.4792	45.5092	47.5105	44.126	45.6672	46.9653	48.8
81.3	50.7824	59.8068	54.1652	52.7062	48.0022	58.6074	52.8502	48.523	51.3924	48.402	48.0892	46.4772	54.5928	61.6466	56.9413	55.4457	47.2771	60.4986	45.7203	47.3564	43.9959	45.6742	47.0376	48.8816
81.4	50.6724	59.8714	54.2588	52.6702	48.0287	58.666	52.8879	48.4712	51.5299	48.255	48.186	46.2242	54.4859	61.6397	57.0124	55.446	47.3137	60.4782	45.962	47.2926	43.9337	45.7268	47.0363	49.021
81.5	50.7019	59.8731	54.3739	52.5849	48.031	58.6783	52.9415	48.3706	51.6774	48.0568	48.2975	46.1002	54.4984	61.5362	57.1786	55.4965	47.3096	60.4649	46.2004	47.2694	43.8353	45.8168	47.0276	49.1
81.6	50.7917	59.8469	54.5258	52.3973	47.9547	58.7582	52.955	48.2579	51.8106	47.9442	48.3972	45.9909	54.6319	61.4173	57.2271	55.5123	47.262	60.3967	46.3146	47.3115	43.8417	45.8984	46.9692	49.233
81.7	50.8696	59.7678	54.6539	52.2918	47.8278	58.8239	52.896	48.0844	51.9186	47.7966	48.4278	46.057	54.7554	61.185	57.2416	55.596	47.2897	60.2799	46.3708	47.5818	43.9096	45.9157	46.903	49.3274
81.8	50.9681	59.6854	54.6336	52.2368	47.6888	58.8522	52.9232	47.9233	51.9901	47.6966	48.51	46.1482	54.73	61.0271	57.2982	55.6647	47.2815	60.2246	46.3078	47.7853	43.953	45.9106	46.884	49.4275
81.9	50.9666	59.5606	54.4628	52.1807	47.6375	58.8175	52.9335	47.8136	51.9194	47.6715	48.5988	46.2818	54.658	60.9123	57.2572	55.7836	47.2456	60.2493	46.1572	47.8933	43.9762	45.9612	46.9299	49.5532
82	50.8084	59.55	54.2192	52.2262	47.6192	58.7892	52.9352	47.7278	51.8516	47.7423	48.6266	46.3614	54.5421	60.9177	57.1593	55.7764	47.2196	60.2432	46.003	47.9042	44.0752	45.9975	47.0272	49.707
82.1	50.6103	59.561	53.9704	52.3014	47.6897	58.6706	52.937	47.6634	51.8718	47.736	48.7026	46.5555	54.3983	60.8541	57.2026	55.6992	47.224	60.273	45.9366	47.8397	44.1799	46.0355	47.1385	49.6929
82.2	50.3966	59.5792	53.8389	52.3844	47.7711	58.4536	52.9776	47.6993	51.8544	47.8364	48.8054	46.665	54.3251	60.9207	57.3476	55.5262	47.1426	60.4155	45.9054	47.6488	44.2296	46.1684	47.2453	49.6296
82.3	50.2116	59.6143	53.8766	52.4637	47.8097	58.2265	52.888	47.8121	51.7548	47.9163	48.8328	46.8543	54.2852	60.9951	57.4108	55.3234	47.0534	60.4392	45.9888	47.466	44.3569	46.2512	47.3151	49.5756
82.4	50.127	59.6924	53.985	52.5502	47.7822	58.077	52.8801	47.8997	51.767	47.8616	48.8207	47.0436	54.282	61.1188	57.4948	55.0854	46.9334	60.333	46.179	47.3272	44.5426	46.2418	47.3398	49.4817
82.5	50.0659	59.7165	54.1637	52.5276	47.7423	57.9338	52.8664	47.979	51.7988	47.7274	48.8299	47.1705	54.3276	61.1929	57.6277	54.9762	46.8051	60.2562	46.3751	47.2677	44.6641	46.1921	47.2661	49.3495
82.6	50.0564	59.6783	54.3326	52.5811	47.7208	57.8761	52.8228	48.0324	51.7418	47.6078	48.7685	47.1764	54.3788	61.3334	57.6049	54.9933	46.6304	60.1914	46.5172	47.302	44.7562	46.162	47.1969	49.3563
82.7	50.1005	59.6972	54.4133	52.6098	47.7623	57.8813	52.8053	48.0272	51.7142	47.3758	48.6393	47.1512	54.3687	61.4548	57.4604	55.1191	46.5272	60.0638	46.5426	47.3544	44.898	46.0521	47.0957	49.4324
82.8	50.0959	59.6903	54.3932	52.633	47.8104	57.9247	52.9045	47.9406	51.7223	47.2058	48.536	47.0345	54.5004	61.5058	57.4274	55.2456	46.4482	59.9887	46.43	47.4327	44.9937	45.8774	47.0393	49.4293
82.9	50.0609	59.7774	54.3393	52.541	47.846	58.0263	52.8526	47.9378	51.6712	47.2044	48.429	46.9002	54.5902	61.3817	57.4656	55.4182	46.4082	60.0269	46.2502	47.4698	44.9568	45.6862	46.9684	49.3447
83	50.1081	59.895	54.2482	52.4723	47.9283	58.1096	52.7342	47.9661	51.5969	47.3196	48.3589	46.8298	54.5694	61.1799	57.4459	55.5986	46.3892	60.1228	46.0564	47.5558	44.9746	45.5618	46.8863	49.3602
83.1	50.1378	60.0101	54.1425	52.2726	47.9846	58.1113	52.7159	48.0564	51.5625	47.384	48.2999	46.831	54.4846	60.9674	57.472	55.7166	46.476	60.2137	45.9142	47.6364	44.9947	45.395	46.8361	49.3428
83.2	50.147	60.0646	53.9852	52.0579	47.9983	58.1824	52.6916	48.1476	51.5656	47.5008	48.2955	46.8627	54.4591	60.6375	57.5036	55.754	46.5447	60.3483	45.9486	47.7005	44.9532	45.2667	46.7974	49.2988
83.3	50.1588	60.1283	53.7639	51.8272	48.0906	58.2561	52.5741	48.2919	51.5838	47.5098	48.331	46.8684	54.3585	60.4139	57.4472	55.8142	46.6363	60.4651	46.1164	47.7012	44.8704	45.3177	46.7062	49.3811
83.4	50.1762	60.0346	53.5221	51.723	48.1792	58.2048	52.5052	48.3231	51.587	47.4858	48.4209	46.8224	54.2365	60.3455	57.3036	55.8464	46.7334	60.515	46.2647	47.7936	44.8317	45.4464	46.72	49.6014
83.5	50.1676	59.8401	53.2838	51.6207	48.2057	58.1237	52.5197	48.312	51.6551	47.4379	48.4931	46.7003	54.2128	60.4098	57.1602	55.8274	46.8127	60.4983	46.4212	47.7848	44.7391	45.5098	46.8389	49.7053
83.6	50.1892	59.6447	53.1081	51.5855	48.2252	58.1119	52.4657	48.2063	51.7783	47.4714	48.5527	46.5105	54.2896	60.4685	57.0818	55.7741	46.8388	60.3921	46.5624	47.7006	44.6354	45.6297	46.901	49.7242
83.7	50.2118	59.386	53.0378	51.5522	48.1447	58.0803	52.4481	48.0628	51.8854	47.5448	48.5993	46.2886	54.3449	60.6282	57.0578	55.7854	46.8702	60.1573	46.509	47.6327	44.5535	45.772	46.9893	49.703
83.8	50.274	59.1087	53.1246	51.5967	48.0286	57.9958	52.5374	47.8742	51.9532	47.7585	48.5611	46.1467	54.3549	60.6698	57.0729	55.7398	46.8758	59.9764	46.3179	47.6062	44.4582	45.883	47.1207	49.5691
83.9	50.3596	58.879	53.3251	51.6694	47.9679	57.9306	52.701	47.7385	52.0866	47.975	48.4436	46.0758	54.3861	60.6165	57.1113	55.7143	46.8503	59.8801	46.1739	47.4442	44.3294	46.0094	47.1346	49.3869
84	50.3801	58.6149	53.5981	51.727	47.8967	57.9021	52.8554	47.6432	52.1212	48.1407	48.3753	46.1598	54.3896	60.5333	57.1442	55.6739	46.8343	59.7489	46.0151	47.3669	44.2459	46.1438	47.0194	49.2866
84.1	50.3391	58.365	53.7655	51.829	47.7656	57.8628	53.0019	47.6828	52.0656	48.2918	48.3528	46.3402	54.321	60.4992	57.0816	55.5714	46.7868	59.8076	45.8123	47.309	44.2136	46.2848	47.0065	49.3366
84.2	50.2914	58.2215	53.8726	51.9964	47.7355	57.7681	53.0252	47.7905	51.9397	48.3526	48.3472	46.5403	54.2554	60.4656	56.9656	55.3729	46.7346	60.0456	45.7307	47.29	44.2171	46.3945	47.043	49.4208
84.3	50.2474	58.1238	53.9376	52.0816	47.6525	57.6602	52.9242	47.8662	51.8008	48.2458	48.3826	46.6861	54.2793	60.5609	56.8623	55.1905	46.7128	60.2297	45.7479	47.2438	44.2613	46.4006	47.0006	49.5596
84.4	50.1942	58.058	53.901	52.0992	47.5445	57.6178	52.715	47.9187	51.5903	48.1425	48.4764	46.8462	54.3648	60.7101	56.8311	54.9647	46.6995	60.3128	45.7614	47.2607	44.3885	46.374	46.9628	49.6362
84.5	50.169	58.1952	53.7824	52.1668	47.4675	57.6336	52.4531	47.9186	51.4766	48.0482	48.43	46.9134	54.5423	60.7385	56.7949	54.8157	46.6547	60.4831	45.753	47.1975	44.4644	46.3669	46.9924	49.5972
84.6	50.125	58.4003	53.7423	52.1548	47.4005	57.6331	52.2166	47.779	51.4007	47.9396	48.3426	46.9564	54.7754	60.7039	56.8054	54.8443	46.658	60.4844	45.761	47.1037	44.5402	46.3274	46.8986	49.4511
84.7	49.9987	58.5748	53.6552	52.109	47.2902	57.6542	52.1294	47.6195	51.3464	47.9222	48.2821	46.988	55.0226	60.707	56.9292	54.9662	46.7304	60.3815	45.7885	46.9121	44.5868	46.2928	46.6519	49.3154
84.8	49.9004	58.7398	53.5379	52.0912	47.2255	57.7632	52.165	47.6024	51.3478	47.937	48.25	47.0848	55.1522	60.6329	56.9534	55.1662	46.7392	60.284	45.8152	46.7529	44.708	46.2998	46.4592	49.1681
84.9	49.8408	58.8599	53.498	52.0522	47.1879	57.7832	52.2828	47.6314	51.4165	47.8782	48.1922	47.1708	55.1973	60.5373	56.8269	55.3544	46.7616	60.2118	45.7767	46.618	44.8308	46.2696	46.3095	49.0538
85	49.843	58.8776	53.5311	52.0177	47.1737	57.7088	52.4698	47.7303	51.4465	47.904	48.2829	47.2364	55.0656	60.5127	56.7412	55.457	46.7708	60.0601	45.7607	46.5384	44.981	46.2554	46.1977	49.0099
85.1	49.9568	58.7709	53.5316	52.0542	47.2085	57.6833	52.6213	47.9063	51.5133	47.9308	48.4471	47.1865	54.9026	60.5361	56.676	55.4229	46.7299	59.9262	45.7967	46.5688	45.04	46.2278	46.1573	48.9702
85.2	50.2231	58.6753	53.6016	51.9784	47.2863	57.7264	52.6723	48.0946	51.6407	47.8994	48.5168	47.167	54.6652	60.491	56.4972	55.3401	46.6023	59.7696	45.7814	46.7619	45.1033	46.1596	46.2716	48.9493
85.3	50.396	58.6065	53.6762	51.8791	47.3534	57.7436	52.592	48.1518	51.7638	47.9019	48.5781	47.0981	54.5222	60.4534	56.4015	55.2035	46.5895	59.595	45.6746	46.9559	44.9766	46.1328	46.3811	48.9684
85.4	50.4372	58.6589	53.7819	51.775	47.3831	57.8825	52.4876	48.1406	51.8524	47.9235	48.6852	46.9354	54.4175	60.4116	56.4717	55.1664	46.6151	59.4309	45.6948	47.1523	44.7634	46.0953	46.5041	49.0955
85.5	50.4248	58.6662	53.8166	51.6906	47.4026	58.1209	52.3446	48.0206	51.9432	47.8434	48.7086	46.7296	54.4032	60.4387	56.5424	55.1468	46.683	59.3657	45.7886	47.3501	44.5182	46.0248	46.5888	49.2419
85.6	50.298	58.7807	53.9225	51.5636	47.4556	58.3196	52.2339	47.8372	51.9846	47.812	48.6699	46.5846	54.3461	60.4328	56.6386	55.2039	46.6896	59.4035	45.8929	47.437	44.3534	45.957	46.7501	49.4336
85.7	50.0543	58.8497	54.0598	51.5598	47.4961	58.3944	52.1974	47.6184	51.9982	47.7949	48.7064	46.434	54.3195	60.407	56.8217	55.2796	46.6682	59.488	45.9484	47.3421	44.1654	45.9382	46.8062	49.6141
85.8	49.8681	58.8798	54.2058	51.6034	47.5054	58.4534	52.2762	47.4446	52.0512	47.8174	48.6547	46.2382	54.2832	60.3946	56.9916	55.3482	46.5102	59.6658	46.1332	47.2274	44.1476	45.8708	46.9042	49.753
85.9	49.8438	58.7484	54.1919	51.7272	47.4882	58.4262	52.3826	47.3527	52.0644	47.8762	48.562	46.1738	54.2286	60.4156	57.1032	55.334	46.3222	59.8733	46.2497	47.0795	44.2077	45.9066	46.979	49.7928
86	49.8306	58.662	54.1816	51.7688	47.4802	58.285	52.5262	47.3764	52.0221	47.9512	48.5038	46.2643	54.1878	60.4145	57.1691	55.3598	46.1618	59.976	46.2698	46.9539	44.3278	45.9912	47.0901	49.8255
86.1	49.9039	58.5948	54.0985	51.8392	47.4056	58.1055	52.6479	47.4982	51.938	47.9954	48.4607	46.4058	54.2195	60.4705	57.1456	55.3587	46.2089	60.0086	46.2126	46.9218	44.3544	46.0349	47.0688	49.8136
86.2	50.0388	58.6324	53.9295	51.9347	47.3154	58.0656	52.672	47.6136	51.8019	48.06	48.435	46.525	54.2887	60.6059	57.0838	55.3501	46.3751	60.0536	46.2301	47.008	44.4241	46.066	47.0916	49.7249
86.3	50.1433	58.6691	53.7144	52.0548	47.2976	58.0304	52.6239	47.7322	51.5875	48.1	48.495	46.7037	54.2979	60.7262	57.0208	55.2863	46.5986	60.0561	46.1642	47.1271	44.4012	46.0803	47.0358	49.6583
86.4	50.1704	58.7808	53.6611	52.1207	47.3148	58.0012	52.5551	47.8291	51.4572	48.12	48.5096	46.7958	54.3326	60.8669	56.87	55.1849	46.8193	60.018	46.0352	47.283	44.3208	46.0286	46.9818	49.5806
86.5	50.1801	58.9122	53.6242	52.2245	47.3053	58.0757	52.4751	47.8534	51.4176	48.1242	48.4616	46.7545	54.3334	60.9109	56.7341	55.0353	47.0358	60.0283	45.9422	47.3544	44.1878	45.8825	46.8648	49.479
86.6	50.1331	58.9576	53.6238	52.3201	47.3614	58.1424	52.4201	47.826	51.4194	48.1181	48.3566	46.7036	54.2209	60.8652	56.6138	54.8636	47.097	59.9863	45.8863	47.404	44.1756	45.792	46.7675	49.3721
86.7	50.0773	58.9011	53.6563	52.3834	47.383	57.9844	52.3995	47.872	51.4853	48.0972	48.1884	46.6948	54.096	60.7859	56.4456	54.7196	47.0763	59.9502	45.8443	47.4158	44.1326	45.6817	46.6786	49.3725
86.8	50.0489	58.8512	53.7536	52.3745	47.3173	57.8055	52.4172	47.9278	51.5306	48.062	48.0095	46.6595	53.9453	60.7428	56.2461	54.7241	47.1108	59.9118	45.8161	47.3906	44.0628	45.6221	46.6497	49.3367
86.9	50.0126	58.8463	53.6833	52.319	47.2853	57.627	52.404	47.9607	51.5016	48.0705	47.9374	46.6046	53.7357	60.6924	56.1131	54.8292	47.0858	59.9173	45.8781	47.3248	44.046	45.598	46.6194	49.3366
87	49.9727	58.7892	53.6052	52.2538	47.2467	57.4282	52.3354	48.0791	51.4034	48.1352	47.9811	46.6006	53.5293	60.7371	56.0131	54.9915	47.033	59.9303	45.9467	47.2788	44.0844	45.7056	46.6391	49.3992
87.1	49.991	58.7242	53.448	52.1896	47.119	57.3398	52.2234	48.1742	51.339	48.1292	48.0741	46.5762	53.4524	60.7636	55.9959	55.1788	47.02	60.009	46.0214	47.2052	44.0449	45.8748	46.6512	49.4519
87.2	50.0006	58.7526	53.2869	52.0944	47.0622	57.4735	52.2002	48.2007	51.2924	48.0648	48.1861	46.5207	53.4127	60.7355	55.9696	55.3407	46.9711	60.0241	45.9901	47.1152	43.9655	46.1022	46.6482	49.4526
87.3	50.0087	58.7883	53.1179	52.0096	47.1096	57.7059	52.2145	48.2623	51.3404	48.0156	48.3455	46.4416	53.5104	60.6999	56.0034	55.4145	46.8182	59.9452	45.9913	47.0748	44.0171	46.3618	46.6958	49.4555
87.4	50.0193	58.7426	53.103	52.0618	47.1182	57.954	52.3066	48.3583	51.4035	47.866	48.4356	46.4387	53.7429	60.6278	56.0732	55.4644	46.692	59.8464	45.9768	47.0538	44.0314	46.537	46.7704	49.4674
87.5	50.0068	58.7632	53.1351	52.1037	47.1792	58.1236	52.497	48.3826	51.4758	47.682	48.4451	46.4532	54.0138	60.5356	56.1433	55.4688	46.4798	59.6649	45.9394	47.0459	43.9967	46.5618	46.8262	49.5184
87.6	49.9274	58.9058	53.3101	52.1428	47.2678	58.2247	52.7789	48.4149	51.5179	47.6032	48.5383	46.4261	54.3048	60.5281	56.1531	55.5259	46.2233	59.5012	45.9048	47.0067	44.0016	46.4747	46.9552	49.6796
87.7	49.808	59.001	53.5619	52.1926	47.3252	58.2512	52.9425	48.4266	51.4728	47.6517	48.6874	46.3811	54.5212	60.5844	56.2358	55.5853	46.0488	59.3415	45.9687	46.9444	44.142	46.3344	47.0266	49.9018
87.8	49.6392	59.1075	53.7717	52.2099	47.2969	58.1642	53.0128	48.2714	51.3592	47.7154	48.6879	46.4672	54.6695	60.607	56.3086	55.679	45.9546	59.3446	45.9614	46.8276	44.1507	46.123	46.995	50.1898
87.9	49.469	59.2884	53.8461	52.0675	47.3233	58.0722	52.9892	48.0442	51.2391	47.8259	48.6951	46.5663	54.634	60.6922	56.3899	55.7681	45.9143	59.3423	45.92	46.7242	44.1182	46.0266	46.9268	50.4079
88	49.3714	59.4554	53.8344	52.0086	47.306	58.0291	52.892	47.8436	51.1453	47.9928	48.753	46.5824	54.5073	60.7794	56.4683	55.9043	46.0217	59.4756	45.8818	46.6563	44.1125	46.0658	46.8705	50.495
88.1	49.2987	59.4631	53.6532	51.8622	47.3706	57.9374	52.7749	47.6695	51.0403	48.096	48.6834	46.6992	54.2828	60.9061	56.6106	55.9241	46.1158	59.6148	45.8391	46.6294	44.0522	46.1974	46.7491	50.4836
88.2	49.3308	59.4212	53.3879	51.7144	47.474	57.8093	52.7734	47.5872	51.014	48.1014	48.5599	46.8522	54.0478	60.9761	56.765	55.8899	46.1133	59.8334	45.8219	46.7008	43.8605	46.3194	46.6822	50.308
88.3	49.4586	59.2814	53.1048	51.6168	47.5875	57.6394	52.8301	47.5944	51.0098	48.0799	48.5882	46.8616	53.7335	61.0403	56.8669	55.7594	46.0767	59.9474	45.8723	46.7746	43.7515	46.4101	46.6192	50.014
88.4	49.6315	59.0422	52.9349	51.6116	47.5966	57.4374	52.9495	47.5888	51.0547	48.0825	48.6146	46.8292	53.5556	60.9847	56.8478	55.5818	46.0079	60.1181	45.9309	46.8157	43.7386	46.4079	46.5259	49.7742
88.5	49.8028	58.7924	52.7799	51.5318	47.586	57.2892	53.0301	47.5376	51.0841	47.9745	48.5539	46.8804	53.5158	60.9284	56.8338	55.2373	45.876	60.2237	45.9628	46.8326	43.7119	46.3531	46.3736	49.5669
88.6	50.037	58.6313	52.7564	51.6284	47.4766	57.2516	52.9992	47.4967	51.1472	47.8623	48.5416	46.8678	53.4847	60.7738	56.7257	54.9143	45.8326	60.243	45.9168	46.8825	43.8012	46.2762	46.293	49.3761
88.7	50.1603	58.4769	52.7414	51.7028	47.2828	57.3844	52.8401	47.3561	51.2115	47.762	48.511	46.8336	53.5807	60.7018	56.5851	54.6444	45.8927	60.1905	45.8055	46.8379	43.958	46.2526	46.264	49.4169
88.8	50.2464	58.451	52.7824	51.8081	47.1148	57.6472	52.6752	47.3445	51.3474	47.6699	48.373	46.881	53.7998	60.6497	56.5075	54.4404	45.99	60.1397	45.6442	46.8419	44.1111	46.2077	46.2636	49.5525
88.9	50.2585	58.5376	52.8776	51.9237	46.9814	57.997	52.4417	47.43	51.4358	47.6048	48.2462	46.9005	54.0037	60.6622	56.5699	54.2005	46.1326	59.9337	45.5025	46.8486	44.2228	46.1204	46.3564	49.6833
89	50.1712	58.626	53.0369	52.0251	46.8504	58.2372	52.2428	47.5814	51.5376	47.6309	48.1835	46.8844	54.1398	60.646	56.6058	54.1233	46.249	59.7266	45.4272	46.8692	44.3185	45.9759	46.5381	49.789
89.1	50.0096	58.7124	53.1684	52.0255	46.7232	58.3854	52.1351	47.6824	51.6392	47.7145	48.1182	46.878	54.3168	60.6992	56.6433	54.0856	46.3186	59.5996	45.4825	46.8414	44.3256	45.8033	46.6536	49.9018
89.2	49.895	58.8351	53.348	52.0337	46.6968	58.3313	52.0982	47.8317	51.6009	47.802	48.0632	46.8738	54.3649	60.6446	56.6894	54.0749	46.3286	59.5083	45.5161	46.883	44.3207	45.6388	46.7407	49.866
89.3	49.7671	58.8809	53.5324	51.9252	46.706	58.2096	52.0621	47.8043	51.3971	47.8757	48.1436	46.817	54.3821	60.6447	56.7262	54.1072	46.2966	59.4354	45.5772	46.902	44.332	45.6748	46.798	49.7891
89.4	49.6995	58.8139	53.5872	51.792	46.7956	58.0351	52.0784	47.7603	51.2212	47.876	48.2329	46.8041	54.3513	60.6538	56.6844	54.2834	46.168	59.5575	45.6226	46.9513	44.3169	45.8106	46.7875	49.6606
89.5	49.7728	58.7122	53.6762	51.6788	46.9432	57.963	52.1568	47.6541	51.009	47.7492	48.3286	46.8236	54.2882	60.6951	56.626	54.4728	46.0778	59.6374	45.663	46.9376	44.2959	45.9851	46.7163	49.6206
89.6	49.907	58.5597	53.755	51.541	47.178	57.9244	52.229	47.5564	50.78	47.5619	48.4333	46.8434	54.1728	60.6096	56.6249	54.6889	46.0434	59.6838	45.5827	46.8867	44.2781	46.0697	46.6086	49.5934
89.7	50.0844	58.4094	53.7728	51.4189	47.411	57.9167	52.2424	47.4889	50.7539	47.4036	48.5798	46.8606	54.0862	60.5835	56.5799	54.8738	46.0824	59.6892	45.5648	46.7997	44.2396	46.1186	46.4971	49.5453
89.8	50.2191	58.2652	53.7656	51.4104	47.5956	57.9373	52.1652	47.5508	50.8706	47.2983	48.5659	46.9076	53.9335	60.4857	56.4718	55.0095	46.1433	59.6926	45.6158	46.7226	44.1651	45.9801	46.4202	49.5464
89.9	50.3276	58.1936	53.7398	51.3793	47.6973	57.9378	52.062	47.5744	50.9794	47.2436	48.5393	46.9229	53.7853	60.3657	56.3352	55.0593	46.2874	59.5582	45.7202	46.6626	44.1029	45.8089	46.3422	49.6315
90	50.3496	58.1518	53.5887	51.3966	47.7829	57.8866	51.9468	47.6901	51.0951	47.3576	48.5199	46.9022	53.6749	60.2866	56.2368	55.0799	46.3881	59.4732	45.8099	46.6856	44.0733	45.7062	46.3016	49.6033
90.1	50.2751	58.1519	53.4186	51.4542	47.7784	57.8227	51.786	47.8789	51.1822	47.5376	48.4506	46.8937	53.6331	60.3396	56.1177	55.0918	46.3627	59.3806	45.9879	46.8087	44.0106	45.7612	46.361	49.478
90.2	50.0954	58.1143	53.2876	51.5526	47.7074	57.7654	51.7432	48.0566	51.112	47.7151	48.388	46.931	53.6484	60.4193	56.0488	55.1452	46.1976	59.353	46.0867	46.9195	43.917	45.7655	46.4114	49.4034
90.3	49.9511	58.1457	53.1401	51.6266	47.6227	57.6664	51.861	48.1921	50.9958	47.826	48.4203	46.9884	53.7343	60.4559	55.9988	55.2203	45.9865	59.3379	46.0236	46.9736	43.7556	45.8574	46.483	49.3187
90.4	49.8686	58.1837	53.1259	51.7369	47.4984	57.5737	52.0408	48.3409	50.9104	47.9309	48.4244	46.9756	53.849	60.5223	55.9774	55.3029	45.7662	59.4029	45.8587	46.9387	43.6452	46.002	46.5948	49.1475
90.5	49.784	58.2152	53.1494	51.7552	47.3088	57.4881	52.1636	48.3418	50.8702	47.9478	48.3614	46.9353	53.9442	60.4615	55.9059	55.3815	45.6215	59.4859	45.645	46.8394	43.5923	46.1458	46.7178	49.061
90.6	49.7588	58.2575	53.1885	51.7387	47.1657	57.418	52.375	48.2346	50.8728	47.9317	48.3489	46.843	53.9872	60.3475	55.8659	55.4076	45.6205	59.5619	45.4326	46.649	43.5896	46.2597	46.7651	49.1576
90.7	49.8354	58.3343	53.2357	51.6541	47.006	57.4386	52.5054	48.0706	51.023	47.9178	48.263	46.672	54.0107	60.2497	55.7884	55.3827	45.7477	59.6406	45.3336	46.5057	43.6168	46.4233	46.7607	49.2404
90.8	49.8991	58.3253	53.3312	51.5358	46.9242	57.5537	52.5206	47.8974	51.2068	47.9597	48.1158	46.4913	54.0194	60.2128	55.7331	55.3078	45.9427	59.7103	45.3992	46.4214	43.7131	46.5498	46.7692	49.2852
90.9	49.8547	58.3028	53.2997	51.3986	46.936	57.7435	52.4604	47.7154	51.317	47.987	48.0106	46.453	54.1118	60.1081	55.7012	55.2072	46.1778	59.6658	45.5767	46.4636	43.7296	46.5968	46.7822	49.4168
91	49.7973	58.2438	53.3027	51.3329	47.0122	57.9686	52.3954	47.632	51.45	48.0538	47.9918	46.5119	54.2572	60.1051	55.7306	55.0576	46.4335	59.5679	45.8551	46.5931	43.6579	46.5834	46.6755	49.5791
91.1	49.747	58.21	53.2393	51.2705	47.0894	58.1439	52.2412	47.6064	51.6028	48.076	48.0184	46.6438	54.3902	60.1531	55.6614	54.9358	46.6659	59.5488	46.0676	46.8016	43.7242	46.4827	46.5996	49.6269
91.2	49.6452	58.1646	53.1232	51.2304	47.1692	58.2573	52.0813	47.6092	51.6651	48.096	48.1217	46.8752	54.5208	60.1489	55.6304	54.7871	46.9006	59.4941	46.199	46.9782	43.8475	46.3915	46.6197	49.6715
91.3	49.5362	58.2091	52.9287	51.2514	47.149	58.2878	51.969	47.491	51.7072	48.1303	48.3243	47.0976	54.6498	60.138	55.6408	54.6647	47.1383	59.4149	46.2654	47.1278	43.9979	46.3206	46.5842	49.6996
91.4	49.4528	58.2115	52.804	51.3081	47.072	58.1896	51.8753	47.3667	51.8303	48.1207	48.5636	47.2627	54.6234	60.2518	55.6486	54.534	47.2379	59.399	46.2552	47.1807	44.2373	46.2636	46.5174	49.7219
91.5	49.3832	58.2746	52.6388	51.3234	46.9928	58.0654	51.7653	47.2755	51.9092	48.1186	48.7948	47.3728	54.5187	60.3252	55.6022	54.4498	47.1955	59.3972	46.1088	47.1388	44.5051	46.1572	46.6088	49.7126
91.6	49.2832	58.3005	52.5473	51.3573	46.8862	57.9914	51.673	47.1343	51.995	48.1555	48.9838	47.4294	54.4254	60.3521	55.6725	54.3811	47.0365	59.311	45.9801	47.0341	44.5188	46.0938	46.7208	49.7044
91.7	49.2191	58.3703	52.49	51.3894	46.8062	57.9266	51.6057	47.0163	52.0234	48.0877	49.1226	47.3649	54.2583	60.3809	55.7588	54.3985	46.7894	59.155	45.8764	46.9756	44.4695	46.0314	46.7829	49.7442
91.8	49.2122	58.3562	52.4984	51.3612	46.7332	57.8313	51.5352	47.1414	51.9559	47.905	49.1693	47.3047	54.0387	60.4556	55.7859	54.403	46.4421	59.0759	45.7842	46.9544	44.4506	45.9364	46.8208	49.7941
91.9	49.2424	58.4261	52.4731	51.259	46.7065	57.8186	51.5701	47.2918	51.7882	47.8252	49.0964	47.2635	53.8432	60.3701	55.8659	54.4981	46.1532	59.0492	45.6658	46.979	44.3731	45.8695	46.8118	49.7876
92	49.2912	58.5314	52.5134	51.1493	46.6746	57.7358	51.7798	47.3959	51.5694	47.6593	48.9008	47.1584	53.6845	60.2836	55.9468	54.5893	45.9706	59.0974	45.6117	47.0737	44.2783	45.8402	46.7078	49.7319
92.1	49.3808	58.5766	52.5353	51.1166	46.6393	57.6533	52.0458	47.6249	51.2848	47.4976	48.6538	47.0342	53.5467	60.1741	55.9819	54.6598	45.9147	59.1881	45.631	47.1863	44.2982	45.8592	46.5899	49.6762
92.2	49.4203	58.5482	52.5478	51.1847	46.6713	57.5652	52.3262	47.8455	51.0899	47.4384	48.4442	46.9728	53.4759	60.0028	55.9542	54.6991	45.8529	59.4139	45.6366	47.2223	44.3452	45.9166	46.3963	49.5873
92.3	49.4209	58.562	52.5642	51.2705	46.7882	57.5355	52.6058	47.8622	51.0878	47.4886	48.326	46.8732	53.4608	59.7692	55.9477	54.7661	45.8834	59.5334	45.5588	47.2164	44.3471	46.0382	46.2023	49.5751
92.4	49.4081	58.4763	52.6338	51.3958	46.8907	57.5214	52.7273	47.8567	51.1651	47.4468	48.3006	46.6975	53.5248	59.6658	55.8731	54.7733	45.9977	59.6357	45.5078	47.2325	44.4113	46.1509	46.1291	49.5636
92.5	49.3798	58.261	52.6404	51.5888	46.986	57.601	52.6696	47.8435	51.3232	47.4444	48.388	46.5475	53.582	59.5485	55.8234	54.8098	46.064	59.6604	45.5242	47.209	44.4888	46.2984	46.1531	49.5938
92.6	49.28	58.1547	52.6843	51.6716	47.1211	57.6515	52.5572	47.7624	51.5262	47.4924	48.4861	46.4182	53.6902	59.4676	55.7308	54.9069	46.0116	59.6112	45.464	47.2016	44.5951	46.3688	46.1675	49.6029
92.7	49.18	58.1016	52.7223	51.5923	47.1326	57.6503	52.466	47.6605	51.7087	47.5647	48.5053	46.2595	53.7964	59.5136	55.6594	54.9823	46.0469	59.4276	45.4143	47.2439	44.698	46.3598	46.2558	49.5861
92.8	49.1012	57.9937	52.7222	51.5166	47.11	57.6777	52.3679	47.6868	51.7356	47.5576	48.4023	46.0944	53.8971	59.5499	55.6141	55.1031	46.0798	59.3048	45.4672	47.3143	44.7546	46.2487	46.3679	49.5287
92.9	49.0064	57.9683	52.6609	51.4767	47.066	57.6948	52.3449	47.7478	51.7738	47.5696	48.2852	45.9594	53.974	59.5741	55.5766	55.1682	46.0284	59.141	45.5978	47.2632	44.7561	46.1667	46.3201	49.5121
93	48.9451	58.0093	52.6941	51.3832	46.9809	57.6148	52.3985	47.8573	51.7665	47.6641	48.134	45.8969	54.0785	59.6472	55.6334	55.0825	46.0513	59.0102	45.6712	47.2066	44.7517	46.1018	46.1955	49.4748
93.1	48.9437	57.9877	52.7605	51.3217	46.9091	57.5858	52.487	47.9288	51.7218	47.7339	48.0021	45.8491	54.147	59.6836	55.818	54.8964	46.1377	58.9776	45.7647	47.1386	44.712	46.0782	46.0795	49.507
93.2	49.0073	58.003	52.8365	51.3497	46.884	57.6656	52.5087	48.049	51.6622	47.7954	47.9654	45.8627	54.2448	59.628	56.0454	54.71	46.1891	59.0583	45.8914	47.0382	44.679	46.0281	46.0224	49.5349
93.3	49.0653	58.1255	52.9297	51.3851	46.7872	57.7072	52.5512	48.1094	51.6451	47.9441	48.0085	45.9413	54.3259	59.6064	56.2516	54.413	46.1557	59.1478	46.0017	46.9214	44.6893	46.0635	46.0677	49.5377
93.4	49.1888	58.1903	53.0189	51.3771	46.7282	57.7232	52.569	48.1091	51.572	48.1472	48.0309	46.0749	54.3703	59.6048	56.4656	54.2143	46.147	59.3164	46.0605	46.9338	44.6763	46.0434	46.2603	49.5448
93.5	49.3371	58.2723	52.9807	51.3406	46.7087	57.9555	52.5138	48.018	51.4646	48.2462	48.0525	46.2046	54.4126	59.6176	56.5631	54.2046	46.031	59.4644	46.1031	46.9464	44.6337	45.9779	46.4492	49.5313
93.6	49.501	58.3645	52.8582	51.3078	46.6048	58.1579	52.4046	47.9066	51.3851	48.3038	48.1436	46.3555	54.3559	59.682	56.5302	54.2578	45.94	59.5527	46.1259	46.9725	44.5071	45.9637	46.6804	49.4896
93.7	49.648	58.3884	52.737	51.2506	46.5745	58.267	52.3258	47.7108	51.3994	48.3042	48.1804	46.4542	54.2454	59.8235	56.4659	54.333	45.8583	59.5834	46.0571	46.9996	44.389	46.1174	46.8752	49.4764
93.8	49.7595	58.3059	52.5505	51.2404	46.6354	58.3087	52.1775	47.5148	51.3827	48.2379	48.2151	46.5125	54.1063	59.993	56.401	54.4866	45.8746	59.6103	45.9351	46.9759	44.2145	46.2461	46.9769	49.4426
93.9	49.8216	58.2614	52.4108	51.2584	46.6655	58.292	52.0763	47.3926	51.4032	48.0814	48.2546	46.5935	53.974	60.0538	56.3347	54.6054	45.8489	59.5893	45.7543	46.9018	44.0382	46.379	46.9967	49.3887
94	49.8096	58.2488	52.3072	51.3714	46.7608	58.0276	52.0292	47.349	51.5154	47.9482	48.3202	46.6637	53.7899	60.0317	56.333	54.698	45.899	59.5949	45.5838	46.8185	43.9332	46.4762	47.0314	49.3703
94.1	49.7846	58.2586	52.1755	51.5262	46.9088	57.7533	51.9725	47.4325	51.5822	47.8288	48.3126	46.7192	53.7802	59.9849	56.3769	54.7954	45.933	59.6872	45.5188	46.769	43.9744	46.4767	47.0321	49.4038
94.2	49.6926	58.2212	52.0455	51.7029	46.9488	57.5045	51.9088	47.6338	51.541	47.7575	48.3117	46.7425	53.7766	59.9345	56.3804	54.8721	45.9027	59.8426	45.5602	46.6914	43.9766	46.3115	47.0251	49.498
94.3	49.6223	58.2284	52.0832	51.7716	46.9167	57.3469	51.915	47.8817	51.5555	47.7622	48.3124	46.7701	53.8842	59.8836	56.3292	54.9051	45.8798	59.9827	45.6777	46.7246	44.0044	46.1144	46.978	49.6618
94.4	49.5512	58.2427	52.1185	51.8315	46.8979	57.3302	51.9539	48.0541	51.5659	47.8749	48.3624	46.6798	53.9871	59.923	56.2457	54.9446	45.9744	60.0257	45.8675	46.7396	44.0748	45.9543	46.8883	49.7877
94.5	49.5173	58.149	52.1692	51.8542	46.8652	57.4652	52.0005	48.1936	51.4859	48.039	48.3861	46.4882	54.1688	60.0249	56.0094	54.8828	46.0678	60.0236	46.0934	46.8266	44.1212	45.8641	46.7564	49.9457
94.6	49.4483	58.0401	52.2856	51.8533	46.848	57.6218	52.1702	48.2402	51.4717	48.1459	48.347	46.2854	54.2261	60.126	55.7611	54.7897	46.1552	59.9126	46.1823	46.841	44.0837	45.7995	46.5667	49.9998
94.7	49.47	58.0779	52.4144	51.8528	46.9048	57.8133	52.3132	48.1961	51.463	48.1696	48.3064	46.2409	54.2448	60.1459	55.4947	54.6758	46.3606	59.7041	46.1975	46.97	44.101	45.742	46.3666	50.0301
94.8	49.4731	58.1083	52.4326	51.973	47.0184	58.002	52.4579	48.092	51.4213	48.0434	48.2864	46.2054	54.1808	60.1122	55.2548	54.5718	46.5248	59.4549	46.1359	47.0294	44.2131	45.7692	46.3186	49.9933
94.9	49.4436	58.0916	52.4438	52.0459	47.1129	58.0256	52.4854	48.1122	51.3512	47.8337	48.2126	46.2372	54.1382	60.0326	55.0822	54.4416	46.6005	59.334	46.1061	47.1346	44.3365	45.798	46.4145	49.9758
95	49.3683	58.1806	52.4558	52.0378	47.0995	57.9574	52.5061	48.1342	51.343	47.5753	48.1715	46.3684	54.0233	59.9568	55.1178	54.3862	46.5986	59.2722	46.0634	47.1686	44.4304	45.8152	46.566	49.9162
95.1	49.3076	58.1754	52.486	51.9162	47.0503	57.8558	52.4371	48.1426	51.2763	47.469	48.2422	46.4754	53.941	59.879	55.1332	54.3466	46.5468	59.2753	46.0817	47.2138	44.537	45.8624	46.7342	49.9155
95.2	49.1452	57.9821	52.4742	51.7121	47.0015	57.7316	52.439	48.1619	51.2187	47.4753	48.3256	46.4138	53.9329	59.799	55.258	54.3493	46.3324	59.3093	46.1719	47.1801	44.5648	45.9954	46.8792	49.8256
95.3	49.0599	57.743	52.4134	51.3429	46.9475	57.5451	52.4379	48.1964	51.1367	47.6417	48.2973	46.351	53.9561	59.7084	55.4514	54.4207	46.0507	59.3763	46.2858	47.148	44.5077	45.9898	46.9103	49.78
95.4	49.0237	57.5331	52.3201	51.0511	46.8933	57.4658	52.5229	48.0967	51.0786	47.8568	48.1777	46.3268	54.0011	59.63	55.5914	54.5357	45.7615	59.3681	46.2638	47.05	44.392	45.9267	46.8788	49.7868
95.5	49.0252	57.2548	52.3025	50.8698	46.8362	57.3909	52.5826	48.0167	51.0242	48.1334	48.0164	46.285	54	59.538	55.6128	54.5998	45.5414	59.2936	46.1838	46.9732	44.3031	45.8659	46.8328	49.7883
95.6	49.0369	57.1053	52.2436	50.8195	46.8001	57.3173	52.6817	47.9878	51.0378	48.2666	47.76	46.2515	54.0453	59.4596	55.6619	54.6158	45.382	59.2192	46.098	46.9034	44.2456	45.8	46.8437	49.7126
95.7	49.0972	57.0439	52.3062	50.8652	46.7221	57.2081	52.7468	47.9847	51.1216	48.2864	47.5268	46.3022	54.0713	59.5328	55.6513	54.6419	45.3474	59.1335	45.9456	46.8134	44.2264	45.7359	46.8624	49.6671
95.8	49.0568	57.1084	52.5224	51.0189	46.593	57.1576	52.7813	47.9221	51.3233	48.1834	47.4011	46.3819	54.0491	59.641	55.5215	54.6535	45.421	59.041	45.8406	46.775	44.1748	45.792	46.8163	49.6126
95.9	48.9901	57.1611	52.764	51.1125	46.4769	57.0841	52.777	47.8629	51.5554	48.033	47.4595	46.4536	53.9718	59.7075	55.3832	54.6746	45.4902	59.0263	45.8363	46.8668	44.1821	45.9107	46.7186	49.5328
96	48.946	57.2667	52.8616	51.1602	46.4759	57.0643	52.8743	47.7581	51.7746	47.7752	47.5034	46.559	53.9976	59.7447	55.2369	54.7863	45.5369	59.1046	45.8413	46.941	44.2323	45.9869	46.553	49.4751
96.1	48.8804	57.3531	52.9771	51.1649	46.4972	57.1081	52.9264	47.5992	51.931	47.5603	47.6459	46.7631	53.889	59.7781	55.1358	54.9954	45.5923	59.1458	45.8673	47.032	44.2914	45.999	46.2952	49.5204
96.2	48.9001	57.498	52.9522	51.1232	46.5554	57.1574	52.942	47.458	51.9521	47.4533	47.7228	46.9817	53.7618	59.6048	55.0666	55.1862	45.659	59.2893	45.9061	47.1972	44.3465	45.8934	46.0538	49.6087
96.3	48.9974	57.6282	52.792	51.1094	46.6754	57.1262	52.9362	47.446	51.8781	47.4215	47.7639	47.1636	53.6593	59.3436	55.0659	55.305	45.6884	59.5369	45.8732	47.2818	44.5032	45.7361	45.8898	49.6498
96.4	49.1156	57.7963	52.6725	51.0889	46.7649	57.0911	52.887	47.489	51.7653	47.4297	47.6952	47.2839	53.5776	59.1599	55.1389	55.283	45.7765	59.7065	45.7766	47.1744	44.6391	45.5295	45.8123	49.6184
96.5	49.167	57.9002	52.6861	51.0292	46.8036	57.0555	52.636	47.5993	51.6455	47.5197	47.6822	47.3658	53.4572	59.0066	55.2522	55.1085	45.8908	59.7163	45.6954	47.0813	44.6374	45.3469	45.9022	49.5586
96.6	49.2006	58.0179	52.6908	51.0213	46.7956	56.9923	52.3218	47.6988	51.5231	47.6714	47.6923	47.3235	53.4874	58.8494	55.3248	54.8686	46.016	59.6897	45.5666	46.9957	44.5998	45.2932	46.1228	49.3987
96.7	49.0921	58.1141	52.7342	51.0535	46.7104	57.0081	52.0586	47.7383	51.4904	47.8054	47.7922	47.2171	53.5471	58.8384	55.3269	54.6354	46.0705	59.5598	45.4411	46.8063	44.5658	45.3991	46.347	49.2098
96.8	48.9316	58.0556	52.8341	51.0611	46.5806	57.1905	51.8594	47.7244	51.4342	47.9836	47.922	47.0844	53.6136	59.0448	55.4688	54.3784	46.1522	59.2799	45.355	46.6344	44.4671	45.5173	46.58	49.0751
96.9	48.7678	57.9803	52.9634	51.1289	46.5193	57.411	51.7118	47.6953	51.3752	48.1817	48.0864	46.9402	53.7124	59.2193	55.5117	54.2181	46.1665	59.0302	45.3447	46.56	44.3647	45.653	46.7454	49.0257
97	48.6819	57.9421	53.0844	51.2222	46.4327	57.558	51.7827	47.6695	51.2783	48.3367	48.2477	46.7645	53.794	59.3874	55.5412	54.1143	46.1694	58.9067	45.3723	46.4938	44.4166	45.8017	46.7442	48.9701
97.1	48.6503	57.8338	53.175	51.2041	46.4063	57.6494	52.0448	47.7381	51.235	48.3826	48.3	46.6261	53.809	59.5386	55.5726	53.9893	46.1258	58.8317	45.4462	46.3656	44.4471	45.884	46.6877	49.0468
97.2	48.6725	57.6492	53.2275	51.1424	46.5386	57.6576	52.2659	47.8378	51.1418	48.4176	48.2284	46.5212	53.8511	59.6459	55.6844	53.7525	46.1581	58.7926	45.5149	46.33	44.4327	45.8974	46.6141	49.153
97.3	48.6985	57.6044	53.2407	51.0377	46.6819	57.5183	52.5034	47.8983	51.1178	48.3127	48.1328	46.4356	53.8821	59.6003	55.5934	53.597	46.1168	58.843	45.5786	46.354	44.4013	45.9461	46.5244	49.2408
97.4	48.6872	57.5666	53.0511	50.9147	46.8022	57.335	52.7903	47.9671	51.127	48.1443	48.0459	46.4061	53.8858	59.5458	55.5931	53.4743	46.1698	58.9177	45.6196	46.4082	44.3484	46.0381	46.4438	49.3532
97.5	48.6472	57.5839	52.7316	50.8542	47.0042	57.2718	52.9199	47.9126	51.2049	48.0146	47.9	46.4026	53.9327	59.4592	55.6085	53.4706	46.2473	58.9815	45.7019	46.4241	44.223	46.1001	46.4454	49.4895
97.6	48.6338	57.6438	52.4125	50.9398	47.1455	57.25	52.8921	47.8239	51.2471	47.9357	47.7558	46.4291	53.9415	59.3842	55.5429	53.5294	46.341	59.0576	45.8044	46.465	44.0746	46.1411	46.4698	49.5608
97.7	48.6732	57.7836	52.2108	51.0949	47.1052	57.3035	52.8647	47.7379	51.3475	47.8136	47.7092	46.4062	53.8978	59.3098	55.4092	53.7192	46.3497	59.1169	45.9414	46.4663	44.0213	46.1591	46.5069	49.5604
97.8	48.7401	57.859	52.0155	51.3015	47.1233	57.3855	52.7106	47.663	51.3993	47.8613	47.6778	46.3912	53.8183	59.2516	55.3615	53.8399	46.4444	59.1281	46.081	46.4411	44.0496	46.176	46.543	49.5807
97.9	48.8564	57.8694	51.9682	51.4386	47.1452	57.4204	52.4704	47.6203	51.4307	47.9792	47.6156	46.387	53.7142	59.2211	55.343	53.965	46.4766	59.1182	46.2129	46.4012	44.1312	46.1606	46.5825	49.5446
98	48.9628	57.7949	52.0452	51.4893	47.0944	57.3716	52.3023	47.7137	51.4218	48.0742	47.599	46.3834	53.6091	59.2794	55.3379	54.0482	46.4619	59.0896	46.2332	46.4457	44.156	46.1801	46.6099	49.4934
98.1	49.0144	57.7307	52.2224	51.4027	47.0732	57.351	52.109	47.7383	51.4019	48.1691	47.7226	46.3245	53.5314	59.4034	55.4382	54.0767	46.4853	59.0376	46.146	46.5359	44.2792	46.2025	46.5769	49.4006
98.2	48.9744	57.6717	52.2947	51.2124	47.1385	57.2685	51.9458	47.7696	51.3611	48.3022	47.8688	46.3467	53.4186	59.566	55.5597	54.0827	46.5956	59.0295	46.0356	46.6297	44.3908	46.1914	46.5655	49.3939
98.3	48.9959	57.656	52.4154	50.9521	47.1219	57.1769	51.8922	47.881	51.3496	48.2585	47.9854	46.3929	53.3957	59.6966	55.6355	54.1588	46.5887	59.0555	45.9228	46.7156	44.4104	46.1285	46.5451	49.3424
98.4	49.065	57.7282	52.5194	50.7666	47.081	57.2185	51.8442	47.9363	51.2923	48.1569	48.1149	46.4207	53.4261	59.7374	55.5851	54.1648	46.5439	59.0535	45.8663	46.888	44.3676	46.0702	46.5284	49.33
98.5	49.1217	57.891	52.5704	50.6389	47.0503	57.2576	51.8143	47.9356	51.2979	48.0724	48.2832	46.5008	53.4005	59.6356	55.5422	54.1089	46.4892	59.0557	45.8975	47.0436	44.424	46.0087	46.4728	49.3611
98.6	49.154	58.0028	52.4971	50.5993	46.9966	57.2399	51.9853	48.0179	51.3826	48.0122	48.3207	46.6307	53.3655	59.4193	55.5181	54.1416	46.3569	59.1322	46.0115	47.2051	44.4084	45.9146	46.4097	49.4288
98.7	49.2457	58.0557	52.4426	50.6399	46.9144	57.1532	52.2087	48.0779	51.4722	47.9337	48.2862	46.7088	53.342	59.131	55.5615	54.1685	46.1186	59.1535	46.109	47.4028	44.3352	45.8684	46.3524	49.4274
98.8	49.2376	58.0945	52.2968	50.7485	46.8526	57.0666	52.4116	48.09	51.5006	48.0224	48.2695	46.7527	53.2217	58.9598	55.6168	54.2036	45.9699	59.1591	46.2101	47.6032	44.3038	45.8483	46.3896	49.5013
98.9	49.1366	58.0065	52.1266	50.8193	46.779	56.8284	52.6759	48.0952	51.572	48.1204	48.2608	46.7551	53.0548	58.907	55.7069	54.337	45.8439	59.1814	46.1888	47.6537	44.278	45.8029	46.4201	49.5238
99	49.0764	57.7514	51.9168	50.9053	46.7216	56.6494	52.907	48.1016	51.5817	48.1541	48.2012	46.6299	52.9694	59.0381	55.7547	54.4524	45.698	59.1607	46.1459	47.6247	44.2325	45.7308	46.4684	49.5604
99.1	49.0668	57.5178	51.7762	50.9578	46.6663	56.5265	52.9684	48.0956	51.5371	48.162	48.1579	46.4752	52.9094	59.2052	55.7745	54.4272	45.5648	59.0609	46.105	47.5466	44.2169	45.7644	46.5381	49.6126
99.2	49.0237	57.3047	51.6532	50.9965	46.6299	56.6059	52.9562	48.0888	51.4838	48.1431	48.1409	46.3119	52.8965	59.3919	55.6876	54.4186	45.5296	58.9684	46.0326	47.4113	44.2446	45.8158	46.5525	49.7205
99.3	48.968	57.0722	51.6174	51.0204	46.6509	56.7041	52.921	48.048	51.5205	47.9999	48.0823	46.1993	52.9474	59.4529	55.6616	54.3579	45.5108	58.8578	45.923	47.2706	44.2408	45.8428	46.4588	49.7398
99.4	48.9694	56.9608	51.6252	51.0413	46.6596	56.9285	52.8267	48.0664	51.588	47.9043	47.9978	46.1453	52.9756	59.4497	55.6745	54.1781	45.5107	58.7554	45.8866	47.1811	44.2726	45.8921	46.4109	49.7569
99.5	48.907	56.982	51.6804	50.9402	46.6481	57.106	52.7123	48.0884	51.6279	47.8875	47.9452	46.2279	52.9172	59.3304	55.6347	54.04	45.6097	58.6714	45.7976	47.1152	44.2649	46.0082	46.4604	49.667
99.6	48.8146	57.0868	51.7246	50.8178	46.6797	57.1816	52.618	48.0396	51.6245	47.8547	47.9269	46.3423	52.8974	59.2915	55.5836	54.028	45.7303	58.6134	45.6502	47.0209	44.2204	46.0436	46.5923	49.5528
99.7	48.7691	57.2053	51.8102	50.6757	46.7448	57.0821	52.4509	48.0226	51.5493	47.8878	47.8923	46.5034	52.9228	59.2684	55.5814	53.977	45.8007	58.5719	45.5654	46.9328	44.1218	46.015	46.7486	49.428
99.8	48.7708	57.335	51.8273	50.5692	46.737	56.9998	52.2461	48.011	51.3981	47.9531	47.8863	46.6345	52.9457	59.2882	55.4241	54.0337	45.8257	58.5603	45.5406	46.8726	43.9982	45.9576	46.9033	49.3944
99.9	48.7174	57.4376	51.7906	50.548	46.7768	56.8747	52.0661	47.9192	51.191	47.941	47.9262	46.726	52.9979	59.3568	55.206	54.2539	45.8291	58.5178	45.4964	46.8405	43.862	45.8448	46.9994	49.3692
100	48.7634	57.5298	51.7914	50.6664	46.7571	56.7659	51.8554	47.7898	51.0438	47.8991	47.9463	46.793	53.0595	59.4146	55.119	54.55	45.7998	58.5117	45.453	46.9059	43.7422	45.6375	46.9711	49.3763
100.1	48.9163	57.5719	51.7508	50.8358	46.7232	56.796	51.6489	47.703	50.9122	47.9126	47.9886	46.8584	53.0874	59.383	54.9632	54.818	45.7788	58.5298	45.4292	47.0594	43.6883	45.4034	46.8001	49.3467
100.2	49.0146	57.6734	51.6215	51.0338	46.6439	56.8908	51.6343	47.5709	50.9578	47.8807	48.0212	46.9002	53.0554	59.3775	54.8588	55.107	45.7284	58.5758	45.3908	47.2096	43.7017	45.2374	46.6232	49.3058
100.3	49.1619	57.7318	51.5555	51.2036	46.6032	56.971	51.7103	47.4832	51.0719	47.8137	48.0919	46.8814	53.0546	59.3248	54.9205	55.2217	45.655	58.5728	45.3257	47.2755	43.8194	45.1644	46.5005	49.2326
100.4	49.3123	57.8098	51.5795	51.3097	46.5309	56.9803	51.7475	47.5168	51.2237	47.8172	48.1442	46.8846	53.1374	59.2187	55.0554	55.1441	45.5743	58.6591	45.2803	47.3031	43.9281	45.2209	46.3945	49.2033
100.5	49.3637	57.8563	51.5846	51.3155	46.5232	56.9111	51.8778	47.5991	51.3106	47.8452	48.1791	46.8299	53.3068	59.1849	55.0912	54.8792	45.4227	58.7769	45.3027	47.2065	44.0408	45.3941	46.3084	49.2407
100.6	49.2678	57.7975	51.6689	51.2848	46.4528	56.8121	52.0548	47.666	51.4164	47.7934	48.1393	46.7419	53.4975	59.1692	55.2475	54.5411	45.3115	58.8581	45.3939	47.0492	44.1752	45.6858	46.3091	49.3674
100.7	49.2546	57.6538	51.8389	51.2243	46.4193	56.6971	52.1008	47.7732	51.3748	47.7731	48.1507	46.6667	53.675	59.1023	55.3384	54.1547	45.2722	58.9508	45.5039	46.9096	44.2427	46.0001	46.3107	49.4821
100.8	49.1187	57.5705	51.9871	51.1206	46.328	56.6014	52.1159	47.8546	51.2633	47.86	48.1159	46.6903	53.789	59.1122	55.386	53.7948	45.2876	59.1666	45.6251	46.8568	44.247	46.2833	46.2488	49.5466
100.9	48.9898	57.4202	52.0439	51.0331	46.2282	56.6036	52.1952	47.8028	51.0994	47.8782	48.1084	46.709	53.8282	59.1641	55.396	53.5585	45.3701	59.3286	45.6806	46.8417	44.3094	46.4693	46.2296	49.611
101	48.9407	57.3186	52.0558	50.9923	46.1686	56.7499	52.2478	47.6851	50.9987	47.8323	48.1173	46.7038	53.8142	59.1723	55.4614	53.4461	45.5386	59.4293	45.702	46.8947	44.4163	46.5305	46.2444	49.6836
101.1	48.9401	57.3314	52.0222	50.942	46.1646	56.8519	52.2288	47.6011	50.9412	47.8626	48.1506	46.697	53.7013	59.1559	55.4378	53.4041	45.6226	59.529	45.692	46.9908	44.3989	46.511	46.2929	49.7321
101.2	48.8676	57.2912	51.9858	50.8843	46.115	56.9882	52.2014	47.4971	50.9595	47.8622	48.1895	46.6833	53.5632	59.1723	55.4268	53.468	45.6585	59.5311	45.6484	47.1378	44.4362	46.3798	46.3429	49.7905
101.3	48.8918	57.2115	51.9269	50.8466	46.1402	57.0548	52.2133	47.3974	51.023	47.7766	48.2973	46.5632	53.4512	59.2036	55.4765	53.6286	45.6398	59.4684	45.5867	47.1868	44.4725	46.2261	46.4424	49.8561
101.4	48.9751	57.2015	51.9112	50.7596	46.2357	57.1166	52.2437	47.4036	51.1851	47.775	48.3877	46.385	53.3288	59.1793	55.5846	53.7584	45.5552	59.3987	45.633	47.1086	44.3868	46.0738	46.5013	49.8435
101.5	48.9848	57.1872	51.9006	50.745	46.3171	57.1018	52.2421	47.5264	51.3114	47.865	48.4901	46.3409	53.1643	59.0925	55.6462	53.9456	45.4371	59.3211	45.656	47.0071	44.1689	45.9606	46.5043	49.7915
101.6	48.995	57.1381	51.9012	50.7863	46.3092	57.0477	52.314	47.6478	51.3636	47.9429	48.6136	46.3713	53.1096	59.0336	55.728	54.111	45.3474	59.1988	45.6046	46.9321	44.01	45.8089	46.3909	49.663
101.7	48.9726	57.1501	51.8475	50.8351	46.318	56.9799	52.3855	47.8222	51.388	48.0476	48.6384	46.3648	53.0812	58.9619	55.8016	54.2034	45.2242	59.0969	45.5094	46.7792	43.8125	45.7203	46.2617	49.5437
101.8	48.9054	57.1906	51.8084	50.916	46.3462	57.0004	52.3354	47.9933	51.3764	48.1694	48.5988	46.4329	53.0478	58.8506	55.6888	54.2501	45.1697	58.894	45.4346	46.7051	43.6338	45.6535	46.1539	49.4569
101.9	48.8126	57.2225	51.7805	51.009	46.3222	56.9836	52.2456	48.1086	51.241	48.1685	48.531	46.5863	53.076	58.8024	55.5102	54.264	45.1979	58.6679	45.3619	46.7494	43.5674	45.6435	46.0075	49.4218
102	48.7686	57.1936	51.7649	51.003	46.1872	56.9477	52.1514	48.145	51.1267	48.1046	48.4003	46.5911	53.1757	58.8389	55.3614	54.1719	45.2259	58.4534	45.3026	46.7687	43.64	45.6301	45.9308	49.3284
102.1	48.7341	57.1672	51.7097	50.9386	46.1858	56.9704	52.0716	48.234	51.0449	47.995	48.2066	46.5075	53.2206	58.8755	55.2136	54.0937	45.2649	58.2543	45.3599	46.6689	43.7486	45.7017	45.9807	49.3414
102.2	48.8354	57.2474	51.6414	50.9062	46.179	56.9912	52.0348	48.2841	50.9126	47.8591	48.1196	46.4579	53.3446	58.8762	55.0701	54.0587	45.4184	58.0994	45.5559	46.5688	43.8544	45.8535	46.0934	49.364
102.3	48.9484	57.3234	51.6848	50.8277	46.0931	57.0088	52.1048	48.2562	50.819	47.7303	48.0586	46.445	53.4365	58.8747	55.12	54.088	45.5792	58.0486	45.7599	46.4876	43.9108	45.975	46.1935	49.3474
102.4	49.0166	57.3767	51.7422	50.8098	46.0035	57.0498	52.1861	48.2239	50.8173	47.6745	47.9697	46.434	53.4784	58.8807	55.2285	54.1323	45.6617	58.0551	45.8713	46.4676	43.945	46.0089	46.3524	49.3534
102.5	49.0614	57.4965	51.8451	50.7703	46.0872	57.1069	52.301	48.1864	50.8198	47.5846	47.9312	46.5292	53.4925	58.8736	55.3	54.2159	45.7222	58.1026	45.9865	46.5055	43.9308	46.063	46.4984	49.4634
102.6	49.0505	57.6793	51.985	50.7378	46.131	57.1428	52.35	48.0336	50.8707	47.467	47.9272	46.6815	53.5231	58.8752	55.3726	54.3457	45.8073	58.1904	45.9937	46.6476	43.8531	46.0596	46.5108	49.4832
102.7	48.9422	57.7205	52.1329	50.7291	46.1851	57.1418	52.3653	47.817	50.9803	47.3126	47.8628	46.8244	53.4732	58.9395	55.4501	54.4362	45.7781	58.2716	45.8967	46.8431	43.7929	45.8942	46.4802	49.4462
102.8	48.8723	57.7176	52.0891	50.766	46.2939	57.0111	52.3125	47.6728	51.099	47.1691	47.7978	46.8957	53.5316	59.0603	55.3666	54.4568	45.6539	58.2432	45.7282	46.9841	43.8062	45.7463	46.3994	49.549
102.9	48.808	57.6157	51.9783	50.7532	46.4051	56.8406	52.2522	47.5446	51.195	47.0944	47.8215	46.9158	53.5725	59.1309	55.1644	54.4876	45.5432	58.19	45.6361	47.0498	43.779	45.6658	46.3362	49.6094
103	48.7144	57.4004	51.8166	50.7548	46.3704	56.7261	52.1742	47.4379	51.2599	47.0991	47.8355	46.8197	53.6505	59.1954	54.9934	54.508	45.4971	58.1008	45.5758	47.0766	43.7615	45.6597	46.2373	49.5391
103.1	48.7153	57.0732	51.659	50.7689	46.3384	56.6557	52.047	47.3162	51.3054	47.2241	47.949	46.6658	53.7312	59.344	54.8523	54.5335	45.4181	58.1176	45.6178	47.0473	43.8029	45.7116	46.2898	49.5246
103.2	48.701	56.8305	51.5772	50.6442	46.2852	56.6376	51.9278	47.2358	51.3491	47.4808	48.0775	46.5169	53.8414	59.5203	54.7237	54.4949	45.4012	58.1522	45.663	46.9242	43.8526	45.8982	46.3814	49.5263
103.3	48.6423	56.6823	51.6398	50.5245	46.1958	56.7704	51.803	47.2098	51.3719	47.7086	48.1257	46.4084	53.8076	59.5785	54.6767	54.4433	45.453	58.3438	45.7895	46.8451	43.874	46.0912	46.46	49.3456
103.4	48.5893	56.6716	51.704	50.4097	46.0964	56.9512	51.6125	47.2064	51.3898	47.8514	48.1291	46.3258	53.7693	59.6882	54.7434	54.3899	45.5348	58.5056	45.8271	46.7831	43.9317	46.3533	46.4738	49.218
103.5	48.6223	56.7361	51.7602	50.4222	46.093	57.025	51.4479	47.2044	51.4255	47.9893	48.1904	46.3754	53.6922	59.8366	54.8643	54.3666	45.5481	58.6455	45.8388	46.7527	43.9676	46.4743	46.5495	49.2191
103.6	48.6054	56.8419	51.8271	50.4505	46.1032	57.0492	51.3658	47.2623	51.4372	48.1172	48.1631	46.471	53.5885	59.8492	54.9292	54.2024	45.5391	58.6001	45.7758	46.7646	43.9813	46.5567	46.4932	49.1899
103.7	48.5581	56.9168	51.8297	50.6635	46.1583	57.0951	51.3369	47.355	51.4548	48.1582	48.1489	46.587	53.4249	59.7836	54.9991	54.1288	45.5437	58.5127	45.7832	46.9085	43.9576	46.5551	46.3345	49.206
103.8	48.5158	56.8872	51.7394	50.8321	46.2177	57.0712	51.376	47.3537	51.4572	48.2527	48.2546	46.715	53.307	59.7673	55.1331	54.075	45.5316	58.4185	45.7732	47.0163	43.927	46.5339	46.2336	49.3326
103.9	48.5417	56.8413	51.6879	50.958	46.3191	57.013	51.5076	47.2552	51.4595	48.3769	48.335	46.8263	53.2105	59.6782	55.266	54	45.414	58.4644	45.8448	47.0279	43.9221	46.3971	46.1429	49.4168
104	48.4616	56.8692	51.6643	50.9732	46.3562	57.0138	51.6182	47.1785	51.4651	48.4496	48.2599	46.8822	53.1252	59.5236	55.3002	53.867	45.3213	58.5296	45.8704	46.9925	43.8798	46.349	46.0082	49.4046
104.1	48.3816	56.947	51.578	50.9876	46.2827	56.9777	51.7577	47.1939	51.4128	48.4316	48.1691	46.884	53.1131	59.3913	55.3822	53.7668	45.2976	58.6531	45.9616	46.9276	43.8106	46.2991	45.9868	49.3459
104.2	48.3827	57.0064	51.5075	50.8406	46.2102	56.8097	51.8794	47.1951	51.3914	48.4532	48.0914	46.8538	53.1466	59.2406	55.4564	53.6476	45.2427	58.7537	45.9792	46.7336	43.8184	46.3196	46.0294	49.2719
104.3	48.3576	57.1111	51.5068	50.6906	46.143	56.6861	52.0009	47.2505	51.428	48.3859	47.9297	46.7086	53.2637	59.1095	55.432	53.5373	45.1728	58.7137	46.0008	46.5514	43.7977	46.4143	46.0676	49.1754
104.4	48.285	57.1778	51.5493	50.5929	46.0421	56.5534	52.102	47.4305	51.4568	48.2768	47.777	46.5337	53.3578	59.0124	55.3513	53.5334	45.2194	58.429	45.9789	46.4554	43.7063	46.5307	46.1196	49.0876
104.5	48.2895	57.0977	51.6185	50.4939	45.9903	56.4424	52.1944	47.5501	51.4906	48.2063	47.7698	46.333	53.3463	58.9427	55.2648	53.5586	45.2333	58.1714	46.0116	46.4398	43.7134	46.5948	46.1315	49.0765
104.6	48.311	56.9528	51.7418	50.3772	46.0279	56.4322	52.1886	47.5483	51.6015	48.1538	47.7922	46.1926	53.2225	58.8422	55.1234	53.6304	45.1967	57.8873	45.9733	46.4232	43.7384	46.5947	46.0242	49.1639
104.7	48.3835	56.789	51.8991	50.3323	46.0267	56.5442	52.1217	47.5042	51.5974	47.9852	47.7751	46.0209	53.0637	58.8353	54.9691	53.7324	45.156	57.5999	45.9602	46.5038	43.682	46.5466	45.9408	49.2568
104.8	48.5479	56.6537	51.9499	50.3033	46.0619	56.6061	52.0482	47.44	51.5318	47.8782	47.7813	45.9534	52.7869	58.8537	54.8786	53.8595	45.1492	57.4284	45.8922	46.6185	43.6904	46.3843	45.843	49.312
104.9	48.7588	56.5409	51.8776	50.266	46.0969	56.7042	51.9885	47.3028	51.5348	47.8211	47.7772	45.9875	52.5568	58.8887	54.8062	53.8886	45.1602	57.389	45.8654	46.7226	43.7096	46.1421	45.7932	49.3689
105	48.9298	56.5407	51.7687	50.2295	46.0521	56.7362	51.9624	47.282	51.5272	47.7259	47.7707	46.0494	52.4684	58.9142	54.8399	53.9281	45.272	57.3356	45.8835	46.6974	43.6582	45.882	45.8532	49.3948
105.1	49.1258	56.5679	51.6871	50.2067	46.0401	56.737	51.9876	47.3876	51.508	47.637	47.7758	46.1536	52.4544	59.054	54.9786	53.9937	45.4315	57.3852	45.9319	46.6489	43.6152	45.6847	46.0183	49.3917
105.2	49.2283	56.5855	51.5052	50.1526	46.0408	56.7269	52.0208	47.6018	51.5385	47.6223	47.7966	46.346	52.4942	59.1297	55.1017	54.0175	45.6282	57.5762	45.95	46.589	43.6646	45.4884	46.1058	49.336
105.3	49.2941	56.5376	51.4097	50.0598	45.9998	56.7282	52.0151	47.8879	51.5882	47.6034	47.8184	46.5443	52.6194	59.1218	55.1289	53.9934	45.7978	57.7051	46.033	46.541	43.6821	45.3567	46.192	49.2559
105.4	49.2314	56.4685	51.4006	50.025	45.9255	56.7002	51.9289	48.2474	51.5096	47.5769	47.8803	46.6812	52.7928	59.1362	55.0892	53.9736	45.9155	57.8726	46.107	46.5301	43.7697	45.3585	46.2588	49.1301
105.5	49.207	56.3838	51.3567	50.0309	45.9274	56.7502	51.7834	48.493	51.4581	47.5567	47.9002	46.8634	52.8732	59.1991	55.0076	53.9334	45.9137	58.0434	46.149	46.607	43.9016	45.4612	46.268	48.967
105.6	49.1165	56.2991	51.25	50.0447	45.8689	56.7614	51.6697	48.5558	51.4364	47.5482	47.9123	46.9397	52.9244	59.2032	54.837	53.8468	45.859	58.1806	46.1988	46.8076	44.0437	45.6116	46.2426	48.7629
105.7	49.066	56.2902	51.2056	50.0836	45.8224	56.6962	51.6885	48.5065	51.4551	47.5568	47.9589	46.9497	52.9567	59.2257	54.6592	53.7616	45.7502	58.1861	46.2828	47.0339	44.0842	45.7686	46.3396	48.6395
105.8	48.927	56.3701	51.1476	50.2474	45.7725	56.634	51.7437	48.3707	51.4443	47.5813	48.0893	46.9209	53.0009	59.3485	54.5386	53.7101	45.6419	58.1842	46.2827	47.181	44.1142	45.8676	46.4487	48.6146
105.9	48.8712	56.4727	51.0723	50.3452	45.797	56.5907	51.8302	48.128	51.5375	47.6493	48.2364	46.8622	52.9079	59.3763	54.5062	53.6787	45.4967	58.0742	46.224	47.2796	44.069	45.9353	46.4422	48.6384
106	48.8046	56.5383	51.0646	50.3702	45.8379	56.5124	51.9727	47.8683	51.6057	47.8366	48.3326	46.7079	52.8816	59.3109	54.3791	53.6504	45.3851	57.9082	46.1078	47.3852	43.9803	45.9616	46.383	48.7991
106.1	48.8019	56.605	51.1052	50.3498	45.9204	56.4605	52.0802	47.7106	51.5267	48.0164	48.3584	46.586	52.91	59.268	54.252	53.663	45.2667	57.7093	45.9466	47.3528	43.944	45.9029	46.3385	49.0034
106.2	48.7883	56.6108	51.1224	50.3746	45.9889	56.4781	51.9761	47.6076	51.3902	48.2109	48.3525	46.4963	52.9617	59.2327	54.1728	53.7314	45.1721	57.6057	45.6896	47.2596	44.0085	45.8439	46.2209	49.1535
106.3	48.8179	56.6044	51.1752	50.3239	46.1303	56.4484	51.8293	47.461	51.333	48.3586	48.2173	46.4216	52.9635	59.1256	54.1522	53.7836	45.0834	57.5624	45.4706	47.2287	44.0926	45.8377	46.1095	49.32
106.4	48.826	56.6011	51.2715	50.2576	46.2806	56.4349	51.7501	47.4103	51.2538	48.39	48.0294	46.3399	53.0339	59.096	54.1202	53.8641	45.0466	57.6524	45.2668	47.2218	44.1936	45.7958	46.216	49.5738
106.5	48.7982	56.6129	51.3347	50.2623	46.3992	56.439	51.6775	47.4147	51.1736	48.2506	47.9176	46.2825	53.1231	59.1331	54.1744	54.0004	45.0765	57.8607	45.077	47.1511	44.3134	45.7687	46.395	49.7322
106.6	48.7158	56.6286	51.3083	50.2964	46.4444	56.426	51.6149	47.4104	51.2526	48.0864	47.9006	46.2921	53.1806	59.1768	54.2523	54.0898	45.122	58.1209	44.9323	47.1097	44.3185	45.8275	46.4829	49.9217
106.7	48.6383	56.7149	51.3264	50.262	46.4953	56.401	51.6677	47.3187	51.4309	47.8769	47.8911	46.3066	53.2292	59.1686	54.2771	54.0829	45.1476	58.2815	44.9489	47.058	44.2817	45.8912	46.5498	50.1436
106.8	48.6714	56.7662	51.3036	50.2072	46.4629	56.4773	51.7108	47.3287	51.5267	47.7348	47.9691	46.3158	53.2335	59.1833	54.2236	54.024	45.1996	58.4862	45.0298	46.9903	44.2002	45.9594	46.6349	50.2304
106.9	48.7182	56.8316	51.2255	50.1678	46.3461	56.5133	51.7034	47.2782	51.6614	47.6222	48.0778	46.3944	53.237	59.1448	54.1958	53.903	45.2006	58.6115	45.1983	46.8982	44.159	46.0689	46.5779	50.1554
107	48.8459	56.9192	51.1122	50.096	46.1744	56.4716	51.6732	47.2667	51.8058	47.5767	48.146	46.5596	53.1683	59.0166	54.2605	53.7272	45.1159	58.623	45.4171	46.8888	44.1266	46.0862	46.4787	50.0165
107.1	48.9602	56.9902	51.0711	50.0578	46.0794	56.4992	51.7166	47.2526	51.9076	47.6135	48.154	46.6463	53.0477	58.8224	54.3885	53.6176	45.1034	58.5524	45.6136	46.9279	44.1582	46.0358	46.5174	49.7956
107.2	48.9756	56.9748	51.0726	50.0674	46.0092	56.5295	51.7891	47.3256	51.9253	47.6631	48.1327	46.6875	52.8562	58.6712	54.6478	53.5915	45.1678	58.523	45.7781	46.9767	44.098	45.9927	46.6212	49.5648
107.3	48.8247	56.9327	51.0563	50.0697	45.9023	56.4983	51.9543	47.3464	52.015	47.6238	48.0634	46.7418	52.7478	58.54	54.9466	53.6332	45.2037	58.3455	45.9028	46.9819	44.0768	45.9602	46.674	49.467
107.4	48.7239	56.8083	51.109	50.1132	45.8387	56.4996	52.1594	47.3654	51.9803	47.6706	47.98	46.7794	52.6632	58.4616	55.1409	53.7166	45.29	58.2083	45.9218	47.0001	43.9787	45.8814	46.7569	49.4215
107.5	48.5256	56.6161	51.2132	50.1652	45.8611	56.5644	52.3672	47.2897	51.9229	47.7436	47.9584	46.7197	52.6384	58.497	55.1464	53.7971	45.4337	58.1558	45.9486	46.9941	43.8486	45.8596	46.8386	49.4203
107.6	48.4031	56.4679	51.2991	50.1278	45.8725	56.5148	52.3732	47.2197	51.8323	47.7759	48.0117	46.6921	52.6605	58.533	55.0817	53.8118	45.4706	58.1504	45.9909	46.9588	43.6848	45.9004	46.776	49.501
107.7	48.4046	56.3612	51.2377	50.0832	45.8773	56.4886	52.3332	47.1662	51.7454	47.883	48.0822	46.6932	52.7134	58.583	54.8624	53.855	45.3728	58.1982	45.9706	46.9353	43.6204	45.9614	46.6362	49.5614
107.8	48.4964	56.2624	51.2628	50.0664	46.0032	56.4944	52.1702	47.1548	51.584	48.0661	48.1839	46.6434	52.7034	58.6598	54.5817	53.869	45.2807	58.3299	45.9078	46.9578	43.5879	46.028	46.4326	49.5115
107.9	48.5135	56.2396	51.2432	50.0273	46.1222	56.4381	51.9563	47.1982	51.4655	48.2046	48.321	46.5254	52.6421	58.7162	54.388	53.8628	45.1698	58.396	45.8725	46.9648	43.6717	46.1236	46.145	49.4449
108	48.6164	56.3272	51.2518	50.0233	46.22	56.456	51.6945	47.3252	51.3589	48.2696	48.3789	46.4409	52.5556	58.7186	54.3304	53.8759	45.0526	58.3605	45.7662	46.9443	43.7586	46.2493	45.8898	49.4334
108.1	48.6588	56.3941	51.3686	50.1139	46.3035	56.5404	51.5955	47.4513	51.2554	48.3142	48.3659	46.3132	52.5294	58.8072	54.2682	53.9456	44.9874	58.2416	45.6264	46.9146	43.8746	46.2886	45.7177	49.326
108.2	48.65	56.4828	51.6105	50.1903	46.3736	56.5247	51.5236	47.5407	51.1713	48.2348	48.3616	46.133	52.5954	58.8765	54.2406	53.8333	44.9931	58.0356	45.4699	46.8907	43.9718	46.2657	45.5748	49.21
108.3	48.6467	56.6389	51.7612	50.2096	46.3704	56.5302	51.5642	47.5757	51.094	48.1372	48.282	46.0332	52.7017	58.8427	54.2737	53.7807	44.9727	57.8228	45.3375	46.8026	44.0434	46.1761	45.6216	49.1076
108.4	48.6688	56.8234	51.8446	50.2146	46.3712	56.6851	51.6112	47.538	51.0141	48.0212	48.0696	46.0442	52.837	58.7982	54.3219	53.717	45.0008	57.6454	45.2269	46.7351	44.0331	46.0964	45.7962	49.1005
108.5	48.5796	56.9112	51.8498	50.2123	46.349	56.7146	51.6606	47.471	50.9363	48.0002	47.9232	46.1215	52.9487	58.7882	54.3091	53.6457	45.037	57.5407	45.1817	46.6639	44.0766	46.0224	45.9635	49.1053
108.6	48.504	56.9534	51.6818	50.1382	46.2535	56.7518	51.6552	47.4451	50.9347	48.0288	47.8472	46.2392	52.9576	58.6971	54.3242	53.5776	45.0712	57.562	45.2358	46.5806	44.1436	46.0139	46.137	49.188
108.7	48.4646	57.0343	51.4939	50.0342	46.0812	56.9008	51.5758	47.5079	50.9616	48.1426	47.7538	46.4593	52.9078	58.6333	54.4085	53.6671	45.1541	57.605	45.3976	46.5352	44.2035	46.0744	46.2894	49.3002
108.8	48.4011	57.038	51.314	50.058	45.9088	57.0035	51.405	47.6508	51.0212	48.1847	47.7442	46.664	52.9169	58.625	54.5331	53.7047	45.3172	57.6477	45.6356	46.5695	44.22	46.2241	46.3016	49.4526
108.9	48.2744	56.9302	51.1999	50.0574	45.7898	56.9484	51.2721	47.8935	51.1858	48.212	47.8556	46.8221	52.9603	58.6228	54.5965	53.7534	45.3806	57.755	45.8674	46.574	44.2658	46.3781	46.2447	49.4732
109	48.2462	56.821	51.1572	50.0305	45.7083	56.9294	51.1461	48.0596	51.3456	48.181	47.8838	46.8561	53.0205	58.6074	54.7338	53.8068	45.4475	57.8398	46.0175	46.5631	44.3111	46.5025	46.1824	49.4552
109.1	48.2824	56.754	51.2269	50.0216	45.7396	56.9235	51.0184	48.1453	51.4106	48.0789	47.8019	46.8996	53.1142	58.6082	54.8809	53.7996	45.5398	57.8564	46.0032	46.5455	44.3298	46.643	46.1388	49.4384
109.2	48.2722	56.5704	51.2392	50.0533	45.865	56.8926	50.9888	48.0951	51.4381	47.9232	47.7759	46.9282	53.1406	58.5789	54.927	53.7588	45.6021	57.9024	45.8949	46.415	44.3433	46.73	46.1582	49.4524
109.3	48.2259	56.451	51.3146	50.015	46.0039	56.8314	51.0323	48.0113	51.4826	47.8646	47.7431	46.951	53.0801	58.6014	54.9194	53.7224	45.6127	57.9674	45.696	46.2518	44.3678	46.7276	46.2059	49.4688
109.4	48.3136	56.4884	51.4227	50.0544	46.0746	56.8079	51.0323	47.8853	51.4198	47.8054	47.68	46.9606	53.0101	58.6192	54.9644	53.6712	45.6887	57.9499	45.5256	46.1609	44.3575	46.6628	46.2805	49.571
109.5	48.345	56.6128	51.5122	50.0862	46.0635	56.804	51.1449	47.8724	51.374	47.7435	47.6995	47.004	52.9764	58.6259	54.9346	53.5964	45.6873	57.9917	45.4358	46.1244	44.2664	46.5536	46.3409	49.6049
109.6	48.2935	56.7467	51.562	50.1248	46.045	56.705	51.3472	47.8691	51.4044	47.675	47.7982	47.0087	52.968	58.6433	54.8482	53.5292	45.6148	58.0684	45.5218	46.1721	44.1204	46.3893	46.3513	49.5916
109.7	48.302	56.9216	51.6761	50.1474	46.0594	56.5294	51.5044	47.9068	51.381	47.6448	47.8181	46.923	53.031	58.6109	54.8144	53.4877	45.5374	58.1122	45.6371	46.3314	44.0264	46.2168	46.3531	49.5031
109.8	48.4106	57.013	51.6864	50.1	46.0439	56.3708	51.6125	47.866	51.2976	47.552	47.7801	46.7433	53.0888	58.4553	54.7285	53.4093	45.436	58.1351	45.7613	46.4981	43.9299	46.0489	46.3716	49.4428
109.9	48.4607	56.9679	51.5758	50.0034	46.0285	56.2501	51.7548	47.8124	51.2244	47.4985	47.7392	46.5533	53.0786	58.3489	54.6418	53.3565	45.3141	58.1196	45.8353	46.6193	43.7767	45.9293	46.3596	49.3912
110	48.5957	56.8465	51.3838	49.8812	46.0671	56.0763	51.8409	47.8082	51.1509	47.4692	47.6602	46.4081	52.9604	58.2206	54.5276	53.3252	45.2565	58.041	45.9051	46.7263	43.6431	45.8549	46.383	49.3754
110.1	48.7266	56.6199	51.1748	49.7713	46.079	55.9795	51.8871	47.8489	51.024	47.5203	47.5386	46.296	52.8061	58.0703	54.4037	53.3292	45.2662	57.9437	45.8526	46.7674	43.5554	45.7841	46.4075	49.36
110.2	48.8012	56.419	50.9176	49.6694	45.9966	55.9155	51.982	47.8818	51.0402	47.5414	47.4486	46.2637	52.6353	58.0512	54.2873	53.3053	45.2007	57.9256	45.7959	46.7742	43.3499	45.7424	46.4286	49.41
110.3	48.7567	56.2778	50.7463	49.6987	45.9441	55.8988	52.1487	47.9712	51.0978	47.6087	47.3985	46.3245	52.5104	58.1467	54.2646	53.3533	45.109	57.906	45.8012	46.8644	43.2197	45.7202	46.5059	49.387
110.4	48.663	56.2191	50.74	49.7192	45.8922	55.854	52.2455	47.9939	51.2058	47.6246	47.415	46.3793	52.4502	58.2256	54.1968	53.426	45.0333	58.026	45.8343	46.9899	43.2621	45.7072	46.5568	49.3872
110.5	48.4766	56.1969	50.8502	49.8138	45.8474	56.0036	52.2487	47.888	51.3179	47.6431	47.4778	46.4588	52.548	58.329	54.1696	53.5549	44.8911	58.1604	45.8402	47.1224	43.3477	45.7398	46.5466	49.432
110.6	48.3446	56.3217	51.0298	49.9248	45.7492	56.1709	52.1606	47.7526	51.4692	47.6117	47.5925	46.545	52.6715	58.5414	54.2426	53.7024	44.7164	58.3238	45.904	47.302	43.4467	45.7891	46.5306	49.5284
110.7	48.2265	56.4618	51.1839	50.0543	45.687	56.3997	52.0245	47.62	51.4709	47.6584	47.7207	46.6076	52.8049	58.6255	54.3224	53.849	44.6608	58.3587	45.9344	47.4514	43.6932	45.821	46.443	49.5742
110.8	48.225	56.6122	51.2918	50.1441	45.6035	56.6061	51.8096	47.4983	51.4965	47.6548	47.8606	46.6783	52.8784	58.6617	54.404	53.9653	44.6644	58.4198	45.8933	47.48	43.8742	45.9504	46.2124	49.6567
110.9	48.2948	56.7222	51.2766	50.2231	45.5339	56.766	51.6701	47.4614	51.4398	47.7168	47.9651	46.7798	52.9343	58.63	54.5014	54.0131	44.6702	58.4065	45.8603	47.4022	43.9468	46.0655	46.0648	49.6778
111	48.3571	56.7978	51.2454	50.303	45.4495	56.6634	51.5841	47.4494	51.3359	47.7369	48.0022	46.7655	52.8662	58.5677	54.6294	53.9305	44.7521	58.3666	45.8495	47.2728	44.0956	46.1231	45.9855	49.6942
111.1	48.4168	56.814	51.1516	50.3502	45.4455	56.505	51.5711	47.471	51.2436	47.7193	48.0046	46.7536	52.8254	58.3697	54.6454	53.7933	44.8391	58.2872	45.8534	47.0274	44.2657	46.1371	45.9318	49.6338
111.2	48.4336	56.757	51.0996	50.3673	45.3997	56.3134	51.5596	47.5001	51.2517	47.562	47.9706	46.7707	52.797	58.2388	54.6744	53.6357	44.9241	58.2754	45.9122	46.8431	44.356	46.1919	45.9232	49.6263
111.3	48.3213	56.6312	51.063	50.3174	45.3789	56.0822	51.5058	47.5	51.2386	47.512	47.911	46.697	52.844	58.0787	54.6618	53.451	45.057	58.2264	46.0093	46.7246	44.4781	46.0964	46.0283	49.6192
111.4	48.1691	56.481	51.0664	50.2954	45.4012	55.9599	51.4142	47.4448	51.3122	47.5055	47.773	46.5964	52.8882	57.9406	54.6743	53.3353	45.2023	58.1732	46.0948	46.6975	44.5813	46.0261	46.1127	49.5988
111.5	48.1023	56.3826	50.9446	50.1102	45.5026	55.9523	51.3536	47.4326	51.4338	47.5342	47.667	46.5948	52.9609	57.8774	54.6744	53.3446	45.3488	58.1508	46.0832	46.7335	44.4926	45.8898	46.1539	49.5271
111.6	48.0464	56.2136	50.7856	49.9367	45.5727	55.9758	51.248	47.3558	51.4745	47.5909	47.5596	46.5561	53.0284	57.9064	54.7691	53.3827	45.463	58.0923	45.9844	46.8982	44.361	45.7862	46.247	49.521
111.7	48.0782	56.136	50.6555	49.82	45.7227	55.9909	51.0995	47.2959	51.4283	47.7346	47.4919	46.4695	53.1162	57.9724	54.8244	53.4328	45.4888	58.0284	45.8864	47.055	44.233	45.6651	46.3651	49.4594
111.8	48.2199	56.1821	50.5884	49.7316	45.8649	56.0583	51.0481	47.3146	51.3412	47.7015	47.5104	46.4949	53.1573	58.0872	54.8191	53.508	45.4639	57.9349	45.7582	47.1292	44.0488	45.6226	46.4184	49.3332
111.9	48.3561	56.3096	50.5738	49.6628	45.9205	56.0872	51.0449	47.3599	51.2998	47.5384	47.6362	46.5222	53.1743	58.2911	54.7694	53.5011	45.4308	57.7742	45.622	47.2212	43.8915	45.5658	46.4271	49.2544
112	48.4411	56.4262	50.7354	49.7691	45.8484	56.1229	51.0829	47.2966	51.2612	47.3618	47.719	46.5311	53.2892	58.455	54.7214	53.3683	45.3424	57.6406	45.6098	47.2836	43.882	45.6582	46.4679	49.1754
112.1	48.4203	56.6566	50.953	49.9304	45.7901	56.209	51.2173	47.2439	51.2794	47.2552	47.8223	46.5353	53.3603	58.5947	54.6561	53.1722	45.2906	57.5414	45.648	47.2238	43.8817	45.8286	46.4102	49.0501
112.2	48.3212	56.819	51.1271	50.0014	45.7152	56.3393	51.3973	47.1616	51.3922	47.1051	47.9372	46.5174	53.3412	58.6373	54.5985	52.9961	45.2799	57.4748	45.6224	47.1184	43.9304	45.9309	46.356	48.9278
112.3	48.1932	56.8806	51.1983	50.0968	45.6876	56.4405	51.5869	46.973	51.582	47.0792	47.9491	46.4595	53.356	58.6961	54.6184	52.8627	45.2485	57.4529	45.6219	47.1139	44.0209	45.9606	46.3232	48.9002
112.4	48.0647	56.8813	51.1664	50.1684	45.7369	56.4815	51.7405	46.8142	51.6513	47.1097	47.846	46.4279	53.4025	58.6163	54.6821	52.8025	45.1574	57.4802	45.5975	47.0176	44.1062	45.8659	46.3327	48.8321
112.5	47.9002	56.8608	51.0348	50.2068	45.8498	56.5156	51.809	46.817	51.7306	47.18	47.843	46.4117	53.3063	58.5302	54.6996	52.8225	45.0798	57.4867	45.5418	46.917	44.1169	45.6366	46.2625	48.8846
112.6	47.7789	56.8231	50.9108	50.1288	45.9869	56.4556	51.7514	46.9338	51.7635	47.1892	47.8842	46.434	53.1928	58.4343	54.6582	52.899	44.9706	57.5677	45.5051	46.9153	44.1336	45.3278	46.201	48.9996
112.7	47.6897	56.7772	50.8244	50.0906	46.0964	56.3089	51.7168	47.1304	51.7193	47.2592	47.9193	46.5532	53.1195	58.3512	54.6328	52.9502	44.8501	57.6899	45.5233	46.9027	44.034	45.1319	46.1107	49.1392
112.8	47.6187	56.7444	50.7522	50.0645	46.1198	56.1874	51.6423	47.456	51.5824	47.3505	47.9454	46.688	53.0449	58.1717	54.6727	52.9091	44.7216	57.8401	45.5172	46.763	43.974	45.0826	46.0485	49.3309
112.9	47.5713	56.6507	50.7278	50.0367	46.0812	56.1264	51.5654	47.7819	51.4484	47.4237	48.0481	46.8274	52.9852	58.1036	54.7523	52.8678	44.7068	58.0234	45.5699	46.7016	43.9145	45.1672	45.9745	49.5274
113	47.5917	56.4967	50.6976	49.9881	46.0625	56.069	51.5165	47.9856	51.2704	47.4296	48.0564	46.8922	52.9847	58.0622	54.8523	52.8592	44.7449	58.1486	45.5617	46.6321	43.8534	45.3259	46.0094	49.5502
113.1	47.6681	56.3306	50.6846	50.0587	45.9601	56.0546	51.5772	48.0938	51.1663	47.4643	47.9231	46.976	53.0083	57.9473	54.9438	52.8972	44.821	58.1258	45.5375	46.5659	43.803	45.4653	46.1038	49.5568
113.2	47.7926	56.2304	50.6926	50.1479	45.8378	56.1315	51.6562	48.1354	51.0907	47.5144	47.7997	46.9906	53.0607	57.8232	54.9462	52.979	44.881	57.9626	45.5038	46.5694	43.8717	45.6196	46.1669	49.5078
113.3	47.8906	56.1468	50.7771	50.2036	45.7862	56.2033	51.7828	48.0479	51.1024	47.486	47.7354	46.9669	53.0398	57.7609	54.7524	53.1676	44.9379	57.7175	45.5179	46.6692	43.86	45.7065	46.2018	49.3365
113.4	47.9751	56.1188	50.8901	50.2347	45.8237	56.3086	51.8933	47.8598	51.1409	47.5186	47.7082	46.9637	53.0048	57.6681	54.4541	53.4072	44.9362	57.468	45.5405	46.7668	43.8535	45.7849	46.1956	49.1695
113.5	48.0335	56.1786	51.0133	50.2655	45.79	56.392	52.0011	47.717	51.1862	47.5812	47.7617	47.0601	52.9696	57.5145	54.2556	53.5825	44.9233	57.2808	45.6496	46.9215	43.8932	45.9287	46.1035	49.1368
113.6	48.0906	56.2463	51.0605	50.2083	45.8157	56.4139	52.0382	47.6198	51.167	47.6362	47.9744	47.0484	52.95	57.4874	54.1278	53.6484	44.9662	57.2577	45.7581	47.046	43.89	46.1671	45.9497	48.9974
113.7	48.1046	56.3606	50.993	50.0821	45.9229	56.3662	52.0052	47.4968	51.2011	47.6504	48.1611	47.0283	52.9422	57.5432	54.1523	53.6791	45.0606	57.3351	45.8466	47.1274	43.8249	46.262	45.7966	48.9918
113.8	48.1271	56.4544	50.8013	49.9411	46.0063	56.2958	51.8876	47.4316	51.1618	47.7508	48.3359	47.0309	53.0076	57.6557	54.315	53.6128	45.1632	57.5398	45.8906	47.1888	43.8022	46.3684	45.6092	49.0298
113.9	48.1658	56.587	50.5752	49.8154	46.007	56.2053	51.7936	47.4912	51.173	47.7703	48.4764	46.91	53.0057	57.7292	54.5264	53.3951	45.2011	57.7099	45.8542	47.1616	43.7936	46.4995	45.4136	49.0885
114	48.2006	56.7236	50.424	49.6952	46.0445	56.1787	51.7047	47.5452	51.2148	47.8428	48.5483	46.7075	53.0257	57.8124	54.5548	53.2804	45.205	57.8571	45.7689	46.9752	43.8515	46.4852	45.2268	49.1374
114.1	48.1671	56.809	50.3533	49.574	46.0458	56.2997	51.6222	47.5568	51.3128	47.9414	48.5455	46.666	53.0483	57.8324	54.6129	53.3252	45.0992	57.8861	45.665	46.7291	43.9537	46.3556	45.0822	49.3086
114.2	48.0609	56.74	50.3714	49.5568	46.021	56.4826	51.5387	47.636	51.3592	48.0052	48.492	46.6586	52.9924	57.8247	54.6029	53.4444	45.0119	57.8328	45.5775	46.4337	44.0534	46.2589	45.0221	49.3936
114.3	47.8534	56.6586	50.5071	49.664	46.0182	56.646	51.4921	47.7457	51.4252	47.9873	48.4723	46.6285	52.9566	57.6936	54.5352	53.6716	44.9919	57.6551	45.5807	46.1932	44.1051	46.1004	45.0266	49.4632
114.4	47.6645	56.5701	50.6286	49.8091	46.0279	56.6964	51.5262	47.8213	51.4085	48.0276	48.4152	46.7335	53.058	57.5408	54.5074	53.9967	45.0578	57.5019	45.6884	46.1371	44.1052	45.9144	45.0895	49.5235
114.5	47.5202	56.421	50.6457	49.914	46.0674	56.6706	51.5612	47.9042	51.314	47.9355	48.3298	46.8875	53.1278	57.4549	54.5849	54.228	45.0713	57.3826	45.8594	46.3303	43.947	45.8026	45.1944	49.504
114.6	47.4224	56.236	50.5995	50.0526	46.1809	56.5314	51.6774	47.9443	51.1218	47.7498	48.1337	46.9436	53.1679	57.3458	54.5727	54.3041	45.1126	57.3498	46.1315	46.6082	43.7674	45.7591	45.3547	49.489
114.7	47.4392	56.1488	50.624	50.1494	46.2402	56.3221	51.8509	47.9809	50.9429	47.6554	48.0487	47.0048	53.2588	57.2247	54.5544	54.2428	45.0306	57.4114	46.4524	46.9691	43.6046	45.7748	45.4807	49.5132
114.8	47.5888	56.0625	50.681	50.0545	46.2034	56.1363	52.0215	47.9319	50.8108	47.5819	47.905	47.0692	53.246	57.2356	54.589	54.0159	44.8845	57.5388	46.6578	47.2576	43.4969	45.7703	45.6471	49.5299
114.9	47.7123	55.9364	50.7978	49.9893	46.1771	56.0784	52.0476	47.8223	50.784	47.4798	47.7877	47.0525	53.0995	57.3722	54.5479	53.7836	44.7017	57.6977	46.7798	47.3438	43.4718	45.6922	45.8301	49.54
115	47.804	55.8952	50.9943	50.0118	46.1311	56.09	52.0562	47.7096	50.8435	47.4983	47.7619	46.948	52.9482	57.4403	54.4842	53.5251	44.6476	57.8584	46.7943	47.2411	43.5841	45.603	46.0758	49.5883
115.1	47.9082	55.9539	51.2844	50.1053	45.9304	56.1167	51.9851	47.711	50.9944	47.5896	47.926	46.7556	52.7981	57.5758	54.4479	53.2639	44.6176	57.9862	46.728	47.1232	43.681	45.4832	46.237	49.5606
115.2	47.9917	55.9703	51.4628	50.2066	45.6901	56.1529	51.816	47.6503	51.1767	47.5916	47.9498	46.4675	52.7054	57.7479	54.3953	53.0725	44.6932	58.078	46.6164	46.9632	43.8358	45.3935	46.3697	49.4664
115.3	48.0588	56.0338	51.5351	50.4422	45.5113	56.2069	51.6261	47.6806	51.3505	47.6089	47.898	46.1996	52.6779	57.8435	54.2672	53.05	44.7681	58.1364	46.5433	46.8	43.9955	45.3714	46.4067	49.4022
115.4	48.0729	56.1206	51.5302	50.5723	45.3413	56.1584	51.4634	47.8172	51.434	47.6915	47.8165	45.9736	52.6705	57.8279	54.1778	53.0196	44.8457	58.0884	46.4587	46.6884	44.151	45.4657	46.4318	49.4189
115.5	48.064	56.0701	51.4635	50.6206	45.1721	56.0321	51.334	47.9408	51.4919	47.778	47.6986	45.8213	52.6084	57.8633	54.1162	53.0508	44.8076	57.9534	46.3889	46.645	44.199	45.6166	46.3539	49.4455
115.6	48.0322	55.9924	51.3201	50.5659	45.1585	55.8515	51.2158	48.0078	51.5942	47.8255	47.4758	45.7939	52.5527	57.8354	54.0341	53.1928	44.8012	57.7316	46.3095	46.575	44.2853	45.792	46.2835	49.5379
115.7	47.9756	55.899	51.1679	50.4459	45.2404	55.7453	51.2284	48.0752	51.6163	47.9488	47.3533	45.8291	52.41	57.7508	53.935	53.339	44.8019	57.4804	46.1651	46.4979	44.2352	45.8319	46.2444	49.6104
115.8	47.8696	55.7863	51.0351	50.2575	45.3641	55.6482	51.2785	48.0411	51.6025	48.0263	47.3894	45.8359	52.2646	57.677	53.9363	53.4037	44.7907	57.275	45.9598	46.4578	44.1457	45.873	46.1937	49.6918
115.9	47.8087	55.6578	50.9635	50.072	45.431	55.6796	51.3852	47.8806	51.6192	48.0402	47.507	45.7972	52.2156	57.7456	53.9213	53.4602	44.745	57.2201	45.7842	46.4622	43.9774	45.8506	46.0754	49.6098
116	47.754	55.6742	50.8999	49.9128	45.5025	55.7084	51.5053	47.7196	51.6386	47.9883	47.5856	45.7322	52.2998	57.8571	53.9131	53.4393	44.7491	57.2341	45.6824	46.4694	43.9051	45.781	46.0006	49.5579
116.1	47.7032	55.6684	50.7952	49.7728	45.5189	55.8248	51.6613	47.5183	51.5589	47.9535	47.7436	45.6567	52.4136	58.0608	53.9609	53.3476	44.6805	57.3688	45.5564	46.4826	43.8756	45.6907	45.9528	49.435
116.2	47.675	55.72	50.7002	49.677	45.5041	55.8839	51.7821	47.4125	51.5091	47.8146	47.9135	45.648	52.5404	58.276	54.0545	53.2066	44.583	57.5641	45.494	46.5313	44.0019	45.7605	45.891	49.4072
116.3	47.7309	55.767	50.5496	49.5445	45.4485	55.9663	51.9302	47.3751	51.533	47.7298	47.9946	45.6575	52.6896	58.5516	54.1508	53.0648	44.5584	57.7342	45.5452	46.5872	44.1845	45.7752	45.8904	49.3948
116.4	47.7908	55.8614	50.3866	49.4652	45.4361	55.9632	51.9872	47.3766	51.6202	47.6376	47.9999	45.6992	52.748	58.6128	54.2988	52.894	44.6053	57.8469	45.5948	46.6158	44.4583	45.7861	45.9939	49.5064
116.5	47.9104	55.9204	50.2567	49.3128	45.3797	55.997	51.9348	47.3856	51.6859	47.517	48.074	45.788	52.7065	58.5859	54.4186	52.759	44.6534	57.9924	45.6	46.619	44.6361	45.7425	45.9925	49.5364
116.6	48.0304	56.0332	50.1898	49.1024	45.3016	56.0192	51.7653	47.4381	51.8146	47.3786	48.0982	45.8841	52.6732	58.4104	54.4904	52.6741	44.7859	58.0579	45.617	46.6209	44.7011	45.7096	45.935	49.6092
116.7	48.103	56.1302	50.1784	48.9198	45.2301	56.0633	51.5602	47.4092	51.9294	47.378	48.0736	45.9456	52.6348	58.3132	54.561	52.6506	44.9303	58.0522	45.6895	46.5463	44.6428	45.5746	45.8437	49.6401
116.8	48.0733	56.26	50.3055	48.877	45.1386	56.0676	51.2998	47.4172	51.9068	47.3753	48.102	46.012	52.596	58.0812	54.5826	52.6549	45.0264	58.0669	45.7286	46.442	44.5539	45.5426	45.7358	49.6097
116.9	48.0239	56.327	50.5052	48.8299	45.082	56.0791	51.2024	47.4977	51.7344	47.3568	48.1449	46.1317	52.6267	58.0082	54.5697	52.6806	45.0656	58.038	45.7846	46.3822	44.3952	45.6283	45.5714	49.5453
117	47.8896	56.3622	50.6713	48.9077	45.1005	56.141	51.2058	47.5752	51.6001	47.4077	48.1969	46.2079	52.705	57.9686	54.5451	52.7661	45.0817	57.9084	45.7988	46.345	44.2774	45.815	45.53	49.5634
117.1	47.7706	56.3541	50.8551	49.1333	45.1594	56.239	51.3668	47.5769	51.4319	47.4683	48.2226	46.2336	52.7518	58.0582	54.5344	52.8242	44.99	57.7923	45.8682	46.4115	44.2169	46.041	45.5479	49.6234
117.2	47.731	56.345	51.0113	49.3947	45.2657	56.3049	51.5261	47.5745	51.3566	47.4119	48.2758	46.2266	52.882	57.9953	54.5532	52.9186	44.8419	57.7124	45.886	46.5445	44.2184	46.2833	45.6432	49.6674
117.3	47.7512	56.2826	51.0892	49.5478	45.4608	56.2956	51.7105	47.4539	51.4132	47.3353	48.3267	46.2315	52.919	58.0348	54.5528	52.9606	44.6765	57.5763	45.8321	46.6427	44.1962	46.4383	45.7422	49.7066
117.4	47.8327	56.2644	50.9526	49.7268	45.6398	56.3223	51.7644	47.2559	51.5422	47.2807	48.3826	46.2046	52.8236	57.9996	54.4781	53.0569	44.5739	57.4821	45.7296	46.7404	44.1376	46.4214	45.8238	49.7023
117.5	47.9607	56.1812	50.8407	49.8848	45.7422	56.2888	51.786	47.0791	51.6343	47.2871	48.3514	46.2648	52.6963	57.8848	54.3876	53.1377	44.5481	57.4713	45.7304	46.8622	44.1152	46.3027	45.8749	49.6048
117.6	48.0504	56.05	50.6768	49.996	45.7971	56.1787	51.6606	47.0063	51.676	47.3506	48.3714	46.3355	52.5756	57.6821	54.2964	53.176	44.6005	57.4699	45.7434	46.8482	44.0697	46.093	45.8991	49.4268
117.7	48.063	55.8531	50.492	49.9596	45.7628	56.152	51.5798	46.9238	51.6279	47.4486	48.3615	46.3876	52.3734	57.621	54.103	53.1682	44.6489	57.4112	45.7167	46.8445	44.0116	45.9676	45.843	49.2489
117.8	48.0292	55.6502	50.3303	49.9752	45.6195	56.1945	51.563	46.925	51.5184	47.5848	48.261	46.393	52.2494	57.4981	53.9032	53.2179	44.6498	57.2916	45.78	46.8743	44.0293	45.9171	45.7784	49.1125
117.9	47.9315	55.3911	50.2889	49.9712	45.4428	56.154	51.573	47.0124	51.4838	47.7853	48.1562	46.3377	52.2649	57.4084	53.7576	53.2337	44.5815	57.0496	45.8714	46.8106	44.1398	45.9708	45.741	49.022
118	47.8154	55.208	50.1862	49.9734	45.2962	56.0745	51.6096	47.1014	51.5067	47.8606	48.1262	46.1672	52.268	57.4504	53.6831	53.202	44.4243	56.7417	45.872	46.6291	44.203	46.15	45.7283	49.0142
118.1	47.7282	55.0908	50.0947	49.9699	45.1652	55.9714	51.8116	47.1369	51.6206	47.8759	48.0726	46.0395	52.1916	57.5752	53.6589	53.253	44.2393	56.4902	45.8135	46.4562	44.3626	46.3879	45.7336	49.007
118.2	47.7082	55.0535	50.0321	50.0685	45.0613	55.7775	51.9719	47.244	51.7344	47.8561	48.0271	46.0079	52.0843	57.6478	53.7967	53.2404	44.1718	56.3455	45.8053	46.2923	44.541	46.5152	45.7914	49.0332
118.3	47.7563	55.1008	49.9338	50.175	45.0073	55.6426	52.0035	47.3515	51.8435	47.7843	48.035	46.0856	51.9972	57.833	54.0329	53.2061	44.2469	56.3602	45.7847	46.1366	44.5861	46.5502	45.879	49.0426
118.4	47.8499	55.2888	49.921	50.2244	44.9734	55.6322	52.0896	47.3605	51.872	47.614	48.0274	46.2165	51.8177	58.0615	54.3755	53.0784	44.4042	56.4987	45.8212	46.0212	44.5744	46.5205	45.9744	49.0565
118.5	47.989	55.5636	50.0702	50.1732	44.996	55.6632	52.1946	47.3401	51.8203	47.4784	47.9445	46.3864	51.7389	58.2349	54.7321	52.9968	44.6513	56.7306	45.9439	46.014	44.5317	46.3951	45.9814	49.0699
118.6	48.1626	55.8556	50.2528	50.0554	45.021	55.7598	52.1668	47.3791	51.6957	47.3513	47.8339	46.5685	51.8446	58.3946	55.0578	52.856	44.9047	56.9168	46.0701	46.0554	44.324	46.2915	45.956	49.1865
118.7	48.249	56.1422	50.4322	49.9295	45.0606	55.8221	52.1236	47.3928	51.5886	47.2623	47.7022	46.7171	52.0687	58.507	55.2254	52.7944	45.0329	57.0697	46.1417	46.0616	44.0529	46.2588	45.9297	49.2842
118.8	48.2828	56.3352	50.6755	49.7706	45.0882	55.7901	52.0789	47.3999	51.4931	47.1848	47.6032	46.7846	52.3049	58.561	55.2557	52.7416	45.0821	57.1351	46.1554	46.132	43.8795	46.2403	45.8295	49.4088
118.9	48.2532	56.34	50.8537	49.7143	45.1358	55.6584	51.9709	47.4909	51.4502	47.1762	47.5563	46.8728	52.6277	58.5568	55.1492	52.8195	45.1053	57.2371	46.1388	46.331	43.7193	46.2759	45.6661	49.5315
119	48.1284	56.1636	50.855	49.7452	45.1039	55.6002	51.8198	47.6212	51.4499	47.1957	47.5689	47.0138	52.9374	58.4481	54.841	52.8404	45.0409	57.2758	46.0077	46.5071	43.6116	46.327	45.5688	49.5808
119.1	47.99	55.9655	50.8357	49.8508	45.1269	55.5558	51.6886	47.7538	51.4937	47.1974	47.5948	47.1535	53.1159	58.2472	54.4712	52.8635	44.9985	57.2801	45.8444	46.6873	43.6401	46.3777	45.502	49.5721
119.2	47.918	55.7361	50.8168	50.0124	45.1332	55.6116	51.6085	47.85	51.5425	47.2038	47.6369	47.2179	53.1671	58.0898	54.1574	52.8509	45.0354	57.2752	45.7455	46.9233	43.7283	46.4096	45.3587	49.6077
119.3	47.8346	55.5902	50.7248	50.144	45.129	55.7276	51.6513	47.9259	51.5599	47.1877	47.6128	47.2064	53.1648	57.9022	53.9999	52.7592	45.0861	57.326	45.6913	47.0393	43.7912	46.5115	45.2742	49.6079
119.4	47.8194	55.581	50.5897	50.2573	45.066	55.8322	51.739	47.9448	51.5464	47.1388	47.5508	47.1362	53.15	57.7534	53.9421	52.5734	45.1054	57.3108	45.6225	46.968	43.8865	46.6275	45.2808	49.6297
119.5	47.8432	55.659	50.4896	50.4212	45.0312	55.8966	51.8264	47.9912	51.5262	47.0845	47.5022	47.0061	52.9944	57.74	54.1038	52.3911	45.1662	57.3059	45.7002	46.8929	44.0104	46.7622	45.3005	49.7118
119.6	47.7909	55.7412	50.3976	50.5227	44.9567	55.9429	51.9508	47.9938	51.5095	47.043	47.4479	46.7726	52.8449	57.7621	54.2977	52.2126	45.1943	57.3328	45.866	46.8156	44.0451	46.8358	45.3415	49.7511
119.7	47.6848	55.8483	50.3671	50.5566	44.8778	55.9734	52.0647	47.986	51.5316	47.0185	47.4191	46.5708	52.7658	57.7662	54.4548	52.0639	45.2014	57.3528	45.9999	46.6674	44.1005	46.9041	45.5313	49.6694
119.8	47.5876	55.93	50.3966	50.6356	44.8201	56.011	52.1207	47.9721	51.6063	47.0573	47.4752	46.4891	52.6913	57.7494	54.4293	52.0424	45.2063	57.3386	46.1135	46.6206	44.1894	46.8943	45.7347	49.6531
119.9	47.4999	55.8605	50.4582	50.6179	44.8414	56.0815	52.1272	47.967	51.58	47.0664	47.55	46.374	52.5874	57.6696	54.3136	52.1391	45.189	57.3437	46.2173	46.6982	44.2152	46.7767	45.9192	49.578
120	47.4655	55.7915	50.5708	50.4535	44.8607	56.0766	52.1554	47.8281	51.5051	47.0208	47.5782	46.253	52.572	57.6107	54.0998	52.3614	45.1433	57.3285	46.2005	46.7578	44.1624	46.6049	46.0225	49.4482
120.1	47.4774	55.6402	50.6642	50.283	44.8787	56.0789	52.1868	47.6234	51.3538	47.022	47.6671	46.2128	52.5704	57.6158	53.8765	52.6457	45.1212	57.3039	46.097	46.7127	44.1885	46.46	46.0763	49.3477
120.2	47.5932	55.4856	50.6592	50.0489	44.9775	56.032	52.1782	47.4688	51.096	47.0306	47.7464	46.2244	52.5449	57.5913	53.6992	52.8666	45.1415	57.2258	45.9609	46.679	44.167	46.2562	46.014	49.3438
120.3	47.7758	55.2954	50.6152	49.8198	45.1138	55.9254	52.1487	47.3476	50.8253	46.984	47.7481	46.2076	52.4908	57.5906	53.5925	52.9988	45.1288	57.1154	45.835	46.6413	44.1067	46.1398	45.926	49.254
120.4	47.8842	55.3045	50.6212	49.6609	45.1872	55.8816	52.1449	47.2432	50.68	47.0022	47.7744	46.2977	52.4169	57.6203	53.5298	53.0436	45.1657	56.9593	45.6934	46.5282	44.1267	46.0725	45.7639	49.2586
120.5	47.975	55.3752	50.6437	49.5948	45.2393	55.9132	52.0983	47.2687	50.5787	47.122	47.8359	46.3811	52.314	57.5667	53.5411	52.9479	45.238	56.8431	45.6059	46.4384	44.2491	46.0413	45.7283	49.3844
120.6	48.0856	55.5456	50.7424	49.6246	45.2567	55.8978	52.0103	47.3833	50.5859	47.2096	47.8726	46.4427	52.2218	57.4802	53.6024	52.7876	45.2461	56.7476	45.6127	46.5032	44.3291	45.9436	45.7791	49.5396
120.7	48.056	55.6671	50.8652	49.7777	45.1976	55.9154	51.9297	47.4909	50.6982	47.2748	47.9703	46.4946	52.1943	57.517	53.7184	52.7277	45.1732	56.712	45.6926	46.573	44.3767	45.9064	45.853	49.6864
120.8	47.9747	55.7532	51	49.8827	45.1098	55.9545	51.8288	47.5441	50.7842	47.3604	48.1248	46.553	52.2633	57.5802	53.8631	52.7043	45.0956	56.719	45.7786	46.565	44.4004	45.7427	45.8996	49.8337
120.9	47.9148	55.7538	51.0225	50.009	45.0384	55.8898	51.7014	47.5546	50.8308	47.4285	48.1671	46.5416	52.4041	57.6565	54.0008	52.6566	44.9268	56.7342	45.8845	46.6237	44.3131	45.6368	46.0296	49.8858
121	47.8142	55.6805	51.0127	50.1225	45.01	55.7985	51.5779	47.4846	50.8848	47.4293	48.145	46.5993	52.6047	57.7498	54.0839	52.683	44.7386	56.7479	45.9927	46.6722	44.1077	45.5623	46.1406	49.8466
121.1	47.6859	55.5381	50.9152	50.1037	45.0394	55.7682	51.4637	47.378	50.9015	47.4082	48.1255	46.6544	52.773	57.7957	54.1498	52.7142	44.5976	56.7874	46.0118	46.633	43.8689	45.6339	46.174	49.7426
121.2	47.6106	55.456	50.7766	49.9943	45.0614	55.714	51.3213	47.2032	50.855	47.3572	48.0366	46.6256	52.8414	57.6628	54.1001	52.671	44.4712	56.8715	45.9888	46.6024	43.684	45.7339	46.2012	49.6459
121.3	47.5092	55.4832	50.6842	49.9274	45.0648	55.7041	51.161	47.1215	50.8175	47.296	47.9148	46.6099	52.8393	57.5367	54.1047	52.665	44.4092	56.9666	45.936	46.6116	43.5754	45.9758	46.2996	49.6205
121.4	47.4432	55.4622	50.7154	49.7988	45.0767	55.8012	51.0362	47.0757	50.7769	47.2679	47.9066	46.6356	52.8168	57.3854	54.0716	52.7295	44.4934	57.1004	45.8488	46.5854	43.612	46.1421	46.333	49.6004
121.5	47.3809	55.4161	50.6958	49.6443	45.115	55.9079	51.026	47.0486	50.7964	47.2782	47.9853	46.5946	52.7642	57.224	54.0423	52.7272	44.6226	57.1853	45.7503	46.5805	43.7302	46.2302	46.262	49.5744
121.6	47.346	55.3799	50.7144	49.5471	45.0818	55.9282	51.1064	47.0157	50.818	47.3708	47.9518	46.5968	52.783	57.1075	54.0082	52.6534	44.8266	57.1858	45.7344	46.6248	43.9025	46.1876	46.1486	49.5801
121.7	47.3759	55.3314	50.7868	49.5098	45.0808	55.9143	51.301	47.1006	50.8989	47.4878	47.9237	46.7172	52.8396	57.1429	54.0716	52.6241	45.1133	57.1266	45.7152	46.6709	44.0368	46.0178	46.0391	49.5648
121.8	47.5172	55.2816	50.7429	49.4463	45.0512	55.8688	51.6325	47.1223	51.0124	47.6569	47.961	46.7681	52.9013	57.1752	54.0839	52.499	45.367	57.0313	45.7316	46.7017	44.1037	45.7766	45.8332	49.4604
121.9	47.6666	55.3074	50.6544	49.4165	45.039	55.7682	51.958	47.1259	51.1968	47.7571	47.9733	46.7686	52.8792	57.218	54.1928	52.3617	45.5131	56.9616	45.8741	46.7007	44.0516	45.588	45.6624	49.3948
122	47.8502	55.4033	50.6282	49.4546	44.9213	55.687	52.1265	47.121	51.2519	47.7764	47.9034	46.7923	52.8458	57.2801	54.2812	52.2845	45.6157	56.9557	45.9768	46.6612	43.9942	45.4821	45.5018	49.3638
122.1	48.0234	55.5436	50.575	49.5482	44.8581	55.6623	52.1912	47.161	51.2859	47.6857	47.8992	46.7314	52.7342	57.3748	54.3694	52.3814	45.6383	57.0064	46.0688	46.5705	43.9226	45.4791	45.4224	49.3786
122.2	48.1736	55.6906	50.5166	49.6124	44.7737	55.7357	52.208	47.1278	51.26	47.5748	47.8618	46.5668	52.6166	57.4027	54.375	52.4768	45.581	57.0153	46.2165	46.4572	43.94	45.5891	45.3326	49.3629
122.3	48.1887	55.7474	50.5388	49.7096	44.7695	55.7847	52.0983	47.1347	51.2326	47.4544	47.6914	46.4541	52.4824	57.362	54.355	52.6484	45.5366	57.0366	46.3423	46.3594	43.9658	45.6636	45.3269	49.3906
122.4	48.0517	55.7296	50.503	49.7598	44.7366	55.8152	51.9738	47.2209	51.129	47.4116	47.478	46.3937	52.4186	57.3266	54.2356	52.778	45.5107	57.0234	46.2823	46.3798	43.9836	45.7507	45.3451	49.3507
122.5	47.8916	55.6806	50.4244	49.7608	44.8294	55.7226	51.8888	47.3515	51.1094	47.4724	47.2908	46.3629	52.3358	57.3013	54.1695	52.9162	45.4247	56.9748	46.2176	46.4703	43.9982	45.8536	45.4915	49.2423
122.6	47.726	55.6578	50.3499	49.7258	44.9439	55.6256	51.8089	47.437	51.0628	47.5701	47.1912	46.4234	52.2805	57.282	54.0921	52.9351	45.3005	56.8914	46.0289	46.6584	44.0292	45.8728	45.6777	49.0458
122.7	47.5256	55.5941	50.3548	49.637	45.0518	55.4695	51.6486	47.5216	51.053	47.7174	47.1566	46.5105	52.2764	57.3226	54.1082	52.9244	45.166	56.8668	45.7101	46.8946	43.9621	45.8921	45.9005	48.9058
122.8	47.3668	55.5334	50.3494	49.5181	45.1153	55.3003	51.5544	47.5528	50.9954	47.7721	47.2533	46.5891	52.3082	57.448	54.148	52.8527	44.9692	56.85	45.4162	47.1269	43.8973	45.9282	46.0814	48.801
122.9	47.3836	55.5585	50.386	49.4688	45.1816	55.1636	51.5326	47.4799	50.947	47.7149	47.3806	46.7078	52.3422	57.5746	54.2795	52.783	44.8546	56.844	45.2809	47.2061	43.917	45.9129	46.1435	48.7694
123	47.4072	55.5862	50.5155	49.3938	45.1947	55.2184	51.5477	47.3884	50.9112	47.5678	47.5768	46.8098	52.4244	57.7272	54.3444	52.6828	44.847	56.8667	45.2658	47.206	43.8842	45.7876	46.1175	48.8116
123.1	47.4218	55.5873	50.6039	49.3001	45.2053	55.3259	51.6402	47.3468	50.9487	47.4307	47.7548	46.8491	52.4916	57.8326	54.3766	52.6208	44.8808	56.9378	45.4013	47.065	43.8207	45.6868	45.9443	48.8921
123.2	47.4859	55.6731	50.5758	49.3489	45.2615	55.4827	51.8077	47.352	50.9396	47.3496	47.9356	46.8787	52.5423	57.9554	54.3114	52.5855	44.9611	56.968	45.6637	46.8934	43.8045	45.5665	45.7127	48.9232
123.3	47.5766	55.7955	50.5805	49.4416	45.2372	55.7139	51.9608	47.3751	50.9596	47.4163	48.0908	46.897	52.5773	58.0528	54.2074	52.6695	45.126	56.9743	45.8696	46.7016	43.8434	45.4248	45.444	49.0086
123.4	47.6098	55.8508	50.6235	49.5003	45.2196	55.9361	52.041	47.4197	50.9844	47.5327	48.2612	46.8209	52.5489	58.1478	54.0638	52.8002	45.1946	56.9291	45.9335	46.5467	43.8907	45.3457	45.3654	49.1394
123.5	47.6603	55.9453	50.5856	49.6416	45.1962	56.0216	52.1196	47.4555	50.9183	47.7558	48.3723	46.6778	52.47	58.1653	53.9762	52.8904	45.2264	56.8252	45.8719	46.4554	43.9642	45.4269	45.2969	49.3091
123.6	47.7278	56.0516	50.598	49.8062	45.1196	56.0654	52.0929	47.4264	50.8125	47.9382	48.3628	46.5547	52.4462	58.1477	53.9896	52.9743	45.3138	56.6842	45.7557	46.4184	44.0105	45.5421	45.3627	49.5147
123.7	47.6856	56.1407	50.6031	49.9	44.9944	56.0671	52.0614	47.3016	50.7402	47.9641	48.2793	46.5018	52.3637	57.9616	54.0801	52.9949	45.349	56.5978	45.5725	46.3586	44.062	45.649	45.48	49.7288
123.8	47.5998	56.209	50.4911	49.9332	45.0162	56.038	52.0158	47.1551	50.6428	47.8586	48.1227	46.4848	52.2855	57.785	54.1778	52.8591	45.3272	56.5134	45.4822	46.3461	44.0635	45.8596	45.6498	49.8288
123.9	47.5253	56.2539	50.2796	50.002	45.0018	56.011	51.916	47.1097	50.5264	47.7549	47.9553	46.5087	52.2418	57.656	54.223	52.6749	45.3033	56.5301	45.5262	46.3752	43.9794	45.9786	45.6907	49.8183
124	47.4431	56.2094	50.0505	49.9579	44.9616	56.0228	51.7589	47.0416	50.4752	47.4916	47.7478	46.599	52.2593	57.5954	54.2229	52.5518	45.2505	56.617	45.6332	46.3505	43.8941	45.968	45.6623	49.685
124.1	47.4143	56.0209	49.8687	49.8287	44.9212	55.984	51.649	47.0384	50.4523	47.3152	47.6014	46.6867	52.2017	57.5701	54.1476	52.431	45.1227	56.7874	45.6992	46.3705	43.8775	45.9461	45.5755	49.5925
124.2	47.5023	55.7279	49.75	49.6399	44.8904	55.8538	51.5116	47.1338	50.507	47.1723	47.4722	46.7426	52.2058	57.6764	54.0086	52.3732	45.05	56.951	45.7662	46.4444	43.8105	45.9355	45.5064	49.5394
124.3	47.616	55.521	49.7833	49.4769	44.805	55.6681	51.3545	47.2828	50.6692	47.0412	47.413	46.7501	52.2488	57.7528	53.9232	52.4246	44.9898	57.1416	45.742	46.5721	43.7707	45.8772	45.4742	49.5198
124.4	47.6999	55.4142	49.9175	49.3018	44.8602	55.455	51.257	47.292	50.9454	46.9124	47.4102	46.7292	52.3322	57.7564	53.8705	52.5604	44.9472	57.2476	45.6547	46.7579	43.8001	45.9059	45.4606	49.5646
124.5	47.7356	55.3678	50.0905	49.2152	44.9593	55.2894	51.2318	47.314	51.267	46.9328	47.4801	46.6818	52.3674	57.7438	53.8574	52.6842	44.9188	57.2626	45.5886	46.938	43.8991	45.9189	45.5788	49.7161
124.6	47.6352	55.5278	50.1627	49.227	45.1236	55.1844	51.2139	47.2724	51.5449	46.9099	47.6191	46.633	52.5142	57.7687	53.8463	52.737	44.9448	57.1765	45.5943	47.0718	43.9962	45.8912	45.6676	49.777
124.7	47.4552	55.7504	50.2166	49.3232	45.2849	55.2706	51.202	47.2213	51.7181	46.9572	47.8282	46.571	52.6326	57.7645	53.868	52.7172	44.921	57.0955	45.6859	47.1742	44.0744	45.8618	45.694	49.8292
124.8	47.3222	55.795	50.1972	49.4437	45.4008	55.4566	51.226	47.127	51.7536	47.0802	48.0584	46.5099	52.6644	57.8295	53.8947	52.695	44.9177	56.965	45.8548	47.1537	44.1463	45.8245	45.6597	49.8562
124.9	47.2632	55.7265	50.1645	49.5514	45.3493	55.6641	51.2542	47.1529	51.6655	47.2437	48.1867	46.4634	52.6208	57.8699	53.9605	52.6085	44.9793	56.7894	46.0685	47.0339	44.2335	45.7414	45.6634	49.9192
125	47.2855	55.6139	50.1439	49.6461	45.2256	55.7627	51.2656	47.2903	51.5516	47.2886	48.3181	46.4006	52.6062	57.8908	54.0292	52.5168	45.0408	56.7041	46.229	46.9586	44.2637	45.6825	45.6073	49.9001
125.1	47.4266	55.33	50.1757	49.749	45.0288	55.8014	51.2762	47.4777	51.4745	47.3792	48.4118	46.2859	52.542	57.9099	54.1689	52.5182	44.9962	56.625	46.3343	46.9264	44.2311	45.6254	45.6222	49.8572
125.2	47.6108	55.0492	50.1957	49.7943	44.7982	55.7369	51.2389	47.5858	51.4079	47.4476	48.4178	46.107	52.4974	57.9351	54.3056	52.6176	44.9868	56.569	46.3561	46.9151	44.2294	45.5445	45.7369	49.8094
125.3	47.7405	54.8926	50.2158	49.7607	44.6214	55.548	51.1588	47.7632	51.3992	47.4344	48.336	45.9058	52.4522	57.8378	54.3828	52.6548	45.0212	56.6295	46.3897	46.9267	44.1708	45.5328	45.8822	49.7699
125.4	47.802	54.818	50.2447	49.643	44.4849	55.3368	51.1425	47.8435	51.4	47.412	48.3068	45.6855	52.4452	57.8119	54.4076	52.708	45.0093	56.7728	46.3952	46.9606	44.0602	45.5458	45.9468	49.6167
125.5	47.7888	54.8125	50.2787	49.4861	44.415	55.2587	51.16	47.7938	51.3616	47.5412	48.1717	45.5269	52.4196	57.8484	54.3801	52.784	45.05	56.8271	46.3947	47.0318	43.976	45.5845	45.9651	49.5418
125.6	47.7234	54.9683	50.3332	49.2901	44.3877	55.2444	51.1982	47.7709	51.3446	47.572	47.9396	45.4954	52.3074	57.796	54.2044	52.8696	45.2448	56.9047	46.4093	47.0563	43.9736	45.6713	45.9489	49.5104
125.7	47.6464	55.1416	50.3948	49.1338	44.4747	55.2679	51.4053	47.832	51.393	47.6093	47.7334	45.5801	52.103	57.6982	54.0006	52.9566	45.4377	56.8961	46.4656	46.993	44.0678	45.7858	45.8277	49.4896
125.8	47.5395	55.3309	50.452	49.0692	44.5182	55.4858	51.7021	47.8176	51.4482	47.7318	47.5412	45.7305	52.0319	57.6651	53.7782	53.1067	45.4833	56.7887	46.4221	46.9142	44.2268	45.711	45.6841	49.517
125.9	47.465	55.4756	50.4013	49.1622	44.571	55.8007	51.8444	47.84	51.5693	47.8221	47.3628	45.9389	52.0556	57.6345	53.5581	53.252	45.4933	56.6742	46.3698	46.8494	44.3512	45.6146	45.5792	49.6259
126	47.4238	55.5848	50.305	49.3348	44.616	56.0291	51.8842	47.8489	51.738	47.7961	47.3494	46.1492	52.1128	57.4813	53.432	53.3535	45.4284	56.7107	46.3483	46.6674	44.3912	45.5764	45.5034	49.6733
126.1	47.347	55.6102	50.1923	49.5581	44.6611	56.2432	51.8714	47.7418	51.8627	47.821	47.4811	46.3562	52.2286	57.4406	53.4874	53.3642	45.2695	56.7731	46.2958	46.4802	44.3082	45.5596	45.4496	49.7088
126.2	47.2978	55.5526	50.0271	49.722	44.6692	56.361	51.6705	47.6142	51.9464	47.8408	47.6506	46.5396	52.4548	57.5229	53.558	53.2266	45.0689	56.8822	46.2	46.4047	44.1328	45.5164	45.4512	49.6925
126.3	47.3516	55.4535	49.8764	49.8566	44.7446	56.2657	51.3877	47.5554	52.0119	47.7902	47.8506	46.6616	52.5511	57.5489	53.688	53.0258	44.9459	57.0031	46.1736	46.448	43.9067	45.6653	45.502	49.6158
126.4	47.3503	55.3819	49.8828	49.9204	44.8981	56.0404	51.2393	47.493	51.9858	47.7016	48.0024	46.7314	52.5098	57.5445	53.8604	52.7754	44.8204	57.1538	46.162	46.4842	43.7118	45.7692	45.5637	49.4726
126.5	47.328	55.2928	49.8676	49.8759	45.04	55.8598	51.2227	47.501	51.8411	47.6414	48.0404	46.7498	52.3824	57.5492	53.9398	52.5289	44.6621	57.113	46.1294	46.579	43.5911	45.7469	45.6113	49.3454
126.6	47.3924	55.1826	49.8597	49.7191	45.1997	55.6281	51.2378	47.611	51.6512	47.5719	48.0226	46.6085	52.286	57.4608	53.8716	52.313	44.4968	56.993	46.1759	46.7152	43.6358	45.6708	45.6176	49.2304
126.7	47.3981	55.1245	50.0114	49.6015	45.3423	55.4763	51.3718	47.7114	51.382	47.5068	47.9638	46.3629	52.2038	57.2703	53.8548	52.2062	44.354	56.8074	46.202	46.7912	43.7625	45.6831	45.6303	49.1
126.8	47.3055	55.0351	50.1584	49.5113	45.4421	55.4414	51.5314	47.6998	51.0826	47.4615	47.8862	46.1532	52.1728	57.1595	53.8519	52.1817	44.2478	56.6248	46.1808	46.7209	43.9094	45.5872	45.605	49.0306
126.9	47.322	54.9711	50.2253	49.4134	45.4381	55.4751	51.6506	47.6583	50.8542	47.495	47.7974	45.9986	52.1494	57.0429	53.789	52.1321	44.2073	56.4415	46.0896	46.6427	44.0829	45.6408	45.6336	49.0551
127	47.4029	54.9353	50.3866	49.3847	45.4436	55.4657	51.6785	47.5917	50.7416	47.5348	47.7599	45.8635	52.2159	57.07	53.7588	52.1201	44.2611	56.4176	46.0532	46.6304	44.2353	45.8341	45.7187	49.0892
127.1	47.394	54.9332	50.5154	49.4782	45.4428	55.5206	51.7224	47.4566	50.6525	47.5509	47.6893	45.8741	52.2853	57.1798	53.7891	52.2018	44.3401	56.5245	45.947	46.5814	44.2149	45.99	45.8311	49.1721
127.2	47.4388	54.9453	50.4734	49.6258	45.4018	55.5407	51.7136	47.3102	50.6573	47.5442	47.6911	46.0362	52.2594	57.3053	53.7654	52.2714	44.4369	56.7366	45.9116	46.5669	44.061	45.9534	45.8823	49.312
127.3	47.5457	55.046	50.396	49.6974	45.3036	55.5593	51.6907	47.2564	50.7409	47.5458	47.7722	46.2625	52.2043	57.388	53.6939	52.2614	44.5352	56.9631	45.8539	46.6072	43.9301	45.9102	45.8896	49.3859
127.4	47.5041	55.049	50.2617	49.7278	45.2432	55.5903	51.6313	47.2585	50.819	47.5376	47.9319	46.4382	52.2202	57.5122	53.6294	52.3951	44.6062	57.1032	45.8588	46.6278	43.8002	45.6716	45.8452	49.3863
127.5	47.39	55.0119	50.0626	49.6766	45.1681	55.6597	51.561	47.2618	50.8706	47.5681	48.0314	46.6351	52.1921	57.5334	53.5288	52.5058	44.7148	57.1302	45.7829	46.5362	43.6416	45.3145	45.7567	49.3158
127.6	47.345	54.9999	49.9212	49.6154	45.0182	55.7116	51.4714	47.3088	51.0131	47.7113	48.1388	46.7994	52.1106	57.492	53.4246	52.5835	44.8611	57.0881	45.7612	46.4558	43.5768	45.0393	45.6058	49.2142
127.7	47.282	55.0588	49.8496	49.4739	44.9047	55.8154	51.4453	47.3012	51.1586	47.8126	48.1745	46.8442	52.0626	57.475	53.2617	52.6846	45.0254	56.995	45.7151	46.3295	43.5981	44.9925	45.4851	49.1337
127.8	47.1612	55.0694	49.8428	49.3784	44.8479	55.8617	51.43	47.3038	51.237	47.8604	48.1371	46.8299	52.0622	57.5246	53.0663	52.7646	45.1476	56.9185	45.7596	46.1876	43.5857	45.0302	45.4382	49.1026
127.9	47.1382	55.1849	49.9381	49.3511	44.849	55.8487	51.5031	47.3029	51.2669	47.8714	48.0036	46.8228	52.0398	57.4972	52.9014	52.7928	45.2444	56.8926	45.7817	46.1194	43.5316	45.1428	45.4102	49.1059
128	47.1787	55.3583	50.0688	49.4022	44.8546	55.7605	51.6574	47.2914	51.3098	47.8168	47.8606	46.7507	52.0486	57.4934	52.8589	52.8284	45.2029	56.9714	45.7647	46.1097	43.5438	45.2854	45.4122	49.2182
128.1	47.2475	55.431	50.181	49.3562	44.9596	55.6509	51.7988	47.3358	51.2716	47.6619	47.7447	46.593	52.0828	57.5049	52.8472	52.7627	45.1237	57.0322	45.6659	46.0971	43.5116	45.3714	45.5413	49.2582
128.2	47.3093	55.4047	50.361	49.3048	45.0878	55.4924	51.8062	47.5472	51.1974	47.6033	47.6184	46.4254	52.1252	57.4747	52.976	52.6791	45.0473	57.0886	45.5794	46.109	43.4617	45.2932	45.666	49.2778
128.3	47.3454	55.3775	50.5234	49.3054	45.2642	55.3624	51.8256	47.7109	51.1812	47.6208	47.4748	46.2523	52.1369	57.3724	53.2345	52.6364	44.9264	57.1331	45.4854	46.211	43.4613	45.1624	45.7562	49.2684
128.4	47.3641	55.288	50.6447	49.2562	45.3491	55.2479	51.7478	47.8191	51.2392	47.6699	47.4214	46.1529	52.0935	57.317	53.5172	52.5837	44.8044	57.1909	45.4568	46.2672	43.4902	45.1544	45.8336	49.2482
128.5	47.3713	55.1681	50.7544	49.1996	45.4584	55.1655	51.5745	47.9256	51.2165	47.7159	47.4525	46.2078	51.9988	57.1686	53.6459	52.5209	44.798	57.16	45.5484	46.2641	43.442	45.2026	45.907	49.1929
128.6	47.2777	55.1605	50.7695	49.1805	45.4832	55.1367	51.426	47.9048	51.2872	47.7868	47.498	46.4248	51.9227	56.9992	53.6533	52.4927	44.8052	57.1457	45.686	46.3282	43.465	45.3232	45.8847	49.2122
128.7	47.1966	55.1728	50.6589	49.1958	45.4418	55.1363	51.3916	47.7482	51.3759	47.7791	47.6559	46.8097	51.8714	56.8324	53.6302	52.4661	44.7842	57.1768	45.806	46.4259	43.4645	45.5505	45.8839	49.1838
128.8	47.258	55.2283	50.5276	49.1814	45.2988	55.1148	51.3287	47.5954	51.3987	47.8043	47.8504	47.2039	51.8351	56.7124	53.5082	52.4958	44.8563	57.1391	45.8923	46.4226	43.4471	45.7407	45.88	49.1681
128.9	47.3399	55.3059	50.3286	49.2254	45.1977	55.1311	51.3278	47.4852	51.4006	47.7759	48.0247	47.4854	51.8706	56.6279	53.4021	52.4431	44.9822	57.0505	45.9216	46.4164	43.4461	45.7886	45.8208	49.1145
129	47.3659	55.4178	50.0569	49.2834	45.025	55.2145	51.3857	47.3861	51.5373	47.7697	48.1819	47.6067	51.9429	56.6814	53.3616	52.3561	45.0672	57.0252	45.9386	46.5064	43.5478	45.8329	45.6689	49.0842
129.1	47.4545	55.5047	49.8811	49.331	44.9149	55.2377	51.4386	47.3842	51.5563	47.7869	48.3378	47.5655	51.9806	56.8142	53.436	52.3086	45.0782	56.9695	46.0006	46.465	43.6871	45.8416	45.5376	49.0403
129.2	47.464	55.6937	49.799	49.4021	44.8076	55.2665	51.4499	47.3955	51.5417	47.8483	48.3403	47.3423	51.9984	56.9673	53.4647	52.2395	45.0146	56.8252	46.0603	46.3641	43.8608	45.8203	45.4286	49.0616
129.3	47.3957	55.8409	49.7534	49.361	44.79	55.3362	51.4993	47.3785	51.5652	47.8038	48.2936	47.0946	52.0158	57.0729	53.5056	52.11	44.9118	56.7794	46.1451	46.319	43.995	45.8926	45.3573	49.1422
129.4	47.2888	55.9899	49.7704	49.2626	44.731	55.3704	51.5404	47.3095	51.5281	47.8468	48.2048	46.8857	52.0423	57.1239	53.5439	52.0661	44.7528	56.7926	46.2808	46.3154	44.1299	46.0675	45.3644	49.2618
129.5	47.2222	56.0345	49.928	49.1381	44.7469	55.3377	51.593	47.2326	51.3976	47.9036	48.0791	46.6658	52.0517	57.0945	53.6665	52.0643	44.563	56.7627	46.4157	46.306	44.2192	46.1689	45.5238	49.3394
129.6	47.1783	56.045	50.0645	49.1348	44.7464	55.3136	51.6507	47.1164	51.2702	47.8599	47.8594	46.5456	52.0906	57.0523	53.8176	52.0218	44.491	56.7556	46.5162	46.4029	44.1086	46.2707	45.6446	49.4408
129.7	47.2546	55.9394	50.1192	49.1311	44.7928	55.276	51.7626	47.0728	51.1738	47.8058	47.7042	46.5136	52.1398	57.0118	53.9541	52.0475	44.603	56.8275	46.6703	46.5436	43.966	46.2936	45.6742	49.5304
129.8	47.2972	55.8449	50.1374	49.2721	44.8274	55.2374	51.8891	47.1244	51.0906	47.7937	47.6369	46.4864	52.0878	57.0356	54.1002	52.09	44.7474	56.8363	46.832	46.66	43.8629	46.2588	45.6444	49.4592
129.9	47.3893	55.7826	50.1712	49.4588	44.922	55.1714	51.9672	47.2364	51.0328	47.6894	47.6301	46.4537	51.99	57.076	54.1494	52.1392	44.951	56.7974	46.9447	46.7059	43.7059	46.1644	45.586	49.4174
130	47.4567	55.81	50.0826	49.6379	45.0063	55.1501	51.9741	47.3622	50.9872	47.5412	47.6507	46.5194	51.9286	57.1923	54.1065	52.2159	45.1646	56.7676	46.9844	46.7168	43.571	46.1338	45.4507	49.4354
130.1	47.4541	55.8111	50.0072	49.6292	45.0235	55.1554	51.9035	47.5348	50.9463	47.4508	47.8018	46.5094	51.8826	57.2051	54.0217	52.3248	45.3104	56.7575	47.0238	46.6866	43.6591	46.0559	45.3889	49.4313
130.2	47.4073	55.7749	49.9428	49.563	45.0332	55.1293	51.7823	47.6267	50.8466	47.3185	47.9889	46.433	51.8796	57.2403	53.9558	52.355	45.2989	56.692	47.0004	46.6059	43.8081	46.0598	45.4376	49.4231
130.3	47.3731	55.7041	49.8095	49.3946	45.0053	55.1031	51.6023	47.6616	50.6982	47.2122	48.1128	46.3804	52.0483	57.2227	53.863	52.3976	45.2563	56.6309	46.9037	46.4987	43.9618	46.0888	45.5073	49.5502
130.4	47.3172	55.5716	49.6701	49.176	45.0211	55.1749	51.5314	47.6754	50.6049	47.1303	48.133	46.3827	52.218	57.2009	53.8562	52.3486	45.1214	56.5719	46.7845	46.4281	44.1617	46.1195	45.6051	49.602
130.5	47.31	55.437	49.601	49.0099	45.0238	55.1777	51.5586	47.6826	50.548	47.0515	48.1427	46.393	52.425	57.1187	53.7912	52.2001	45.033	56.5056	46.7012	46.3198	44.3127	46.1044	45.6802	49.574
130.6	47.3954	55.344	49.462	49.0117	45.0918	55.1843	51.6608	47.6277	50.5883	47.0168	48.1313	46.4783	52.5675	57.1234	53.6646	52.0381	44.949	56.3952	46.5932	46.2279	44.3256	46.1189	45.6991	49.552
130.7	47.4697	55.3134	49.3401	49.0685	45.1499	55.2409	51.7268	47.6065	50.818	47.03	48.1007	46.649	52.5876	57.0862	53.5605	51.9397	44.9681	56.3724	46.494	46.2194	44.2722	46.0868	45.6152	49.4954
130.8	47.5819	55.2812	49.3208	49.2074	45.2094	55.2412	51.8299	47.5262	51.0903	46.9875	48.0291	46.7778	52.4859	57.0238	53.4854	51.8002	45.0014	56.3665	46.3607	46.2848	44.216	45.963	45.5543	49.402
130.9	47.6058	55.3006	49.2611	49.3993	45.185	55.1091	51.8063	47.471	51.3054	46.9306	48.0272	46.8229	52.3718	56.954	53.3913	51.7756	45.123	56.3895	46.2218	46.3133	44.1744	45.8155	45.442	49.337
131	47.5218	55.3328	49.1678	49.5328	45.1233	55.0033	51.708	47.4783	51.4648	46.9064	48.0566	46.7404	52.1436	56.8795	53.3846	51.8687	45.187	56.3472	46.106	46.37	44.1372	45.6728	45.3998	49.3094
131.1	47.3399	55.4091	49.1974	49.5268	45.099	54.9186	51.661	47.547	51.475	46.8495	47.9944	46.6383	51.9095	56.7562	53.4215	52.0292	45.1914	56.3298	46.034	46.4552	44.107	45.5189	45.4241	49.2006
131.2	47.1931	55.515	49.3372	49.5026	45.094	54.7715	51.6685	47.5773	51.2688	46.7529	47.9369	46.486	51.7616	56.6693	53.3859	52.1759	45.0937	56.2145	45.9727	46.5273	44.1398	45.4028	45.5007	49.0939
131.3	47.0692	55.6475	49.4828	49.4037	45.1332	54.6532	51.621	47.7106	51.0297	46.6876	47.9774	46.4119	51.7001	56.6876	53.3465	52.3685	44.9588	56.1244	45.9879	46.5587	44.1201	45.4222	45.5334	48.9984
131.4	47.0888	55.7383	49.7138	49.2617	45.1679	54.6392	51.6788	47.8529	50.7419	46.671	47.9734	46.3981	51.7349	56.7186	53.3013	52.5026	44.7518	56.0966	46.0686	46.636	44.0066	45.4648	45.588	48.9537
131.5	47.2038	55.7587	49.9736	49.1014	45.2832	54.6792	51.7756	47.9112	50.4723	46.6812	47.7816	46.4662	51.8128	56.7694	53.3205	52.5684	44.6011	56.2245	46.1021	46.7148	43.9101	45.5324	45.6067	48.9714
131.6	47.3597	55.6927	50.1874	49.0095	45.3828	54.6308	51.7664	47.8896	50.3263	46.7046	47.6151	46.5192	51.9878	56.8539	53.366	52.5435	44.5984	56.3698	46.0875	46.6964	43.9128	45.6695	45.5597	49.0921
131.7	47.4586	55.5558	50.2449	48.8914	45.4428	54.7042	51.766	47.974	50.2646	46.8528	47.3372	46.5756	52.1621	56.8999	53.5376	52.5068	44.6507	56.6006	46.0686	46.5976	43.8914	45.8368	45.5332	49.2688
131.8	47.4882	55.3791	50.2638	48.8001	45.4463	54.8873	51.8294	48.031	50.2748	47.0034	47.0451	46.585	52.2885	56.8624	53.7583	52.4345	44.6969	56.7617	46.1428	46.4936	43.9193	45.9721	45.5326	49.4842
131.9	47.4084	55.2436	50.172	48.6948	45.4249	55.0526	51.8112	48.0182	50.376	47.1339	46.8676	46.545	52.3281	56.8728	53.9655	52.4021	44.8353	56.8443	46.2652	46.4228	44.0814	46.1379	45.5212	49.6872
132	47.2992	55.1226	50.0582	48.6978	45.3386	55.2002	51.7666	48.0245	50.5054	47.2461	46.9332	46.5108	52.4088	56.9288	53.9887	52.4253	44.928	56.8517	46.4404	46.4307	44.2322	46.2898	45.5072	49.758
132.1	47.1802	55.0054	49.9281	48.7466	45.1707	55.409	51.716	48.0688	50.6456	47.3301	47.0509	46.4825	52.4274	56.9892	54.0297	52.4657	44.9033	56.8084	46.6341	46.5358	44.265	46.3227	45.5306	49.8717
132.2	47.065	54.8809	49.8628	48.8642	45.009	55.4509	51.6147	47.9942	50.8084	47.3352	47.2423	46.4912	52.4069	57.0657	53.9247	52.4902	44.844	56.7264	46.807	46.6985	44.2343	46.2557	45.5515	49.9111
132.3	46.9418	54.8306	49.7809	49.0133	44.8406	55.3214	51.4677	47.8826	50.8756	47.4138	47.3931	46.4794	52.3594	57.1715	53.6894	52.5553	44.8472	56.7503	46.8716	46.8319	44.2307	46.1068	45.6074	49.8522
132.4	46.9274	54.6572	49.8021	49.264	44.7365	55.1504	51.3738	47.857	50.9421	47.4931	47.4978	46.545	52.283	57.2419	53.4154	52.6273	44.7889	56.7498	46.7688	46.8755	44.1265	45.9066	45.6951	49.7548
132.5	46.97	54.5132	49.8221	49.3855	44.6687	54.9252	51.3122	47.8295	51.0121	47.5065	47.5209	46.5864	52.1387	57.2586	53.2312	52.6952	44.6836	56.7254	46.6484	46.8368	44.0403	45.7466	45.7492	49.7179
132.6	47.0423	54.3876	49.7806	49.4407	44.6754	54.6695	51.3593	47.8241	50.9958	47.5591	47.4588	46.5736	51.9844	57.2666	52.899	52.7828	44.5634	56.7852	46.5534	46.7386	44.0356	45.6706	45.7851	49.5566
132.7	47.1809	54.3477	49.7481	49.4388	44.7067	54.472	51.4382	47.8409	50.9254	47.5215	47.5322	46.4923	51.8589	57.2712	52.6387	52.7985	44.4991	56.8198	46.4881	46.6112	44.1411	45.6781	45.7831	49.4292
132.8	47.2924	54.3133	49.736	49.4039	44.7998	54.376	51.5836	47.8197	50.9355	47.3493	47.6185	46.4036	51.8039	57.2288	52.4918	52.7455	44.4157	56.7657	46.4017	46.5758	44.1898	45.7705	45.7806	49.3547
132.9	47.2652	54.425	49.6125	49.2028	44.8292	54.3648	51.7195	47.74	50.9522	47.19	47.6994	46.1774	51.8056	57.1565	52.3993	52.5926	44.2986	56.7333	46.3741	46.6091	44.2912	45.8713	45.7875	49.2728
133	47.2393	54.5507	49.4888	49.08	44.8031	54.4735	51.8422	47.6525	50.9208	47.1433	47.775	45.9981	51.8176	57.0639	52.3342	52.3166	44.2586	56.7056	46.303	46.6238	44.4044	45.8683	45.8162	49.1588
133.1	47.1644	54.7734	49.4372	48.9381	44.7084	54.6142	51.919	47.537	50.9431	47.0607	47.966	45.8966	51.8297	56.9324	52.4264	52.049	44.3048	56.5668	46.1921	46.6568	44.499	45.8586	45.8578	49.1041
133.2	47.0114	54.9776	49.3736	48.7653	44.5702	54.8422	52.0654	47.5042	51.0148	47.0661	48.0308	45.8584	51.8369	56.8262	52.5592	51.9206	44.2443	56.3598	46.005	46.7312	44.4492	45.79	45.8823	49.106
133.3	47.0132	55.1434	49.3146	48.6257	44.4016	55.0469	52.11	47.5653	51.0679	47.1729	48.0759	45.8986	51.7889	56.7943	52.6753	51.8279	44.143	56.1551	45.8368	46.7147	44.372	45.6672	45.8862	49.1264
133.4	47.1136	55.2259	49.341	48.6815	44.2939	55.1902	52.1174	47.6233	51.0599	47.3236	48.0025	46.1138	51.752	56.7838	52.823	51.7953	44.0838	55.9763	45.7036	46.6379	44.2426	45.5643	45.8844	49.2072
133.5	47.0722	55.3608	49.3861	48.7131	44.2523	55.208	52.0716	47.689	51.0855	47.3984	47.9032	46.3531	51.7508	56.8368	52.9892	51.8612	44.0226	55.8289	45.57	46.5322	44.0092	45.588	45.9096	49.3594
133.6	47.0958	55.3612	49.4442	48.8447	44.2994	55.2632	52.0233	47.7362	51.1126	47.516	47.7257	46.5818	51.8148	56.9583	53.0987	51.9509	43.9495	55.796	45.4046	46.4298	43.7568	45.6198	45.9468	49.4888
133.7	47.1569	55.3181	49.5292	49.0864	44.4125	55.28	51.8976	47.6939	51.1278	47.6262	47.5327	46.8171	51.8716	57.067	53.1561	52.0269	44.0252	55.9032	45.3217	46.2566	43.5947	45.7292	46.0708	49.5278
133.8	47.0789	55.1909	49.681	49.3273	44.5075	55.2711	51.8164	47.581	51.0892	47.6426	47.3288	47.0349	51.8736	57.126	53.2084	52.1352	44.1648	56.0502	45.2692	46.1414	43.4476	45.9007	46.1269	49.573
133.9	46.9571	55.1089	49.8808	49.4426	44.5904	55.2246	51.6834	47.495	51.0783	47.5512	47.2714	47.1582	51.82	57.1562	53.1845	52.3034	44.345	56.2327	45.2194	46.0789	43.3704	46.1014	46.1124	49.5924
134	47.021	54.9177	50.019	49.5024	44.6258	55.179	51.5748	47.3926	51.0542	47.4412	47.2608	47.1886	51.7419	57.088	53.1361	52.5148	44.547	56.4198	45.2343	46.1132	43.4051	46.2171	46.0535	49.5813
134.1	47.0789	54.7876	50.1085	49.4639	44.6772	55.0624	51.476	47.2975	51.068	47.215	47.2868	47.214	51.5966	56.9499	53.1386	52.6958	44.676	56.541	45.3175	46.2004	43.4582	46.3382	45.977	49.6034
134.2	47.1726	54.698	50.1606	49.3142	44.6826	54.9072	51.2916	47.2112	51.0929	46.9787	47.3372	47.2039	51.4727	56.841	53.1651	52.7974	44.7253	56.6083	45.3925	46.3945	43.5658	46.3876	45.8816	49.6499
134.3	47.3067	54.7386	50.1713	49.0992	44.7098	54.7855	51.1893	47.1903	51.2034	46.8137	47.3978	47.1006	51.5214	56.7458	53.1626	52.8746	44.7401	56.6704	45.4355	46.5438	43.7796	46.3172	45.8339	49.6163
134.4	47.4803	54.8025	50.0673	48.9044	44.7152	54.7363	51.2511	47.1193	51.3189	46.6709	47.3666	46.9616	51.6035	56.7708	53.2413	52.8368	44.71	56.6354	45.4878	46.6622	43.9052	46.1372	45.7977	49.5128
134.5	47.5082	54.9094	49.9923	48.8254	44.7513	54.7544	51.4252	47.1045	51.4846	46.6181	47.2788	46.8756	51.7106	56.9646	53.3354	52.7336	44.612	56.5232	45.491	46.7407	43.9805	45.9908	45.803	49.3691
134.6	47.4671	55.0662	50.0026	48.7774	44.6351	54.7853	51.5518	47.1398	51.5836	46.7024	47.1902	46.7758	51.8539	57.2243	53.4564	52.546	44.5934	56.385	45.5582	46.7285	44.0572	45.7748	45.7373	49.1643
134.7	47.4066	55.164	49.9983	48.7362	44.6048	54.8242	51.8361	47.1948	51.6582	46.7731	47.1144	46.6273	51.9861	57.4421	53.622	52.3734	44.5698	56.2528	45.6111	46.621	44.075	45.5754	45.5939	49.0278
134.8	47.3529	55.1996	49.8301	48.7095	44.6379	54.8588	52.0435	47.2589	51.6601	46.8141	47.1586	46.5517	51.99	57.6563	53.8101	52.2272	44.5513	56.1002	45.6315	46.5331	43.9988	45.4818	45.48	48.9318
134.9	47.2664	55.2094	49.6928	48.6648	44.6982	54.8754	52.1509	47.4558	51.677	46.9364	47.3223	46.5902	51.9834	57.7095	53.9719	52.2344	44.5195	56.026	45.6247	46.4788	44.0074	45.5033	45.4468	48.9246
135	47.2165	55.2078	49.5939	48.5184	44.7452	54.8883	52.1011	47.5729	51.6768	46.9312	47.5786	46.6082	51.99	57.5792	54.0724	52.248	44.4586	56.092	45.6961	46.4116	44.0707	45.4952	45.4072	48.9434
135.1	47.2088	55.1334	49.3648	48.3294	44.9617	54.9519	52.0607	47.6506	51.6627	46.8694	47.8606	46.5507	51.9445	57.4341	54.0473	52.3542	44.351	56.2458	45.6442	46.4266	44.0744	45.5127	45.4439	49.0034
135.2	47.1882	55.084	49.2112	48.1883	45.0594	55.0579	51.9093	47.7438	51.6664	46.8729	48.1096	46.554	51.8577	57.2171	53.903	52.4999	44.2846	56.3771	45.5982	46.4838	44.0056	45.5793	45.5246	49.0028
135.3	47.1446	55.0213	49.2776	48.1006	44.9872	55.1932	51.72	47.7501	51.6826	46.9452	48.2544	46.5536	51.8016	57.0072	53.7098	52.616	44.2085	56.4773	45.6476	46.5185	43.984	45.6368	45.5872	49.1152
135.4	47.1025	54.8948	49.3977	48.067	44.9216	55.3309	51.491	47.574	51.7319	46.9648	48.3462	46.4649	51.7344	56.8268	53.4823	52.5696	44.1828	56.5142	45.6587	46.525	43.9511	45.6419	45.5843	49.2266
135.5	47.0954	54.7254	49.5066	48.1138	44.8687	55.4397	51.2942	47.4597	51.7069	47.0982	48.3316	46.3477	51.5944	56.6952	53.2728	52.5222	44.2843	56.4287	45.6078	46.5224	43.8726	45.6712	45.5331	49.3728
135.6	47.1246	54.559	49.68	48.288	44.7145	55.4499	51.1429	47.3956	51.6812	47.2639	48.1843	46.3373	51.5134	56.4986	53.1029	52.4435	44.4564	56.3108	45.6057	46.4164	43.8607	45.7359	45.4653	49.5098
135.7	47.1066	54.4199	49.7662	48.5228	44.6552	55.4416	51.0758	47.3814	51.5981	47.3873	48.0392	46.3392	51.5227	56.472	52.9685	52.3511	44.6014	56.1945	45.6081	46.3568	44.0158	45.7624	45.3694	49.6384
135.8	47.1311	54.3336	49.7563	48.7884	44.6668	55.3766	51.0982	47.4418	51.5519	47.4401	47.8804	46.2791	51.5058	56.4565	52.887	52.2611	44.743	56.1453	45.6348	46.3322	44.1879	45.794	45.2508	49.682
135.9	47.182	54.3213	49.7176	49.0502	44.6094	55.2931	51.2521	47.627	51.4324	47.4647	47.6796	46.2438	51.568	56.541	52.8407	52.2205	44.8096	56.1359	45.8103	46.2772	44.2623	45.8848	45.1618	49.722
136	47.1672	54.3996	49.7091	49.3117	44.5329	55.2118	51.4835	47.8141	51.4063	47.4314	47.5111	46.293	51.7271	56.6656	52.8366	52.1992	44.8241	56.1996	46.0208	46.218	44.3131	45.9622	45.1138	49.7575
136.1	47.0971	54.4966	49.7257	49.4522	44.497	55.2353	51.727	47.9744	51.4857	47.4208	47.4676	46.3199	51.8249	56.8558	52.8289	52.2378	44.7293	56.2415	46.2151	46.2554	44.3522	46.0028	45.1526	49.8608
136.2	47.1053	54.5736	49.7605	49.4197	44.3402	55.1854	51.8632	48.0174	51.6049	47.3908	47.421	46.2897	51.8797	56.8903	52.9229	52.2248	44.638	56.3115	46.4301	46.1936	44.1899	46.0501	45.3047	50.0146
136.3	47.1102	54.6044	49.7642	49.2663	44.2484	55.1324	51.9293	47.9581	51.7151	47.3484	47.3204	46.3511	51.958	56.9311	53.0547	52.1914	44.6055	56.3171	46.5445	46.1142	43.8899	46.0658	45.5274	50.121
136.4	47.1508	54.5978	49.7402	49.0667	44.2219	55.04	51.8952	47.8126	51.8663	47.3465	47.2256	46.3505	51.9267	56.9062	53.1263	52.2351	44.6543	56.3398	46.5275	46.0954	43.7098	45.9926	45.7582	50.1397
136.5	47.2783	54.508	49.6805	48.8173	44.1971	54.9303	51.8448	47.6694	51.9179	47.3663	47.1458	46.223	51.8564	56.906	53.1419	52.2832	44.6746	56.2601	46.4368	46.1442	43.5659	45.8972	46.0096	50.1342
136.6	47.422	54.3403	49.6002	48.65	44.0971	54.7583	51.6908	47.5196	51.8296	47.2793	47.0066	46.1266	51.8384	56.8998	53.1824	52.2547	44.7764	56.118	46.3514	46.1593	43.3926	45.8436	46.1453	50.1059
136.7	47.5203	54.2038	49.5494	48.6481	44.1048	54.7081	51.6188	47.4524	51.7518	47.1683	46.8988	46.1648	51.7751	57.011	53.1675	52.2881	44.8291	56.0128	46.2193	46.2438	43.377	45.7491	46.1655	50.0055
136.8	47.5776	54.1489	49.6044	48.7665	44.0932	54.7628	51.5729	47.4928	51.6163	47.11	46.8777	46.1403	51.6744	57.0589	53.0584	52.3238	44.7802	55.989	46.131	46.3564	43.4601	45.6315	46.1293	49.9148
136.9	47.5372	54.175	49.6478	48.8854	44.0582	54.9354	51.5275	47.6162	51.454	47.0904	46.88	46.2444	51.6512	57.102	53.0716	52.2468	44.6787	55.9224	46.0419	46.471	43.5378	45.5754	46.0977	49.9057
137	47.472	54.3016	49.6518	49.0072	44.0146	55.175	51.4666	47.7412	51.345	47.1045	46.9614	46.485	51.6216	57.0708	53.165	52.1318	44.5523	55.952	45.9801	46.5566	43.6413	45.5782	46.0281	49.8844
137.1	47.4142	54.5647	49.6731	49.0647	44.0528	55.4083	51.5039	47.8789	51.2784	47.1567	47.1186	46.6172	51.619	57.053	53.269	52.0607	44.3604	56.0944	45.8768	46.6824	43.7788	45.5462	45.9999	49.8006
137.2	47.3956	54.8368	49.6528	49.0317	44.0525	55.507	51.6033	47.9468	51.2293	47.2666	47.3194	46.6334	51.6592	56.9866	53.2924	52.0121	44.279	56.1984	45.7919	46.7511	43.8799	45.5777	45.9897	49.8318
137.3	47.3665	54.9978	49.5224	48.9604	44.0547	55.4405	51.7721	47.9614	51.1828	47.2774	47.5011	46.6808	51.787	56.9696	53.4063	52.0146	44.2369	56.2538	45.6668	46.7619	43.9992	45.6382	45.9744	49.9273
137.4	47.393	55.083	49.4306	48.9374	44.1054	55.3276	51.9859	47.9356	51.1305	47.2096	47.6217	46.595	51.9257	56.9816	53.3872	52.1275	44.2824	56.303	45.6146	46.7632	43.9817	45.6325	45.9495	50.0029
137.5	47.3569	55.1177	49.3989	48.8852	44.2126	55.2046	52.1858	47.8444	51.1529	47.1293	47.616	46.4658	52.1043	57.0634	53.2812	52.2973	44.4504	56.2868	45.6211	46.7496	43.9232	45.6322	45.954	50.082
137.6	47.3134	55.0787	49.3219	48.7981	44.3218	55.1159	52.3416	47.6421	51.224	47.1293	47.6198	46.5045	52.238	57.1193	53.1496	52.4324	44.711	56.2677	45.7294	46.6235	43.8639	45.6613	45.9591	50.1556
137.7	47.1904	54.9783	49.2916	48.7287	44.3968	55.1411	52.3525	47.4707	51.274	47.1404	47.6002	46.5525	52.3832	57.1568	53.1237	52.5031	44.8879	56.1811	45.8493	46.5344	43.7685	45.6674	45.9766	50.142
137.8	47.0754	54.8809	49.362	48.6377	44.4386	55.2955	52.2249	47.3567	51.4335	47.2789	47.6287	46.5826	52.4263	57.1141	53.0281	52.4972	45.1224	56.1005	46.0004	46.5037	43.6126	45.6867	46.0119	50.0974
137.9	46.9642	54.7591	49.4233	48.5308	44.4128	55.3507	52.082	47.2484	51.5489	47.4256	47.7131	46.6533	52.3952	57.037	53.0323	52.3297	45.2228	56.0069	46.0864	46.4558	43.5942	45.7491	46.0368	50.0564
138	46.9824	54.5218	49.4548	48.517	44.3955	55.3021	51.9326	47.2313	51.5307	47.4578	47.7859	46.698	52.2059	56.9444	53.0827	52.085	45.1774	55.9893	46.1646	46.3744	43.5995	45.7337	46.0352	50.0486
138.1	47.0226	54.2841	49.5798	48.6035	44.3632	55.2424	51.7946	47.3488	51.4755	47.3644	47.7206	46.61	52.0104	56.8509	53.1112	51.881	45.0232	55.9061	46.2334	46.3435	43.5626	45.6973	45.9754	50.0928
138.2	47.1066	54.0952	49.6906	48.6859	44.3752	55.1432	51.7194	47.4832	51.4327	47.2224	47.5882	46.5209	51.8082	56.7122	53.0949	51.6407	44.9011	55.9123	46.2564	46.2997	43.5716	45.6467	45.8927	50.11
138.3	47.2544	53.9742	49.7084	48.705	44.3982	55.0056	51.7058	47.5628	51.3003	47.0182	47.3792	46.4698	51.7092	56.6416	53.1353	51.4135	44.7422	55.9307	46.3005	46.234	43.6579	45.6052	45.8077	50.0761
138.4	47.3692	53.9178	49.7688	48.6732	44.4506	54.9981	51.6342	47.6434	51.2469	46.8926	47.2043	46.4839	51.644	56.5599	53.0695	51.3303	44.5927	56.041	46.3764	46.156	43.7149	45.5689	45.6998	50.0587
138.5	47.3654	54.0491	49.8855	48.5637	44.389	55.0531	51.4993	47.6316	51.3271	46.8732	47.1639	46.5026	51.7964	56.4187	53.0138	51.2858	44.5223	56.0705	46.36	46.133	43.7614	45.567	45.6002	50.0236
138.6	47.3074	54.2231	49.9113	48.3924	44.3138	55.098	51.3398	47.5996	51.4226	46.9785	47.2456	46.5595	51.9416	56.324	53.0458	51.2166	44.5094	56.1618	46.2446	46.1336	43.8501	45.5514	45.5756	49.9476
138.7	47.2562	54.3428	49.9194	48.2741	44.2482	55.1745	51.2012	47.5655	51.4807	47.1382	47.4418	46.5946	52.0137	56.391	53.1203	51.2521	44.4637	56.2333	46.1976	46.1426	43.9063	45.5357	45.5724	49.8857
138.8	47.1444	54.4491	50.0401	48.2647	44.2659	55.1601	51.109	47.5728	51.5602	47.336	47.7292	46.5725	52.0224	56.5144	53.1977	51.3184	44.4321	56.2959	46.0988	46.1499	43.9196	45.5031	45.5479	49.7991
138.9	47.0261	54.5458	50.0964	48.3026	44.3359	55.0594	51.063	47.5476	51.6685	47.465	47.9411	46.5076	52.0482	56.6708	53.3541	51.3504	44.4562	56.2786	46.0386	46.1922	43.9551	45.4918	45.5155	49.658
139	46.986	54.5557	50.0844	48.4017	44.4838	55.0438	51.117	47.5446	51.6661	47.6188	48.0398	46.4645	51.9119	56.8294	53.4628	51.4272	44.4421	56.2751	46.1271	46.2414	43.9953	45.5201	45.4495	49.5152
139.1	47.0784	54.566	50.0286	48.5671	44.6844	55.1031	51.196	47.5053	51.6127	47.6978	48.102	46.3822	51.8281	56.864	53.5336	51.5962	44.4126	56.1678	46.3038	46.292	44.0463	45.5773	45.3294	49.3617
139.2	47.1899	54.6445	50.0392	48.7372	44.8349	55.1434	51.2581	47.4765	51.5552	47.757	48.0386	46.3295	51.8081	56.7565	53.5625	51.7269	44.3876	56.031	46.4546	46.385	44.1028	45.6051	45.1904	49.2138
139.3	47.3256	54.7398	49.9505	48.9013	44.8827	55.295	51.2572	47.4032	51.4229	47.7616	47.9316	46.3225	51.7866	56.5168	53.498	51.898	44.3291	55.9088	46.6857	46.4262	44.137	45.571	45.0394	49.1241
139.4	47.4969	54.7813	49.8409	49.0716	44.7958	55.4	51.2469	47.4241	51.2176	47.7488	47.9568	46.2974	51.6782	56.245	53.4221	52.0582	44.307	55.9004	46.8127	46.4608	44.116	45.5147	44.9003	49.0507
139.5	47.5769	54.7594	49.7029	49.1938	44.7389	55.3488	51.198	47.4491	50.9998	47.6918	48.0736	46.236	51.6008	56.1128	53.3798	52.0824	44.3413	55.9634	46.7689	46.4744	44.0644	45.3941	44.8384	48.9521
139.6	47.5396	54.6674	49.6811	49.2255	44.6554	55.1289	51.1635	47.454	50.8279	47.6204	48.2096	46.2158	51.4835	56.1366	53.2988	51.975	44.4107	56.1224	46.6854	46.5329	43.9706	45.2176	44.7844	48.934
139.7	47.5087	54.518	49.5875	49.1822	44.7017	54.8504	51.1375	47.4292	50.6677	47.4954	48.3798	46.2262	51.4239	56.2026	53.1937	51.8123	44.5063	56.3065	46.6076	46.5848	43.8963	45.1021	44.7386	49.0031
139.8	47.4394	54.3014	49.5318	49.1122	44.771	54.5694	51.1236	47.4462	50.5701	47.3862	48.4771	46.1836	51.3633	56.382	53.1815	51.5801	44.6215	56.488	46.4236	46.7544	43.8221	45.1109	44.6938	49.1679
139.9	47.3732	54.1726	49.6202	49.0694	44.9646	54.4324	51.1682	47.365	50.5269	47.2595	48.4016	46.185	51.4595	56.5666	53.1846	51.3858	44.7183	56.5085	46.2473	46.8897	43.757	45.0815	44.6611	49.3975
140	47.4016	54.1909	49.7514	48.9736	45.0841	54.3799	51.2481	47.372	50.5756	47.11	48.1975	46.1444	51.6287	56.5854	53.1874	51.34	44.8016	56.4518	46.1536	47.0445	43.7502	45.1466	44.5618	49.6327
140.1	47.3973	54.2515	49.8174	48.9189	45.1477	54.4517	51.343	47.4508	50.6391	47.0026	47.8826	46.1627	51.804	56.5	53.2068	51.3878	44.8672	56.3483	46.0682	47.0884	43.7768	45.3728	44.5636	49.757
140.2	47.3441	54.3331	49.9153	48.9145	45.0228	54.5912	51.4318	47.5367	50.7734	46.9298	47.564	46.161	51.956	56.413	53.2044	51.5418	44.8999	56.2144	45.9326	47.027	43.7902	45.6086	44.6315	49.7715
140.3	47.37	54.4625	49.9384	48.8909	44.8483	54.6958	51.6018	47.5916	50.9519	46.8923	47.3084	46.2372	52.1823	56.2794	53.1136	51.7432	44.8644	56.0094	45.8211	46.8849	43.8906	45.8262	44.7275	49.7086
140.4	47.3865	54.5002	49.7816	48.7847	44.574	54.6852	51.7683	47.6389	51.0944	46.8967	47.1468	46.2405	52.2908	56.2313	52.9612	51.8932	44.7582	55.898	45.7991	46.8431	43.9976	46.1256	44.8647	49.6058
140.5	47.309	54.4534	49.6533	48.8032	44.3019	54.6957	51.9374	47.5779	51.2091	46.9352	47.0558	46.3711	52.3135	56.2793	52.8214	51.9906	44.6192	55.8548	45.752	46.764	44.0492	46.3345	45.05	49.5388
140.6	47.231	54.397	49.5077	48.8515	44.0836	54.705	52.0236	47.4547	51.3215	46.9845	47.0614	46.3908	52.2816	56.3795	52.7415	51.9961	44.491	55.8867	45.6425	46.8431	44.0863	46.3884	45.1748	49.5649
140.7	47.1622	54.3733	49.352	48.8444	43.9598	54.6154	52.1308	47.3817	51.3276	47.051	47.1298	46.3678	52.1934	56.4854	52.7133	51.9168	44.4515	55.9343	45.6545	47.0629	44.072	46.3725	45.2523	49.6218
140.8	47.0356	54.3798	49.3368	48.8564	43.8874	54.5512	52.1117	47.3169	51.3036	47.0634	47.254	46.2241	52.0016	56.5994	52.7588	51.8118	44.5746	56.053	45.6794	47.2826	43.9817	46.2718	45.3992	49.6796
140.9	46.8818	54.3956	49.4136	48.9226	43.9592	54.6122	52.0021	47.3626	51.2778	47.1265	47.4067	46.1499	51.8743	56.6437	52.8298	51.7043	44.8043	56.1105	45.6338	47.3361	43.9429	46.18	45.5324	49.7254
141	46.7719	54.4033	49.3974	48.9215	44.1065	54.6658	51.8524	47.4476	51.2594	47.2256	47.551	46.0374	51.7856	56.698	52.9305	51.554	45.0034	56.0747	45.6268	47.4017	43.9058	46.1751	45.6084	49.7703
141.1	46.7214	54.4615	49.4621	48.8975	44.2601	54.6836	51.81	47.5566	51.2244	47.2962	47.7326	46.03	51.7601	56.7017	52.9237	51.4557	45.1412	55.9458	45.7077	47.328	43.8788	46.1918	45.6722	49.7711
141.2	46.6856	54.5104	49.5391	48.8712	44.4371	54.8109	51.6708	47.601	51.2684	47.365	47.8332	46.0809	51.703	56.687	52.9555	51.4912	45.1652	55.8199	45.6402	47.1227	43.911	46.2391	45.7242	49.7545
141.3	46.5884	54.495	49.4978	48.8491	44.6251	54.9233	51.572	47.6436	51.3119	47.4915	47.8327	46.2206	51.6805	56.704	53.0094	51.594	45.0381	55.7076	45.6407	46.9687	43.944	46.3038	45.6643	49.6788
141.4	46.5635	54.5157	49.4216	48.7977	44.7042	54.9787	51.4927	47.5596	51.3838	47.5892	47.776	46.3736	51.5805	56.6703	53.1397	51.7609	44.8098	55.605	45.6575	46.8903	43.9126	46.2662	45.5409	49.58
141.5	46.5483	54.5446	49.4375	48.7829	44.7362	55.0048	51.4147	47.4994	51.3882	47.5649	47.8716	46.4769	51.4877	56.4973	53.1677	51.9669	44.6043	55.5812	45.684	46.7616	43.9344	46.0919	45.4341	49.4233
141.6	46.5325	54.4697	49.4235	48.7569	44.7281	55.1382	51.2386	47.4704	51.4074	47.532	48.0071	46.4703	51.399	56.3719	53.271	52.155	44.4108	55.6345	45.696	46.6593	43.9562	45.9469	45.3405	49.293
141.7	46.5201	54.3358	49.3808	48.8075	44.6848	55.2901	51.2225	47.474	51.4266	47.4798	48.2505	46.4597	51.3903	56.242	53.2553	52.157	44.2636	55.7313	45.7966	46.6693	43.9431	45.8642	45.2006	49.2498
141.8	46.6255	54.2496	49.3716	48.7918	44.6144	55.3947	51.2395	47.5193	51.479	47.3686	48.5017	46.4839	51.4176	56.0883	53.0687	52.0518	44.1645	55.7448	45.8466	46.6417	43.951	45.8038	45.1162	49.3009
141.9	46.6316	54.1886	49.4234	48.7713	44.6111	55.4455	51.276	47.652	51.4468	47.2366	48.703	46.4749	51.5279	56.0154	52.7965	51.8906	44.0822	55.8518	46.0073	46.6484	43.9659	45.8024	45.1242	49.3895
142	46.6219	54.2058	49.4889	48.6917	44.6173	55.5376	51.3009	47.779	51.4808	47.2272	48.6708	46.4717	51.6344	56.04	52.5556	51.7994	44.0227	55.9749	46.1867	46.73	43.8947	45.9351	45.206	49.5482
142.1	46.631	54.2828	49.4858	48.6136	44.5608	55.5026	51.3331	47.8458	51.478	47.2043	48.4486	46.523	51.7374	56.0174	52.2824	51.6915	44.0573	55.9557	46.3523	46.8389	43.8124	46.0615	45.2292	49.724
142.2	46.6424	54.4348	49.4518	48.4993	44.5281	55.4154	51.201	47.9477	51.4312	47.2227	48.1688	46.5252	51.7632	56.0184	52.158	51.6707	44.0841	55.8456	46.4485	46.8542	43.813	46.0538	45.3332	49.784
142.3	46.6422	54.5676	49.4024	48.4862	44.5232	55.4172	51.0194	47.931	51.3272	47.2723	47.939	46.4939	51.6896	56.0506	52.2848	51.6644	44.0616	55.7924	46.5628	46.8196	43.8302	45.9714	45.4854	49.712
142.4	46.7182	54.6286	49.2916	48.4684	44.4137	55.4236	50.8546	47.9468	51.314	47.285	47.8226	46.4706	51.5442	56.1152	52.4224	51.6667	44.0775	55.6487	46.5493	46.7408	43.8594	45.838	45.5697	49.6142
142.5	46.8424	54.5333	49.1546	48.4681	44.2488	55.3917	50.7642	47.8986	51.2451	47.2606	47.7534	46.5081	51.4517	56.2039	52.5908	51.527	44.0948	55.448	46.5049	46.5988	43.9764	45.6407	45.563	49.4656
142.6	46.9314	54.4238	49.1093	48.471	44.2141	55.374	50.7805	47.869	51.2064	47.2734	47.8138	46.5745	51.3877	56.296	52.749	51.4038	44.0261	55.4486	46.4317	46.4343	44.0616	45.3612	45.5576	49.2545
142.7	46.962	54.1614	49.2045	48.4443	44.1713	55.2982	50.9289	47.67	51.1772	47.2507	47.7843	46.6669	51.5049	56.392	52.7885	51.2541	43.956	55.5324	46.3862	46.289	44.0558	45.1728	45.5424	49.1278
142.8	46.9638	53.9072	49.3933	48.3833	44.1484	55.1799	51.1846	47.5817	51.1366	47.2759	47.7723	46.7454	51.7622	56.4514	52.6526	51.1374	43.9686	55.5874	46.3343	46.1678	44.0025	45.1783	45.4385	49.1492
142.9	47.0081	53.7594	49.6139	48.4135	44.2034	55.081	51.4976	47.3975	51.0984	47.3534	47.6767	46.7726	52.0848	56.3666	52.4975	51.0286	43.9699	55.6476	46.2647	46.0816	43.9568	45.2622	45.3787	49.2397
143	47.0389	53.7508	49.791	48.4888	44.3263	54.9919	51.7281	47.2382	51.1386	47.3642	47.624	46.7728	52.3311	56.2491	52.3993	51.0454	43.9868	55.6543	46.1398	46.0694	43.8914	45.3557	45.368	49.3059
143.1	47.0578	53.7808	49.9185	48.5695	44.3932	54.8957	51.8881	47.0476	51.1897	47.3556	47.4784	46.7669	52.5332	56.1974	52.3021	51.0854	44.0297	55.5435	46.0157	46.088	43.9006	45.5766	45.4606	49.3443
143.2	47.1853	53.9933	49.8769	48.6971	44.4236	54.8937	52.005	47.0228	51.2766	47.3372	47.4626	46.7301	52.5157	56.1137	52.2827	51.145	44.1116	55.3662	45.9252	46.1417	43.9672	45.7745	45.554	49.2724
143.3	47.2296	54.1613	49.7261	48.8255	44.4123	54.8604	52.0489	46.9824	51.3725	47.2313	47.4254	46.6681	52.3674	56.0028	52.2986	51.2575	44.1161	55.2026	45.7546	46.2715	44.0775	45.7831	45.6655	49.0662
143.4	47.1234	54.2285	49.5155	48.8856	44.3799	54.8318	51.9884	46.9472	51.4396	47.0987	47.3672	46.5858	52.1526	56.0256	52.3425	51.4547	44.1502	55.084	45.6731	46.4161	44.1696	45.7376	45.7128	48.7724
143.5	46.9359	54.2	49.3357	48.8454	44.3506	54.7588	51.9532	46.9554	51.4654	47.0345	47.283	46.4672	51.9575	56.0959	52.2427	51.6111	44.2195	55.1069	45.6078	46.5321	44.2754	45.702	45.7352	48.6385
143.6	46.8298	54.1835	49.1589	48.7534	44.3536	54.722	51.9008	47.0331	51.4492	46.9745	47.3062	46.3213	51.7509	56.0893	52.1834	51.7626	44.3148	55.1629	45.6157	46.6233	44.3219	45.6206	45.6796	48.6355
143.7	46.6549	54.1208	49.0456	48.6615	44.3823	54.6521	51.7801	47.103	51.3516	46.889	47.3004	46.1876	51.632	56.1143	52.1116	51.9312	44.3496	55.2876	45.6494	46.7266	44.3084	45.6043	45.6452	48.7579
143.8	46.5616	54.1347	48.994	48.5557	44.432	54.6082	51.621	47.1551	51.2721	46.8303	47.2655	46.0669	51.6064	56.2005	52.1228	52.0493	44.456	55.404	45.8142	46.7624	44.2376	45.6774	45.6408	49.015
143.9	46.5557	54.1824	49.0175	48.4572	44.4942	54.5553	51.4657	47.2583	51.2138	46.7548	47.3119	46.1014	51.6427	56.2366	52.2395	52.0334	44.509	55.509	45.917	46.7437	44.1766	45.7649	45.6701	49.3252
144	46.6203	54.238	49.05	48.4629	44.5104	54.53	51.3299	47.3405	51.1363	46.7014	47.403	46.1656	51.6942	56.2487	52.5186	51.9956	44.4404	55.5515	46.0492	46.6857	44.0401	45.8116	45.6801	49.4822
144.1	46.6126	54.1296	49.1272	48.5506	44.4685	54.4996	51.2376	47.4649	51.0982	46.69	47.4293	46.2007	51.7862	56.3242	52.7373	51.9622	44.3238	55.5327	46.1775	46.6376	43.9964	45.79	45.6661	49.5476
144.2	46.5994	53.9266	49.3201	48.6298	44.4609	54.4423	51.2887	47.528	51.1537	46.7428	47.3674	46.3746	51.8688	56.4293	52.9091	51.8872	44.2798	55.4572	46.2733	46.5855	44.0699	45.6588	45.5026	49.5417
144.3	46.6258	53.6388	49.5287	48.7324	44.413	54.4537	51.3481	47.5534	51.3056	46.822	47.3588	46.6509	51.9607	56.4804	52.9743	51.7377	44.2095	55.4679	46.2736	46.5453	44.205	45.48	45.3288	49.4824
144.4	46.6168	53.3649	49.7308	48.8553	44.3231	54.5239	51.4559	47.5783	51.4387	47.0218	47.3699	46.8325	52.0211	56.4741	52.9098	51.6192	44.1621	55.5358	46.3469	46.5099	44.3843	45.3245	45.199	49.3663
144.5	46.5931	53.2148	49.9301	48.9697	44.2606	54.6034	51.5803	47.5866	51.6108	47.1844	47.4196	47.0029	52.1024	56.4458	52.7162	51.5353	44.1844	55.5963	46.4445	46.529	44.6242	45.2665	45.1651	49.2539
144.6	46.5337	53.3374	50.0661	49.033	44.3063	54.6938	51.6486	47.4479	51.7676	47.2886	47.5264	47.1859	52.1498	56.4134	52.5833	51.4197	44.2281	55.7292	46.5088	46.5306	44.7259	45.3269	45.2031	49.2489
144.7	46.5008	53.6262	50.0323	49.067	44.3448	54.8388	51.5734	47.4104	51.8633	47.3498	47.7353	47.1853	52.1982	56.3154	52.5334	51.3212	44.1879	55.8672	46.5334	46.4626	44.655	45.467	45.4248	49.3205
144.8	46.4402	53.984	49.8994	49.0712	44.4068	54.8752	51.5287	47.4588	51.7865	47.4086	47.8486	47.035	52.2366	56.1964	52.6063	51.3338	44.1908	55.9627	46.6022	46.4297	44.5449	45.6698	45.5798	49.3761
144.9	46.4427	54.3071	49.7876	49.061	44.5196	54.8335	51.4914	47.4364	51.6469	47.3269	47.9038	46.8826	52.2775	56.1462	52.7003	51.3762	44.2513	55.9396	46.5841	46.4774	44.4469	45.8584	45.6999	49.4898
145	46.4784	54.5579	49.7013	49.022	44.598	54.8338	51.3879	47.464	51.4385	47.2609	47.8924	46.676	52.2331	56.1266	52.82	51.3818	44.369	55.927	46.51	46.4448	44.3055	45.9654	45.7286	49.6795
145.1	46.5622	54.5955	49.6067	49.0402	44.5399	54.7685	51.3442	47.5928	51.1759	47.2378	47.8003	46.5194	52.1782	56.0442	52.9674	51.4096	44.5392	55.8797	46.383	46.387	44.2546	45.9871	45.6955	49.6798
145.2	46.6136	54.4568	49.5453	49.057	44.4255	54.6481	51.4048	47.5769	50.8832	47.2237	47.6699	46.4774	52.1547	55.9703	52.9678	51.4832	44.775	55.8826	46.2544	46.3752	44.3385	45.9456	45.5268	49.6055
145.3	46.6149	54.2773	49.5902	49.0921	44.3312	54.6019	51.4958	47.4598	50.7111	47.1589	47.5857	46.5564	52.062	55.9509	52.7879	51.4899	44.9372	55.856	46.087	46.3226	44.4336	45.8909	45.4523	49.5378
145.4	46.5711	54.0939	49.6034	49.0189	44.2509	54.654	51.5131	47.4024	50.6176	47.1589	47.5095	46.6229	51.9794	55.9422	52.6028	51.4321	45.0022	55.8755	45.9725	46.2376	44.4137	45.8111	45.351	49.4322
145.5	46.4908	53.8792	49.5183	48.8943	44.2528	54.6558	51.5122	47.3183	50.5637	47.114	47.4343	46.7579	51.968	55.9176	52.5002	51.3494	44.9389	55.8567	45.8829	46.2916	44.4123	45.7076	45.2349	49.2368
145.6	46.4187	53.756	49.4731	48.7281	44.2911	54.7478	51.4993	47.1979	50.6226	47.03	47.4694	46.8186	51.9434	55.8993	52.3144	51.282	44.7387	55.8484	45.8473	46.394	44.3634	45.6912	45.1791	49.1918
145.7	46.3839	53.7342	49.4324	48.6031	44.3518	54.8573	51.4594	47.1618	50.823	47.026	47.4706	46.8117	51.8541	55.8927	52.2584	51.1777	44.5162	55.7825	45.8409	46.4806	44.2335	45.7439	45.233	49.179
145.8	46.3448	53.744	49.2634	48.4721	44.363	54.8743	51.3735	47.2035	50.9386	47.067	47.5068	46.6948	51.7534	55.8877	52.3996	51.1278	44.2787	55.7022	45.8552	46.5716	44.1166	45.7578	45.2426	49.1822
145.9	46.3151	53.8543	49.012	48.4962	44.2829	54.7511	51.3164	47.2716	51.0169	47.0849	47.5494	46.625	51.6144	55.8824	52.58	51.1157	44.0464	55.5874	45.8333	46.578	44.0285	45.8021	45.3087	49.2463
146	46.306	54.0033	48.9171	48.6034	44.0828	54.6803	51.3844	47.2939	51.1712	47.1488	47.5784	46.554	51.375	55.876	52.6466	51.1446	43.8586	55.4932	45.8062	46.4492	43.9424	45.9286	45.4776	49.4185
146.1	46.3357	54.1484	48.877	48.6676	43.9133	54.6265	51.4326	47.3198	51.2686	47.2508	47.5472	46.5684	51.1387	55.9598	52.7716	51.1335	43.78	55.3989	45.7488	46.3755	43.9279	45.9678	45.6207	49.6335
146.2	46.4074	54.3351	48.9278	48.6561	43.7852	54.6037	51.4338	47.2754	51.2223	47.2359	47.5996	46.5941	50.9664	56.0885	52.8137	51.1034	43.6999	55.3793	45.7231	46.4351	43.9662	45.9885	45.7198	49.8555
146.3	46.5987	54.5599	49.14	48.6049	43.7138	54.6608	51.4388	47.2191	51.2345	47.2415	47.6121	46.6544	50.8887	56.2135	52.6652	51.091	43.6936	55.371	45.7375	46.5238	43.9851	45.9925	45.834	50.0723
146.4	46.8662	54.7173	49.4564	48.4964	43.7635	54.8632	51.5351	47.1217	51.2694	47.263	47.5877	46.674	50.8641	56.3049	52.4578	51.1318	43.7087	55.4434	45.7282	46.6858	44.0657	45.9291	45.8851	50.225
146.5	47.149	54.8688	49.6133	48.39	43.9446	54.9898	51.5472	47.0872	51.2063	47.2878	47.629	46.6976	50.9762	56.3812	52.3039	51.1864	43.7642	55.6161	45.722	46.9406	44.1462	45.812	45.8824	50.271
146.6	47.3712	55.027	49.6988	48.3552	44.1404	55.0033	51.4714	47.0868	51.1442	47.3216	47.6717	46.6293	51.157	56.3918	52.0904	51.2909	43.8176	55.7418	45.7074	47.0408	44.1251	45.7792	45.9205	50.0754
146.7	47.4948	55.1118	49.7036	48.3964	44.3109	54.9566	51.3709	47.1892	51.2113	47.46	47.7132	46.558	51.2877	56.3657	51.904	51.3908	43.858	55.7803	45.664	46.9542	44.0743	45.7403	45.9567	49.877
146.8	47.561	55.111	49.5666	48.4939	44.4659	54.8924	51.2866	47.3102	51.3232	47.5467	47.8001	46.4863	51.3475	56.3049	51.8568	51.3513	43.8873	55.8459	45.5399	46.8358	44.0621	45.7416	45.9616	49.7092
146.9	47.4915	55.0743	49.4018	48.5511	44.5458	54.73	51.1364	47.4403	51.4582	47.6146	47.8808	46.4037	51.4078	56.2498	51.8341	51.2277	43.9725	55.8405	45.4696	46.7163	44.0192	45.8302	46.019	49.5746
147	47.3432	54.9531	49.3138	48.4734	44.5433	54.6504	51.0252	47.5308	51.6333	47.6438	47.9049	46.323	51.4494	56.2044	51.8146	51.1127	44.0643	55.7038	45.389	46.5492	43.9778	45.9139	46.0609	49.4474
147.1	47.2099	54.7512	49.2474	48.2946	44.5138	54.6379	51.0553	47.5963	51.8105	47.555	47.9487	46.3144	51.4763	56.1487	51.8388	50.9857	44.1244	55.6737	45.405	46.5125	43.9713	45.8794	45.9794	49.472
147.2	47.116	54.5479	49.1941	48.1211	44.4828	54.7022	51.1682	47.6078	51.9047	47.3445	47.8828	46.335	51.572	56.0547	51.9485	50.9234	44.2224	55.6719	45.4044	46.5504	43.9943	45.7986	45.8386	49.422
147.3	46.9627	54.378	49.2326	47.9378	44.45	54.8226	51.2982	47.5822	51.9216	47.1658	47.7602	46.4309	51.7645	56.0512	52.0251	51.02	44.2831	55.6189	45.4587	46.5924	43.9493	45.717	45.6991	49.241
147.4	46.9045	54.2507	49.2027	47.7964	44.4144	54.9567	51.4066	47.555	51.8845	47.0271	47.7476	46.5085	51.9515	56.0464	52.1267	51.2453	44.2972	55.6825	45.527	46.5585	43.9165	45.5992	45.4873	49.064
147.5	46.9137	54.1631	49.17	47.8432	44.3764	55.0286	51.4906	47.5559	51.8332	46.9717	47.7038	46.562	52.0791	56.0254	52.2486	51.4702	44.2929	55.769	45.6088	46.4823	43.9254	45.4718	45.2516	48.9882
147.6	46.8862	54.0984	49.0862	48.0538	44.3232	55.1081	51.5468	47.54	51.6973	47.101	47.6159	46.6215	52.1852	56.0372	52.3497	51.6664	44.3074	55.7311	45.5446	46.3554	44.015	45.4324	45.1039	48.9464
147.7	46.79	54.1089	48.9816	48.1822	44.2752	55.1222	51.589	47.4952	51.4896	47.2882	47.5819	46.6022	52.2494	56.0792	52.3718	51.7721	44.2756	55.7316	45.5546	46.2672	44.0783	45.4198	45.0507	49.0154
147.8	46.7286	54.1226	48.8117	48.2993	44.1742	55.0619	51.6412	47.4566	51.247	47.5094	47.6492	46.4656	52.1671	56.0445	52.3502	51.795	44.2933	55.7618	45.6154	46.2209	44.1468	45.3985	45.0858	49.2098
147.9	46.6128	54.1295	48.7534	48.4531	44.0775	55.0592	51.749	47.3648	50.9621	47.7377	47.6158	46.3034	51.9945	56.0484	52.3243	51.6675	44.343	55.6463	45.6542	46.2758	44.1798	45.4236	45.2182	49.4196
148	46.4586	54.2158	48.6808	48.5503	44.0276	55.058	51.8216	47.2124	50.6596	47.9418	47.6308	46.0998	51.8233	56.1383	52.2776	51.4788	44.4071	55.5202	45.7548	46.4382	44.2118	45.5383	45.4898	49.5524
148.1	46.3542	54.3332	48.6168	48.5405	43.9864	55.0392	51.8855	47.1079	50.4978	48.0338	47.6753	45.8959	51.6832	56.264	52.2425	51.2567	44.467	55.4979	46.0307	46.6494	44.1313	45.6032	45.7732	49.6601
148.2	46.3477	54.3247	48.5612	48.5737	43.9306	55.0845	51.9312	47.0484	50.4154	48.1831	47.7632	45.8042	51.5462	56.4667	52.2414	51.0768	44.5132	55.3967	46.2676	46.8107	44.0341	45.7004	45.9948	49.7158
148.3	46.3136	54.3296	48.5594	48.5288	43.9861	55.1996	51.8604	46.9844	50.4107	48.2701	47.7254	45.8272	51.497	56.6444	52.2462	50.9237	44.4893	55.3256	46.406	46.903	43.9912	45.8286	46.1202	49.7348
148.4	46.3228	54.3154	48.5096	48.4248	44.0554	55.1798	51.6885	47.0538	50.498	48.2917	47.7642	46.0102	51.5474	56.7518	52.2086	50.8463	44.3787	55.2893	46.5027	46.9614	44.0227	45.8195	46.2245	49.6511
148.5	46.3225	54.2046	48.4788	48.2674	44.0929	55.1279	51.5084	47.2085	50.5835	48.1745	47.8471	46.305	51.638	56.7568	52.1373	50.7977	44.2494	55.2948	46.5378	46.9576	44.002	45.7001	46.1564	49.5276
148.6	46.2777	54.1491	48.54	48.0759	44.1736	55.0264	51.2949	47.3668	50.6331	48.0158	47.8783	46.5326	51.6066	56.6535	52.031	50.8536	44.1292	55.2474	46.4152	46.8554	44.0009	45.6415	46.0413	49.3596
148.7	46.2494	54.1669	48.6645	47.9121	44.2503	54.877	51.0618	47.6091	50.6929	47.7368	47.8772	46.7066	51.5611	56.4366	51.8558	50.9538	44.108	55.3314	46.2665	46.7161	44.0494	45.5952	45.9511	49.1522
148.8	46.2956	54.0889	48.771	47.8452	44.2551	54.6376	50.9146	47.8694	50.7582	47.5088	47.9222	46.7968	51.4612	56.2515	51.7587	51.0243	44.1691	55.3831	46.1198	46.5701	44.0976	45.4833	45.8847	48.9084
148.9	46.3374	54.0122	48.9167	47.7884	44.2595	54.5095	50.8679	48.0057	50.832	47.3216	47.9203	46.7668	51.3177	56.1537	51.674	51.0988	44.324	55.462	46.1038	46.4241	44.0407	45.559	45.7624	48.729
149	46.4493	54.0223	49.1222	47.7172	44.2712	54.4491	50.9172	48.1188	50.986	47.2538	47.902	46.6496	51.1804	56.1014	51.7143	51.1845	44.4503	55.5149	46.0737	46.2187	43.9724	45.7078	45.6473	48.6412
149.1	46.6665	53.9167	49.2845	47.7008	44.2666	54.4798	50.9628	48.1069	51.0806	47.2658	47.9394	46.6289	51.2311	56.1134	51.8933	51.2491	44.5143	55.5656	46.1057	46.0259	43.983	45.8452	45.551	48.6193
149.2	46.8729	53.8078	49.421	47.6869	44.2681	54.5199	51.0149	47.924	51.1593	47.3403	47.9684	46.6642	51.2887	56.163	52.1954	51.241	44.4828	55.4865	46.0862	45.8763	44.0028	45.9228	45.4572	48.6846
149.3	46.9896	53.8301	49.5596	47.7259	44.2106	54.6211	51.1017	47.7523	51.1608	47.3672	48.0358	46.7248	51.4387	56.1808	52.4475	51.2578	44.4001	55.3771	46.1426	45.7255	44.0261	46.0542	45.3683	48.8599
149.4	47.0657	53.8568	49.7038	47.812	44.168	54.7177	51.1914	47.6351	51.134	47.3636	48.0905	46.8075	51.6415	56.1328	52.7457	51.2689	44.2365	55.3446	46.0494	45.5538	44.0966	46.0428	45.2382	49.0882
149.5	47.0588	53.8434	49.752	47.9685	44.1751	54.7958	51.234	47.49	50.9996	47.333	48.1103	46.9006	51.8146	56.051	52.8934	51.3221	44.1043	55.3525	45.9917	45.5077	44.2307	45.9904	45.1868	49.2932
149.6	46.9356	53.9383	49.7284	48.2094	44.1396	54.8162	51.3139	47.4797	50.9576	47.2724	48.1002	46.9406	51.8897	55.9738	52.8891	51.293	44.0223	55.3284	45.931	45.5671	44.3047	45.8484	45.1398	49.4443
149.7	46.735	54.059	49.6352	48.4876	44.1404	54.8278	51.4231	47.5733	50.9612	47.2278	48.077	46.8708	52.0257	55.9566	52.7704	51.3084	43.9738	55.337	45.9702	45.736	44.338	45.7059	45.0912	49.5192
149.8	46.5902	54.1374	49.5802	48.6844	44.2904	54.8022	51.5018	47.6203	51.0416	47.176	47.9445	46.8105	52.1165	56.023	52.6481	51.3148	43.974	55.3622	45.9701	46.0122	44.3202	45.5979	45.0318	49.434
149.9	46.5092	54.2586	49.4496	48.8464	44.3702	54.7555	51.5175	47.6514	51.1456	47.1108	47.8016	46.7407	52.216	56.127	52.5378	51.342	44.0962	55.2012	46.0163	46.2838	44.3208	45.5892	45.0736	49.2711
150	46.5182	54.3102	49.3134	49.0076	44.3183	54.734	51.51	47.7369	51.3494	47.0428	47.6326	46.6876	52.3606	56.2044	52.4636	51.2405	44.1911	55.0009	46.0004	46.425	44.2498	45.627	45.0767	49.0641
150.1	46.5851	54.2598	49.2089	49.0148	44.3438	54.721	51.4914	47.7502	51.4435	46.9619	47.5347	46.6226	52.4268	56.2136	52.3876	51.169	44.2582	54.9396	46.0044	46.4798	44.1786	45.7266	45.0964	48.9086
150.2	46.7369	54.1128	49.1626	48.9078	44.3	54.6791	51.4827	47.7323	51.5146	46.8409	47.5109	46.6272	52.3787	56.0478	52.3854	51.1288	44.344	54.886	45.9826	46.3595	44.0683	45.874	45.1184	48.8553
150.3	46.8851	53.8888	49.0746	48.7945	44.1116	54.6154	51.4974	47.6813	51.5846	46.7273	47.6386	46.6571	52.281	55.8119	52.4227	51.1038	44.3338	54.9011	46.0018	46.1992	43.9684	45.9188	45.1647	48.9626
150.4	46.9538	53.5854	48.9772	48.6635	44.0181	54.5618	51.4825	47.5794	51.6089	46.6807	47.747	46.6724	52.0717	55.5307	52.382	51.0458	44.2154	55.0495	46.0423	46.0971	43.8217	45.8396	45.2074	49.1025
150.5	46.9447	53.3344	48.9084	48.458	44.0445	54.468	51.4802	47.3759	51.5428	46.6724	47.896	46.6779	51.7708	55.3603	52.3927	51.1538	44.1664	55.2084	46.1799	46.1325	43.72	45.694	45.267	49.3179
150.6	46.8978	53.214	48.8782	48.325	43.9885	54.3706	51.4866	47.2345	51.5144	46.7619	47.9702	46.6386	51.5554	55.3076	52.5389	51.2886	44.1795	55.237	46.3182	46.239	43.671	45.6001	45.3232	49.5269
150.7	46.8369	53.2299	48.8107	48.2021	43.9771	54.3704	51.4545	47.0818	51.4026	46.9381	47.9382	46.5769	51.419	55.4471	52.592	51.3437	44.1528	55.2724	46.406	46.407	43.6763	45.5192	45.3846	49.6443
150.8	46.7748	53.3796	48.7241	48.1015	44.0975	54.4373	51.3572	47.0016	51.1702	47.1908	47.8002	46.4362	51.3482	55.6436	52.5561	51.3718	44.2368	55.2057	46.4068	46.5085	43.732	45.5101	45.451	49.6538
150.9	46.7615	53.6063	48.7223	47.9728	44.1457	54.501	51.346	47.0552	50.9825	47.4181	47.7646	46.3242	51.3785	55.8652	52.5538	51.3808	44.3746	55.1396	46.4292	46.516	43.8804	45.6191	45.4515	49.6448
151	46.8498	53.8622	48.7883	47.9082	44.1298	54.6194	51.3764	47.1874	50.8895	47.634	47.7052	46.233	51.446	55.9374	52.5316	51.2761	44.4255	55.0337	46.3622	46.4552	43.9792	45.8084	45.4766	49.5582
151.1	46.9603	54.0144	48.8563	47.8374	44.1331	54.7736	51.3916	47.31	50.8309	47.7018	47.6932	46.1839	51.5696	55.9483	52.3899	51.1154	44.41	54.961	46.3132	46.2922	43.9804	45.981	45.5098	49.4431
151.2	46.9916	54.093	49.0029	47.8632	44.1394	54.856	51.4199	47.4821	50.8502	47.6598	47.7322	46.136	51.6313	55.963	52.3425	51.0202	44.4004	54.884	46.3356	46.1498	44.0018	46.0534	45.5285	49.335
151.3	47.0338	54.0766	49.1766	47.9108	44.0223	54.9104	51.4824	47.657	50.9975	47.5193	47.7698	46.1698	51.6614	55.9092	52.3366	50.9777	44.2935	54.8985	46.4149	46.0443	43.9684	46.0981	45.487	49.264
151.4	47.0824	53.9987	49.2873	48.0182	43.9606	54.972	51.5034	47.7442	51.1292	47.3658	47.7148	46.2101	51.6141	55.8637	52.3261	50.963	44.1434	54.9078	46.3857	46.0666	43.8495	46.1372	45.5339	49.299
151.5	47.0126	53.9108	49.3185	48.0568	43.9896	54.9238	51.4287	47.8245	51.1908	47.1646	47.6346	46.2194	51.6021	55.9932	52.3402	50.996	44.0787	54.9898	46.4073	46.1164	43.8131	46.0659	45.5746	49.3533
151.6	46.9604	53.8207	49.3273	48.0824	44.1216	54.8219	51.375	47.8691	51.224	47.0889	47.4655	46.2601	51.5478	56.131	52.3597	51.1368	44.0962	55.1053	46.3559	46.2793	43.8498	45.9	45.5686	49.3595
151.7	46.9566	53.7195	49.2864	48.0749	44.2756	54.6569	51.2958	47.8606	51.2383	47.1178	47.307	46.3028	51.5636	56.0926	52.285	51.2061	44.1245	55.243	46.2212	46.4352	43.8832	45.8212	45.5866	49.3841
151.8	46.9315	53.6313	49.2579	48.0161	44.4874	54.478	51.2157	47.7935	51.2044	47.1754	47.2504	46.2594	51.5622	56.104	52.2467	51.2367	44.2171	55.3995	46.0871	46.5828	43.931	45.7132	45.7232	49.3866
151.9	46.899	53.5934	49.2701	47.9856	44.6131	54.3412	51.167	47.6838	51.0981	47.1931	47.2159	46.2289	51.6648	56.137	52.2245	51.2918	44.3146	55.476	46.0662	46.5992	44.0059	45.5454	45.7842	49.2215
152	46.9292	53.6188	49.2657	48.024	44.6292	54.3367	51.1652	47.5501	51.0023	47.2406	47.2399	46.2692	51.7811	56.0386	52.1199	51.3206	44.2814	55.4829	45.9829	46.5797	43.9812	45.4824	45.8164	49.061
152.1	46.9958	53.732	49.2638	48.1363	44.4496	54.3548	51.1155	47.4018	50.9102	47.1785	47.3435	46.2882	51.8202	55.9137	52.0576	51.3047	44.1638	55.4747	45.9248	46.4795	43.9336	45.5784	45.9339	48.9544
152.2	47.0768	53.8972	49.2294	48.199	44.1749	54.4776	51.056	47.2732	50.8681	47.0731	47.4264	46.3809	51.7949	55.8932	52.1704	51.4263	44.0296	55.454	45.9623	46.3654	43.8565	45.7368	46.03	48.801
152.3	47.1122	54.0849	49.1418	48.2494	43.9027	54.6488	50.9687	47.298	50.8133	47.0057	47.4153	46.5274	51.8412	55.861	52.2418	51.5837	43.8388	55.2977	46.0122	46.3409	43.8519	46.0127	46.0557	48.7334
152.4	47.0916	54.2816	48.9544	48.2078	43.7681	54.7364	50.8589	47.4232	50.834	47.0561	47.4266	46.633	51.7754	55.7756	52.3088	51.7138	43.6854	55.2343	46.0349	46.3891	43.8668	46.3496	46.081	48.8228
152.5	47.0105	54.3845	48.772	48.1284	43.6909	54.7344	50.8351	47.5649	50.88	47.1047	47.4124	46.6282	51.5587	55.7325	52.3708	51.8638	43.7033	55.2324	46.1447	46.4719	43.9856	46.676	46.0863	48.9338
152.6	46.8017	54.3596	48.5904	47.9134	43.737	54.7419	50.8174	47.751	50.9302	47.241	47.4443	46.6529	51.3428	55.6959	52.3986	52.0198	43.7772	55.1459	46.3002	46.5578	44.0952	46.8505	45.969	49.0515
152.7	46.5821	54.3472	48.4473	47.7271	43.8992	54.7412	50.8886	47.9289	50.8701	47.3702	47.47	46.5692	51.198	55.6741	52.2684	52.0242	43.9453	55.0462	46.4331	46.6688	44.1916	46.892	45.9196	49.2264
152.8	46.402	54.3914	48.363	47.5894	44.0943	54.6664	51.0472	47.9285	50.8763	47.4218	47.5076	46.5238	50.9753	55.6114	52.1588	51.9383	44.2044	55.0584	46.495	46.6689	44.1575	46.8148	45.8432	49.3201
152.9	46.2674	54.3862	48.3916	47.5549	44.1788	54.6268	51.2675	47.8555	50.9038	47.372	47.5274	46.4636	50.811	55.6041	52.0951	51.8171	44.4136	55.0848	46.5453	46.6942	44.107	46.644	45.8346	49.2827
153	46.2206	54.429	48.4829	47.5582	44.2072	54.5641	51.4163	47.7657	50.9007	47.3801	47.5867	46.4043	50.803	55.6296	52.168	51.6189	44.5184	55.1474	46.5425	46.632	44.0399	46.3702	45.8675	49.2465
153.1	46.2664	54.5796	48.5665	47.6481	44.2484	54.5281	51.6017	47.5957	50.9464	47.415	47.5264	46.2428	50.8653	55.6927	52.2788	51.291	44.548	55.3072	46.4486	46.6127	44.0226	46.1723	45.9644	49.185
153.2	46.3007	54.6675	48.6663	47.7643	44.2536	54.46	51.7347	47.408	51.1455	47.4295	47.4837	46.1	50.8839	55.6752	52.4335	51.0386	44.4636	55.4945	46.2891	46.5511	44.0237	46.0255	45.938	49.1285
153.3	46.4094	54.6836	48.7789	47.8877	44.2063	54.4282	51.8001	47.2643	51.3118	47.5066	47.4555	45.8717	50.945	55.7133	52.5726	50.85	44.3645	55.6419	46.1751	46.4884	44.0695	45.8709	45.8814	49.0984
153.4	46.5687	54.7346	48.9076	47.8952	44.1882	54.3613	51.7344	47.1486	51.4325	47.5583	47.4249	45.6403	51.0048	55.7156	52.6119	50.7597	44.3459	55.6596	46.077	46.3699	44.1574	45.7591	45.7119	49.1193
153.5	46.7178	54.7377	48.966	47.8661	44.2249	54.3777	51.6074	47.0336	51.605	47.5498	47.393	45.4892	51.0532	55.6298	52.5138	50.7718	44.3352	55.5252	46.0198	46.3224	44.2203	45.7764	45.5384	49.1593
153.6	46.8546	54.6708	49.0666	47.8662	44.237	54.3837	51.4551	47.0035	51.6989	47.3958	47.4374	45.4884	51.1126	55.4847	52.423	50.9327	44.4083	55.3128	45.99	46.2739	44.2356	45.7346	45.4032	49.2658
153.7	46.9884	54.5645	49.156	47.8564	44.2847	54.4413	51.3086	47.0473	51.6561	47.2154	47.4946	45.5129	51.1291	55.4664	52.3595	51.1063	44.5553	55.0061	46.0032	46.2353	44.2315	45.6881	45.2877	49.3725
153.8	47.002	54.3932	49.1924	47.8138	44.3544	54.533	51.195	47.1081	51.5989	47.0238	47.5376	45.5986	51.1166	55.4457	52.3819	51.2902	44.5839	54.7499	46.0134	46.2071	44.2941	45.7116	45.23	49.4582
153.9	46.9564	54.2072	49.1927	47.871	44.4638	54.6824	51.1501	47.1365	51.607	46.9194	47.5589	45.7616	51.0644	55.4238	52.4784	51.3716	44.5292	54.6431	46.0056	46.1733	44.2625	45.7404	45.3098	49.6011
154	46.8209	54.1026	49.2592	47.9516	44.5938	54.8152	51.1929	47.1994	51.5415	46.7973	47.5206	45.9134	50.9454	55.4661	52.6117	51.4397	44.5036	54.6848	45.9236	46.1959	44.1982	45.6888	45.4045	49.7326
154.1	46.6679	54.0382	49.2436	47.973	44.6872	54.9022	51.2738	47.2491	51.5253	46.8156	47.4932	45.9391	50.7726	55.5743	52.6882	51.4868	44.4424	54.8093	45.9256	46.2162	44.1362	45.6598	45.3872	49.8384
154.2	46.5561	53.9795	49.1621	47.9947	44.5847	54.8876	51.3101	47.2481	51.6032	46.93	47.482	45.9871	50.6966	55.6356	52.7344	51.464	44.3096	55.0317	45.9576	46.3065	44.0415	45.5739	45.4393	49.9174
154.3	46.4968	53.9577	49.0834	48.0011	44.4712	54.766	51.273	47.2804	51.7116	47.0606	47.4933	46.0278	50.7061	55.6928	52.6428	51.4328	44.2277	55.1539	46.0454	46.4602	43.8411	45.4923	45.4724	50.0104
154.4	46.389	53.9128	48.9469	47.9496	44.2764	54.6036	51.2572	47.3497	51.7546	47.1608	47.5926	46.0955	50.8105	55.7199	52.5304	51.4104	44.135	55.2	46.1355	46.7001	43.7142	45.4248	45.457	49.9897
154.5	46.3168	53.7712	48.8128	47.8743	44.0654	54.4008	51.1603	47.3306	51.8279	47.3012	47.6707	46.1922	50.9686	55.7598	52.4451	51.3966	44.0067	55.176	46.2713	46.8103	43.6586	45.3546	45.4441	49.9521
154.6	46.2113	53.5932	48.7435	47.7959	43.9288	54.2318	51.0266	47.3143	51.8357	47.3484	47.7113	46.3878	51.1918	55.7561	52.3982	51.3104	43.8509	55.1176	46.3523	46.8846	43.6233	45.2934	45.6036	49.8378
154.7	46.0463	53.5266	48.7806	47.6953	44.0189	54.1139	51.0642	47.2611	51.7036	47.309	47.706	46.503	51.385	55.6804	52.3299	51.2801	43.6828	55.0566	46.3673	46.8954	43.6793	45.3142	45.7078	49.7272
154.8	45.904	53.6054	48.8386	47.6754	44.1188	54.0914	51.2095	47.1177	51.5042	47.2291	47.6436	46.5916	51.4794	55.5284	52.3481	51.2326	43.5277	55.0596	46.2979	46.9136	43.8858	45.297	45.8499	49.6329
154.9	45.8731	53.7502	48.9117	47.6859	44.2913	54.0632	51.3044	46.9724	51.2911	47.201	47.5054	46.5542	51.448	55.3972	52.3511	51.2065	43.4746	55.0414	46.2289	46.8194	44.0555	45.2703	45.894	49.6326
155	45.901	53.9502	48.9369	47.7737	44.4018	54.0575	51.5652	46.9447	51.0772	47.1611	47.4843	46.4306	51.4674	55.2539	52.4242	51.107	43.4814	55.0251	46.1888	46.8239	44.1121	45.3055	45.8584	49.5786
155.1	45.9743	54.2114	48.9935	47.9052	44.4538	54.0389	51.8534	46.9481	50.9026	47.1813	47.4623	46.2054	51.4977	55.1423	52.4958	51.1082	43.5824	55.0949	46.1137	46.8247	44.1478	45.4081	45.6508	49.6276
155.2	46.0932	54.3722	49.0189	48.0874	44.3712	54.0604	51.9218	47.1135	50.8918	47.2498	47.4933	46.0725	51.5069	55.1137	52.5589	51.1084	43.8056	55.1703	46.0892	46.8136	44.194	45.5323	45.4368	49.6577
155.3	46.2299	54.366	49.0558	48.2494	44.3033	54.0953	51.9303	47.3899	50.9321	47.3456	47.6176	45.9636	51.5698	55.1776	52.6089	51.1057	44.1292	55.2785	46.0591	46.7553	44.0875	45.677	45.231	49.6363
155.4	46.3143	54.263	49.2012	48.3914	44.2421	54.1475	52.0258	47.6474	50.9221	47.3495	47.7676	45.923	51.7356	55.2762	52.6808	51.1598	44.4138	55.4341	46.0383	46.7621	43.9779	45.8024	45.1628	49.5451
155.5	46.3541	54.1435	49.3388	48.437	44.269	54.1859	51.8528	47.86	50.9279	47.2829	47.8156	45.9414	51.7906	55.4332	52.6187	51.2654	44.6036	55.6546	45.996	46.6966	43.9899	45.9037	45.1775	49.5352
155.6	46.4375	53.9518	49.4319	48.4485	44.2754	54.1892	51.5646	47.9727	50.9666	47.1671	47.8552	46.0147	51.7329	55.5538	52.605	51.2528	44.7022	55.7124	46.0086	46.684	44.0431	45.9471	45.296	49.5109
155.7	46.5755	53.7753	49.4401	48.3884	44.3434	54.1059	51.3498	47.9224	50.9129	47.0348	47.8439	46.0087	51.6753	55.6379	52.6118	51.1746	44.6959	55.7184	45.9791	46.704	44.0084	45.9197	45.4785	49.5586
155.8	46.6193	53.6405	49.3757	48.2794	44.3589	53.98	51.1324	47.8704	50.9033	46.9219	47.8155	46.0152	51.5706	55.7108	52.5708	51.0838	44.5496	55.6284	46.0502	46.7079	44.0453	45.882	45.6127	49.6401
155.9	46.6387	53.5895	49.1822	48.1606	44.3428	53.9002	50.8562	47.8476	51.0134	46.8434	47.7988	46.033	51.4215	55.8324	52.4854	50.9106	44.3543	55.482	46.0998	46.6379	44.1108	45.879	45.728	49.7812
156	46.672	53.4979	48.9904	48.0926	44.25	53.8478	50.8109	47.8168	51.1418	46.8774	47.8244	46.0413	51.3577	55.8653	52.4675	50.7144	44.2584	55.1837	46.1264	46.5972	44.1552	45.7991	45.8447	49.8834
156.1	46.6545	53.5132	48.8008	48.0484	44.1836	53.832	50.981	47.7767	51.2047	46.9464	47.8736	46.0406	51.3552	55.9078	52.3767	50.6311	44.1919	54.9235	46.1192	46.4824	44.1929	45.6982	45.9202	49.9055
156.2	46.5147	53.5952	48.7216	48.025	44.1564	53.9007	51.1959	47.7426	51.2815	47.0358	47.9256	46.1056	51.4016	55.958	52.3168	50.6263	44.1709	54.6841	46.1659	46.3262	44.2666	45.6424	45.9471	49.8694
156.3	46.4556	53.6384	48.7643	47.9913	44.1471	54.0155	51.408	47.5878	51.2138	47.0621	47.9577	46.1356	51.4755	56.0167	52.2986	50.68	44.1962	54.5108	46.154	46.1762	44.3584	45.5703	45.9913	49.8524
156.4	46.4387	53.6385	48.8972	48.0209	44.1284	54.1063	51.6247	47.3993	51.0879	47.0381	47.9376	46.1072	51.5286	55.992	52.3036	50.7978	44.23	54.4039	46.2068	46.1271	44.4316	45.4819	45.99	49.807
156.5	46.4099	53.7468	49.092	48.0429	44.1038	54.2392	51.7793	47.1867	50.9114	46.957	47.8874	46.1025	51.5055	55.9473	52.3014	50.959	44.1621	54.4143	46.2827	46.0962	44.4724	45.5619	45.9267	49.7394
156.6	46.3835	53.7615	49.285	48.053	44.111	54.3763	51.7605	47.0765	50.8787	46.8808	47.7921	46.1347	51.4822	55.9288	52.33	51.0991	44.0976	54.5234	46.3988	46.1464	44.4753	45.6614	45.8787	49.7191
156.7	46.4806	53.6943	49.4524	48.0901	44.0461	54.5161	51.6837	47.0009	50.8798	46.7306	47.6177	46.1822	51.3464	55.9444	52.3715	51.2472	44.0167	54.6216	46.4164	46.2712	44.4811	45.6772	45.8678	49.6356
156.8	46.5482	53.6918	49.537	48.1942	44.0018	54.6521	51.614	47.0454	51.0526	46.6332	47.3623	46.237	51.1969	55.8987	52.4643	51.3924	43.9569	54.674	46.3584	46.3837	44.3992	45.7347	45.8521	49.5438
156.9	46.6006	53.7157	49.5258	48.2262	43.9258	54.7822	51.5468	47.1208	51.2325	46.6356	47.1413	46.3741	51.0902	55.8731	52.6372	51.4877	43.9186	54.6966	46.2221	46.462	44.3208	45.805	45.7761	49.4636
157	46.6978	53.625	49.4432	48.2578	43.9358	54.8008	51.4053	47.2311	51.4057	46.6608	46.9602	46.4404	51.035	55.8633	52.7828	51.5158	43.961	54.7335	46.0604	46.5834	44.2364	45.706	45.7006	49.43
157.1	46.783	53.5088	49.3679	48.267	43.9208	54.897	51.3686	47.2926	51.3726	46.6923	46.8158	46.438	51.0178	55.8201	52.8922	51.5077	43.9832	54.7191	45.8766	46.617	44.1543	45.6122	45.5732	49.3714
157.2	46.735	53.4141	49.2323	48.2401	43.9554	54.991	51.4117	47.3421	51.3071	46.8363	46.8326	46.3658	51.0891	55.7406	52.9205	51.4662	44.0248	54.743	45.8197	46.5651	44.0656	45.6497	45.4043	49.3715
157.3	46.7048	53.3387	49.1138	48.143	44.0147	55.0046	51.4602	47.3085	51.1505	46.9772	46.9412	46.3175	51.1867	55.7279	52.7896	51.4125	44.0661	54.8567	45.8822	46.5314	44.0547	45.653	45.2297	49.346
157.4	46.6722	53.1953	49.083	48.1001	44.2037	54.9669	51.4698	47.2655	51.0368	47.0793	47.0585	46.1563	51.3198	55.6755	52.5386	51.4008	44.097	54.9601	45.9832	46.4862	44.0824	45.6196	45.1592	49.3072
157.5	46.5901	53.074	49.1218	48.0385	44.3409	54.9729	51.5388	47.2628	51	47.2326	47.19	46.0914	51.4031	55.6722	52.3234	51.4536	44.0807	55.0163	46.1252	46.3969	44.1316	45.7104	45.1317	49.3097
157.6	46.513	53.0442	49.077	48.0254	44.5414	54.8761	51.541	47.3149	51.0472	47.3696	47.3699	46.0624	51.3896	55.6254	52.1648	51.546	44.0586	55.0197	46.301	46.4173	44.1459	45.7943	45.1606	49.3776
157.7	46.5005	53.0858	49.0879	48.0581	44.6321	54.7647	51.52	47.3894	51.0884	47.4606	47.5199	46.0983	51.3407	55.6149	52.0638	51.6082	44.0135	54.9824	46.4495	46.4661	44.1345	45.7569	45.2084	49.5449
157.8	46.4797	53.1254	49.0861	48.1733	44.6756	54.6855	51.4981	47.4778	51.1032	47.5234	47.7271	46.1502	51.289	55.5476	52.1051	51.6476	43.9806	54.8752	46.5006	46.512	44.1031	45.6982	45.2784	49.7541
157.9	46.454	53.2453	49.0152	48.2576	44.5255	54.6482	51.561	47.5381	51.0644	47.5802	47.9288	46.3217	51.1657	55.552	52.2356	51.685	44.0088	54.7633	46.5018	46.5326	44.001	45.705	45.2722	49.9856
158	46.3924	53.4334	48.86	48.3665	44.3777	54.6008	51.6698	47.5116	50.9964	47.5072	48.03	46.3986	51.1287	55.4967	52.358	51.6638	44.0928	54.6734	46.4795	46.5263	43.8489	45.6369	45.2516	50.1371
158.1	46.3842	53.5432	48.8068	48.4816	44.0886	54.5622	51.7983	47.4671	51.0011	47.4168	48.0425	46.5063	51.2281	55.5263	52.3956	51.6112	44.2482	54.7463	46.3866	46.4328	43.8049	45.6177	45.2392	50.2317
158.2	46.4369	53.6188	48.7114	48.5436	43.9263	54.4362	51.8086	47.4582	51.0142	47.2689	48.0131	46.531	51.3976	55.4473	52.3706	51.561	44.4104	54.867	46.2124	46.3627	43.8098	45.6903	45.2381	50.2394
158.3	46.5228	53.7135	48.6461	48.516	43.7744	54.2775	51.7806	47.5027	51.0827	47.1389	47.8551	46.456	51.5364	55.4001	52.2947	51.4722	44.469	55.0464	46.1258	46.2898	43.8179	45.7721	45.1649	50.1751
158.4	46.6173	53.8047	48.689	48.4794	43.7422	54.0937	51.6547	47.5715	51.1651	47.0299	47.6711	46.3036	51.7192	55.3356	52.127	51.3235	44.4102	55.2651	46.0836	46.2622	43.8997	45.8036	45.1018	50.0523
158.5	46.7653	53.8782	48.8466	48.3798	43.681	53.9981	51.5381	47.675	51.223	47.0074	47.5905	46.2188	51.8576	55.3312	51.9406	51.1854	44.2619	55.4682	46.053	46.2514	44.0049	45.8312	45.0659	49.9391
158.6	46.8876	54.0405	48.9475	48.2343	43.7019	53.9246	51.4484	47.7013	51.2147	47.0379	47.5929	46.1026	51.9161	55.3865	51.9062	51.0214	44.018	55.4504	46.037	46.2882	44.0415	45.7781	45.0405	49.8458
158.7	46.9311	54.155	49.0632	48.1283	43.6458	53.9436	51.4476	47.6426	51.2543	47.1617	47.563	46.0296	51.9199	55.6092	52.0143	50.9092	43.7868	55.417	46.1103	46.3941	44.1053	45.7565	45.0429	49.6941
158.8	46.8766	54.1857	49.1232	48.0095	43.6069	54.0178	51.5076	47.5204	51.2598	47.3182	47.6167	46.0094	51.9414	55.7682	52.1926	50.8414	43.6491	55.2701	46.1453	46.5749	44.1376	45.8042	45.1607	49.5384
158.9	46.8095	54.1562	49.0879	47.8963	43.6189	54.1124	51.6618	47.3926	51.2931	47.4531	47.6759	46.0205	51.921	55.8002	52.4726	50.8417	43.5822	55.0764	46.1954	46.8242	44.0896	45.8638	45.3576	49.428
159	46.6954	54.0949	48.9279	47.8829	43.6957	54.1029	51.7544	47.2277	51.2877	47.5981	47.7193	45.9925	51.8082	55.7876	52.7928	50.9123	43.6084	54.894	46.2131	47.0531	44.0533	46.0096	45.486	49.2814
159.1	46.4904	54.0136	48.7809	47.8836	43.7462	54.0818	51.7978	47.1449	51.2727	47.6511	47.7144	45.9793	51.677	55.5992	52.9466	51.0718	43.7005	54.7771	46.2462	47.2068	44.0044	46.1624	45.571	49.1576
159.2	46.3343	53.9508	48.6051	47.857	43.8529	54.0361	51.8416	47.0793	51.1487	47.6057	47.7607	46.0369	51.488	55.2575	52.9886	51.2396	43.7534	54.59	46.2207	47.2271	43.8818	46.1633	45.5895	49.1501
159.3	46.292	53.913	48.4676	47.941	43.8958	54.0141	51.8372	47.0594	51.0168	47.4961	47.7742	46.115	51.2821	55.0256	52.9829	51.3871	43.8221	54.4548	46.1857	47.1746	43.8205	46.1267	45.5686	49.1618
159.4	46.2489	53.8941	48.3566	48.0307	43.8014	54.02	51.713	47.1015	50.8137	47.3725	47.8303	46.1876	51.0589	54.9696	52.9232	51.4643	43.9079	54.3102	46.1237	46.9526	43.8198	46.0932	45.5588	49.1979
159.5	46.2706	53.8378	48.3095	48.0736	43.6561	54.0837	51.5196	47.2288	50.5909	47.1871	47.8625	46.2674	50.918	54.9787	52.7632	51.4608	43.9491	54.1255	46.1085	46.7421	43.8361	45.9218	45.6577	49.2875
159.6	46.3763	53.6643	48.3012	48.083	43.6077	54.1697	51.3047	47.2792	50.3662	47.102	47.8972	46.3148	50.8238	55.0688	52.6394	51.3412	43.9971	54.0056	46.1261	46.6263	43.882	45.7804	45.7592	49.3627
159.7	46.3696	53.4842	48.399	48.0774	43.576	54.2727	51.1058	47.3707	50.196	47.0823	47.9121	46.2827	50.8445	55.257	52.5033	51.1618	44.1232	53.9662	46.1799	46.5611	43.9367	45.7392	45.9078	49.3602
159.8	46.2157	53.2493	48.5278	47.9555	43.6176	54.3239	50.937	47.4957	50.029	47.0782	47.8418	46.2481	50.8978	55.3844	52.2789	50.9838	44.1976	53.9571	46.2613	46.4752	44.0042	45.6552	45.9923	49.4661
159.9	46.0885	53.0638	48.6468	47.8326	43.7702	54.3018	50.8115	47.5201	49.9224	47.0936	47.7402	46.1981	51.0388	55.3963	52.0246	50.8412	44.2531	54.049	46.3448	46.4687	44.0524	45.5201	45.9793	49.514
160	45.9681	52.9724	48.7961	47.7047	43.9864	54.2052	50.7614	47.4972	49.9211	47.1466	47.6169	46.1393	51.217	55.3481	51.8455	50.7883	44.2199	54.2106	46.3304	46.4782	44.0877	45.4702	45.8898	49.5448
160.1	45.8717	53.0142	48.9394	47.5962	44.0849	54.0272	50.8294	47.5467	50.0217	47.1298	47.4871	46.1026	51.3464	55.357	51.735	50.7902	44.0854	54.3741	46.2611	46.3816	44.0859	45.4956	45.8136	49.5089
160.2	45.9576	53.074	49.0174	47.5216	44.0694	53.782	50.8799	47.6372	50.218	47.1133	47.3059	46.0459	51.3451	55.2211	51.6748	50.7831	43.8588	54.5098	46.172	46.3088	44.1291	45.5088	45.7083	49.4331
160.3	46.2218	53.2792	49.0466	47.5775	44.0658	53.5364	50.9409	47.6419	50.4762	47.1314	47.2682	46.0251	51.344	55.0884	51.7091	50.8296	43.6899	54.6729	46.0838	46.2997	44.1455	45.5537	45.6389	49.2151
160.4	46.4619	53.4611	49.0726	47.6441	43.957	53.3613	51.0532	47.6457	50.7323	47.1812	47.2599	46.0973	51.2444	55.0142	51.8223	50.9102	43.5098	54.703	45.9752	46.3351	44.195	45.7331	45.5483	49.0227
160.5	46.6363	53.5734	49.0035	47.695	43.7707	53.2908	51.1844	47.6436	50.9646	47.2271	47.2704	46.2453	51.0899	54.9483	51.9552	50.8645	43.5299	54.6878	46.0003	46.3725	44.2527	45.8956	45.4204	48.863
160.6	46.7923	53.6582	48.9267	47.7632	43.6564	53.3606	51.2063	47.5784	51.1431	47.3636	47.2978	46.4144	50.9317	54.8578	52.0486	50.8003	43.6732	54.6542	46.0314	46.5083	44.3232	45.95	45.2672	48.7984
160.7	46.7935	53.7294	48.8473	47.9018	43.7212	53.4652	51.2946	47.3876	51.2163	47.4699	47.4168	46.6198	50.8871	54.9363	52.077	50.7891	43.8322	54.6186	46.083	46.6111	44.3379	46.0242	45.0696	48.8434
160.8	46.6806	53.6905	48.773	47.9328	43.7363	53.6399	51.3524	47.2164	51.2025	47.5426	47.4068	46.7749	50.8225	55.0012	52.139	50.71	43.9512	54.5488	46.0824	46.6461	44.2689	46.1189	44.8603	48.9884
160.9	46.5713	53.659	48.7223	47.9365	43.836	53.7904	51.4772	47.1409	51.1279	47.4832	47.3485	46.7954	50.841	55.1298	52.1889	50.6244	44.1278	54.537	46.1294	46.5577	44.1394	46.1169	44.7486	49.1673
161	46.4763	53.6174	48.782	47.958	43.9787	53.8344	51.5878	47.0387	51.0554	47.4033	47.3246	46.6972	50.9186	55.3327	52.252	50.6362	44.1418	54.5244	46.1076	46.48	44.0007	46.1109	44.7204	49.3654
161.1	46.3714	53.4995	48.8556	47.9986	44.1107	53.7786	51.6731	46.9404	50.8698	47.1988	47.307	46.5751	51.0597	55.5053	52.3293	50.7077	44.1302	54.5196	46.102	46.4247	43.9278	46.1717	44.742	49.4941
161.2	46.3508	53.3752	48.9293	47.9358	44.0822	53.7912	51.6153	46.9512	50.6738	46.9916	47.2426	46.5273	51.1701	55.626	52.5197	50.8	44.1529	54.5141	46.0676	46.3865	43.8843	46.2308	44.8834	49.6116
161.3	46.4008	53.2818	49.0137	47.9233	44.1105	53.7248	51.5628	47.0156	50.5786	46.7907	47.3187	46.5172	51.2896	55.7688	52.6061	50.929	44.1319	54.464	46.1138	46.3721	43.917	46.2463	45.1313	49.694
161.4	46.4226	53.1736	49.0639	47.9562	44.1577	53.6764	51.3618	47.032	50.5854	46.7042	47.407	46.5622	51.3308	55.7729	52.6002	51.0048	43.993	54.4983	46.1265	46.4875	43.9821	46.2456	45.3579	49.741
161.5	46.4394	53.1827	48.9542	47.9559	44.1871	53.742	51.1776	47.156	50.5647	46.6208	47.4804	46.6349	51.2928	55.6902	52.568	51.0963	43.9489	54.5756	46.1054	46.5725	44.0448	46.2057	45.5492	49.7253
161.6	46.3963	53.2264	48.7439	47.8939	44.196	53.8496	51.1098	47.393	50.6183	46.5981	47.576	46.7014	51.2598	55.5614	52.481	51.1357	43.8251	54.6263	46.1133	46.588	44.0389	46.075	45.6934	49.7281
161.7	46.3276	53.3332	48.5357	47.8558	44.2546	53.9477	51.1608	47.5666	50.7404	46.6226	47.674	46.6288	51.2784	55.3754	52.2964	51.1584	43.7121	54.6816	46.142	46.648	44.0597	45.8729	45.7006	49.7081
161.8	46.191	53.4665	48.3417	47.75	44.2349	54.0871	51.2344	47.6719	50.8014	46.6947	47.6932	46.5089	51.3412	55.175	52.1634	51.2726	43.6589	54.7863	46.0904	46.7294	44.0888	45.7103	45.5804	49.7105
161.9	46.0976	53.5767	48.1706	47.6058	44.1602	54.1734	51.3937	47.7286	50.8484	46.7514	47.8016	46.4313	51.4645	55.0496	52.131	51.4149	43.7234	54.7954	46.0267	46.7412	44.112	45.5325	45.4542	49.7328
162	46.0516	53.5405	48.1335	47.5358	44.0998	54.1735	51.5048	47.7323	50.8944	46.872	47.9185	46.4147	51.5993	54.9806	52.0942	51.4619	43.6987	54.6914	46.0167	46.7679	44.1379	45.4608	45.3556	49.7944
162.1	46.047	53.5432	48.1664	47.5487	44.0582	54.1519	51.5498	47.6734	50.9836	46.9872	47.9651	46.4718	51.6371	55.0729	52.0955	51.5563	43.7412	54.5686	46.0039	46.8123	44.1924	45.4527	45.2894	49.8816
162.2	46.0393	53.4408	48.1785	47.5615	44.0646	54.0866	51.564	47.6284	51.0552	47.1256	48.0705	46.6509	51.5177	55.2157	52.1398	51.5989	43.7574	54.5055	45.9922	46.7544	44.2292	45.5326	45.2928	49.936
162.3	46.0605	53.2664	48.1392	47.6727	44.1192	54.0373	51.618	47.6161	51.1978	47.2311	48.1458	46.8826	51.2952	55.3852	52.2175	51.4617	43.7734	54.4273	46.0107	46.6964	44.2018	45.618	45.3186	49.9824
162.4	46.0498	53.0612	48.079	47.8542	44.2029	54.0646	51.6583	47.6788	51.2734	47.3485	48.0826	47.0184	51.0792	55.5192	52.2188	51.377	43.6948	54.3248	46.0634	46.6605	44.1733	45.8197	45.3125	50.0171
162.5	46.0084	52.9341	48.0428	48.0227	44.3075	54.1603	51.7056	47.6128	51.3523	47.4236	47.9598	47.1391	50.9611	55.5531	52.1258	51.3266	43.7429	54.3868	46.1435	46.587	44.1632	45.9769	45.2799	49.9807
162.6	46.0113	52.8141	48.0879	48.0732	44.364	54.2425	51.7271	47.4761	51.3747	47.499	47.8764	47.1388	50.9276	55.3932	52.0172	51.2065	43.7898	54.5013	46.1966	46.5308	44.1204	46.0983	45.2505	49.8998
162.7	45.9171	52.7802	48.2346	48.1257	44.3539	54.2962	51.6909	47.3835	51.3296	47.4936	47.7095	47.0588	50.9588	55.2312	51.8907	51.0641	43.8444	54.5027	46.2122	46.6051	44.0265	46.1954	45.2514	49.8108
162.8	45.8182	52.7626	48.4684	48.1506	44.2939	54.3121	51.5346	47.3182	51.253	47.485	47.6376	46.9486	51.021	55.0466	51.7017	50.9883	43.8886	54.529	46.2308	46.6794	44.029	46.2902	45.2738	49.6454
162.9	45.8465	52.8826	48.75	48.0818	44.203	54.2196	51.3313	47.2614	51.2082	47.4778	47.5978	46.9232	51.0763	54.9286	51.5424	50.8014	44.0031	54.64	46.2365	46.7722	44.0358	46.2787	45.2539	49.4661
163	45.9266	52.9511	48.9868	47.9886	44.0652	54.0332	51.2014	47.3174	51.1685	47.4567	47.5585	46.8818	51.005	54.8826	51.5327	50.6623	44.0416	54.6809	46.198	46.9172	44.0022	46.2608	45.1633	49.3788
163.1	45.9564	52.9418	49.0853	47.9958	43.942	53.8533	51.1149	47.4476	51.1858	47.4439	47.4998	46.8768	50.8808	54.9287	51.5794	50.4771	44.0348	54.6509	46.1881	47.0057	44.0026	46.2942	45.0567	49.3626
163.2	46.1294	52.8896	49.0021	48.0737	43.8474	53.7631	51.0955	47.4514	51.285	47.4566	47.4482	46.8279	50.8508	54.9854	51.6375	50.3626	44.039	54.624	46.2054	46.952	44.0757	46.2813	44.9458	49.4072
163.3	46.3216	52.9672	48.8178	48.123	43.8084	53.633	51.146	47.4357	51.2848	47.4033	47.3422	46.7284	50.8965	55.0044	51.7565	50.2748	44.0699	54.5409	46.247	46.8537	44.1254	46.2127	44.8417	49.56
163.4	46.3677	52.9543	48.6234	48.135	43.7595	53.6268	51.2644	47.415	51.2894	47.2778	47.291	46.5958	50.8752	54.9416	51.9351	50.2392	44.0749	54.3526	46.306	46.7238	44.1598	46.1564	44.817	49.7924
163.5	46.3986	53.0425	48.4362	48.0998	43.6778	53.7152	51.3258	47.3971	51.3066	47.1276	47.309	46.4561	50.988	54.8247	52.0847	50.1788	44.0196	54.1208	46.3762	46.6098	44.2143	46.0781	44.9116	50.0292
163.6	46.4335	53.3144	48.3676	48.0768	43.6558	53.8129	51.3898	47.3119	51.2999	46.927	47.3511	46.391	51.1686	54.6754	52.2088	50.3037	43.9713	53.9753	46.3757	46.5668	44.2345	45.9495	45.0041	50.2152
163.7	46.4253	53.6622	48.4564	47.9809	43.6471	53.81	51.4195	47.3879	51.2676	46.7154	47.4289	46.4549	51.2849	54.4989	52.3568	50.4145	43.8798	53.9426	46.3634	46.5378	44.218	45.8427	45.0229	50.3495
163.8	46.3896	53.8897	48.6444	47.9151	43.6198	53.9039	51.446	47.452	51.2768	46.652	47.488	46.6137	51.3444	54.4332	52.4449	50.5141	43.6997	53.95	46.2846	46.5254	44.15	45.7656	44.9967	50.435
163.9	46.371	54.0779	48.8112	47.9711	43.6442	53.9604	51.416	47.4085	51.2199	46.6736	47.5162	46.7768	51.4798	54.4724	52.4441	50.628	43.5222	54.0381	46.2264	46.5476	44.0786	45.7156	44.966	50.4114
164	46.2689	54.1801	48.9175	48.1036	43.7428	54.0242	51.3509	47.3875	51.0902	46.7658	47.532	46.9562	51.5197	54.6086	52.3906	50.7076	43.4809	54.1609	46.1089	46.5079	43.9845	45.6882	44.9023	50.3188
164.1	46.1874	54.1112	48.9509	48.1726	43.7562	54.0895	51.3048	47.4515	50.9251	46.9442	47.5032	46.9939	51.494	54.8106	52.3206	50.6447	43.4832	54.2459	46.0134	46.4391	43.919	45.6668	44.8675	50.2211
164.2	46.0883	53.9817	48.9233	48.187	43.704	54.2079	51.2752	47.4284	50.7807	47.1375	47.4464	46.9002	51.4169	55.0584	52.239	50.5807	43.5465	54.2565	45.9567	46.4468	43.8903	45.6452	44.8965	50.0821
164.3	45.9509	53.8501	48.8663	48.1422	43.648	54.2955	51.2448	47.3653	50.652	47.2452	47.4706	46.7339	51.3792	55.2218	52.1832	50.5633	43.681	54.3161	45.9581	46.5046	43.8414	45.5758	45.0337	49.9248
164.4	45.9378	53.8242	48.8429	48.0708	43.5808	54.3046	51.2658	47.3638	50.631	47.3282	47.5478	46.5482	51.3594	55.2675	52.2026	50.5856	43.8129	54.3406	45.8494	46.5293	43.8225	45.4677	45.1685	49.8166
164.5	46.0158	53.806	48.8941	47.9189	43.5129	54.1849	51.3538	47.3536	50.7348	47.382	47.6192	46.3604	51.3577	55.2842	52.2361	50.6846	43.8358	54.3384	45.8036	46.6407	43.8507	45.3413	45.2902	49.7052
164.6	46.0848	53.7951	48.9282	47.7726	43.5126	54.0268	51.4293	47.3384	50.8578	47.4414	47.7265	46.3175	51.3822	55.2378	52.2969	50.8367	43.9016	54.2938	45.8222	46.7216	43.8624	45.3278	45.4666	49.5945
164.7	46.1444	53.7739	48.9323	47.7044	43.6058	53.8204	51.582	47.3353	50.906	47.523	47.8576	46.3374	51.5397	55.1621	52.3017	50.9676	43.9015	54.292	45.8043	46.791	43.778	45.3416	45.6298	49.5524
164.8	46.2356	53.7441	48.8586	47.6881	43.7118	53.5946	51.7188	47.3877	50.9227	47.5256	47.9091	46.3679	51.6242	55.0934	52.3711	51.0293	43.8954	54.2053	45.7972	46.7576	43.7844	45.4646	45.6729	49.5528
164.9	46.129	53.6114	48.666	47.6392	43.86	53.4481	51.7884	47.4555	50.9163	47.5206	47.8786	46.3668	51.5934	55.1051	52.4263	50.956	43.8902	54.2151	45.9168	46.7284	43.8024	45.6621	45.6741	49.4812
165	45.9395	53.4598	48.448	47.6637	44.0044	53.376	51.7975	47.4965	50.882	47.5004	47.8108	46.3264	51.5626	55.0911	52.4946	50.8123	43.9035	54.3415	46.0056	46.5636	43.8144	45.9047	45.6043	49.4404
165.1	45.7644	53.3075	48.3018	47.784	44.1645	53.3999	51.7672	47.4504	50.8912	47.4222	47.7945	46.2168	51.5096	55.1478	52.564	50.6406	43.8204	54.5693	46.0168	46.4169	43.865	45.9668	45.365	49.4416
165.2	45.6618	53.114	48.1658	47.8723	44.2636	53.5119	51.6141	47.4166	51.0129	47.3776	47.8073	46.1161	51.3462	55.2263	52.7377	50.5021	43.8131	54.8391	46.0521	46.2522	44.0394	46.0096	45.1679	49.464
165.3	45.6735	52.9284	48.0924	47.9538	44.3299	53.6034	51.4904	47.3618	51.2862	47.4312	47.8091	46.0162	51.1864	55.3412	52.7484	50.3729	43.8153	55.1847	46.0128	46.1575	44.1352	45.961	45.0575	49.4563
165.4	45.814	52.8141	48.1802	48.0669	44.2729	53.7035	51.4452	47.3059	51.4955	47.475	47.8288	46.011	51.1064	55.4988	52.6227	50.4369	43.8105	55.4681	45.916	46.0632	44.2054	45.8204	44.9998	49.5441
165.5	46.0261	52.7458	48.2283	48.1254	44.1814	53.8712	51.4598	47.2097	51.5855	47.5156	47.8334	45.9856	51.0114	55.6608	52.4504	50.5126	43.8616	55.6119	45.894	46.0224	44.2415	45.626	45.0522	49.6118
165.6	46.2268	52.7497	48.2128	48.0653	43.9664	53.9632	51.4528	47.2029	51.6562	47.572	47.7252	45.9211	50.9817	55.7096	52.2561	50.6113	43.9351	55.6539	45.9048	45.9909	44.2037	45.5769	45.2016	49.6571
165.7	46.4225	52.868	48.2719	48.0364	43.692	53.9937	51.452	47.173	51.614	47.5402	47.5534	45.8926	51.0254	55.6824	51.9231	50.6941	43.9612	55.5554	45.893	45.9492	44.1087	45.5532	45.272	49.7028
165.8	46.464	53.1117	48.3449	47.9947	43.4215	54.0652	51.4436	47.1248	51.4134	47.4698	47.3543	45.9083	51.2092	55.5895	51.6727	50.8034	43.9574	55.403	45.9647	45.9863	44.057	45.6158	45.2998	49.7328
165.9	46.4457	53.3033	48.2934	47.8886	43.23	54.1076	51.3625	47.085	51.2631	47.3794	47.1916	45.8573	51.4314	55.3302	51.5808	50.8148	43.9523	55.1587	46.0066	46.0533	43.9986	45.7789	45.3098	49.7022
166	46.4146	53.4709	48.292	47.8234	43.0726	54.0743	51.2336	47.114	51.1824	47.3061	47.1144	45.9273	51.6388	55.0192	51.5474	50.8163	43.8837	54.9176	45.9932	46.2121	43.9303	45.957	45.3185	49.7304
166.1	46.442	53.6065	48.2852	47.8066	43.0427	54.0558	51.1538	47.1143	51.0543	47.239	47.1117	46.0891	51.731	54.7984	51.4326	50.808	43.8436	54.7386	46.007	46.3881	43.9163	46.0219	45.2693	49.7465
166.2	46.4598	53.6398	48.2099	47.8187	43.1516	54.103	51.1014	47.113	50.9883	47.163	47.1463	46.144	51.7224	54.6962	51.4237	50.832	43.7744	54.65	46.0229	46.6024	43.8662	46.0415	45.2584	49.6746
166.3	46.5479	53.4934	48.0934	47.8646	43.3351	54.1584	51.0566	47.1666	50.9663	47.1503	47.2914	46.1752	51.5534	54.6652	51.5243	50.8293	43.7062	54.515	46.0118	46.6585	43.7754	46.0174	45.3118	49.6147
166.4	46.6385	53.3615	48.0507	47.9848	43.5199	54.2609	51.1074	47.1996	50.9261	47.2029	47.3707	46.2818	51.267	54.7932	51.5806	50.7793	43.6462	54.4056	46.068	46.6884	43.694	45.9135	45.3702	49.6164
166.5	46.7485	53.2122	48.0415	48.0795	43.7111	54.3618	51.2283	47.2341	50.9609	47.2549	47.3901	46.3271	51.0012	55.018	51.6038	50.8054	43.6105	54.3381	46.0807	46.6464	43.6548	45.8287	45.3696	49.54
166.6	46.7627	53.0609	48.1292	48.13	43.8576	54.4885	51.3502	47.242	51.0688	47.2504	47.4113	46.2984	50.7922	55.226	51.7039	50.8578	43.5827	54.2284	46.0735	46.5273	43.6513	45.8118	45.4711	49.4723
166.7	46.6245	52.9428	48.2475	48.0721	43.9729	54.5178	51.5242	47.2848	51.1087	47.345	47.4368	46.3165	50.6685	55.3148	51.6903	50.8783	43.6104	54.0176	46.0971	46.3415	43.7142	45.7901	45.596	49.4998
166.8	46.5038	52.8637	48.4129	48.005	44.0736	54.5102	51.6748	47.3923	51.1288	47.3821	47.4166	46.3152	50.5503	55.3415	51.5169	50.974	43.6789	53.8804	46.1385	46.3121	43.8435	45.7333	45.6426	49.5381
166.9	46.481	52.8145	48.5532	47.8626	44.1403	54.3958	51.7102	47.5988	51.142	47.3557	47.4655	46.1412	50.536	55.2458	51.3573	51.1616	43.7659	53.87	46.1603	46.3121	43.9637	45.7077	45.7406	49.5375
167	46.4278	52.8392	48.6138	47.7465	44.1537	54.2725	51.673	47.7913	51.0756	47.3164	47.4838	45.9466	50.5261	55.0603	51.2102	51.2962	43.8116	53.8714	46.2433	46.2926	44.084	45.7009	45.9314	49.6287
167.1	46.3822	52.8125	48.5646	47.6898	44.2108	54.0695	51.6635	48.0022	50.9572	47.351	47.4741	45.7822	50.5574	54.8471	51.0795	51.4086	43.8513	53.8894	46.2655	46.3741	44.127	45.745	46.034	49.6919
167.2	46.4904	52.8774	48.4294	47.7122	44.3045	53.9112	51.6071	48.2	50.9034	47.2856	47.4327	45.6852	50.5794	54.762	51.0667	51.4839	43.8529	54.0271	46.2362	46.5376	44.0985	45.8048	46.124	49.6648
167.3	46.5324	53.0948	48.2806	47.6746	44.3442	53.7803	51.5935	48.2825	50.9018	47.1991	47.3565	45.5824	50.6946	54.7892	51.1155	51.4165	43.7695	54.1474	46.14	46.57	44.0295	45.8634	46.1796	49.6536
167.4	46.4659	53.2859	48.1872	47.6977	44.414	53.6801	51.7295	48.1844	50.9144	47.1589	47.265	45.6724	50.8024	54.8848	51.1532	51.2414	43.6096	54.2233	45.9941	46.5302	43.9842	45.8987	46.1142	49.6756
167.5	46.3681	53.4146	48.1215	47.685	44.4866	53.5762	51.8794	47.9872	50.9388	47.1129	47.2649	45.74	50.9631	55.0984	51.1944	50.9895	43.5028	54.3181	45.9098	46.5453	43.955	45.8698	45.8872	49.6354
167.6	46.3605	53.6259	48.1557	47.6514	44.4766	53.5976	51.9653	47.8081	50.9408	47.002	47.2907	45.8268	51.0908	55.348	51.2528	50.7467	43.3145	54.4186	45.9654	46.5242	44.0352	45.7234	45.7274	49.6025
167.7	46.3625	53.6972	48.2961	47.5455	44.3545	53.6144	52.068	47.6437	50.993	46.8945	47.3544	45.9219	51.1508	55.4665	51.2728	50.531	43.1494	54.4985	46.0612	46.4891	44.2207	45.6814	45.488	49.6522
167.8	46.4105	53.5823	48.4063	47.4629	44.1832	53.5857	52.1098	47.4519	51.0002	46.8808	47.4614	46.0238	51.1682	55.4379	51.3902	50.3884	43.0853	54.5662	46.1812	46.5133	44.4229	45.7104	45.2802	49.6697
167.9	46.4994	53.4438	48.4559	47.3442	44.0068	53.6206	51.939	47.3601	51.0134	46.8265	47.51	46.0257	51.1313	55.3696	51.5015	50.3368	43.1573	54.5698	46.3384	46.6046	44.5561	45.8013	45.1162	49.6377
168	46.6137	53.4082	48.5093	47.286	43.896	53.7482	51.8122	47.3774	51.0667	46.8353	47.4739	46.1054	51.0223	55.2168	51.6453	50.4102	43.2327	54.5674	46.3083	46.671	44.6512	45.9224	45.0316	49.536
168.1	46.6429	53.341	48.5149	47.2576	43.777	53.8424	51.7499	47.3247	51.227	46.9264	47.4726	46.1798	50.9374	55.085	51.7515	50.4712	43.4413	54.6102	46.1749	46.7156	44.6082	46.1368	44.915	49.4987
168.2	46.6266	53.3427	48.4933	47.3683	43.6551	53.9493	51.6568	47.2241	51.2722	47.1424	47.4606	46.1726	50.9234	55.018	51.8627	50.5721	43.706	54.6486	46.0639	46.6956	44.4273	46.24	44.9122	49.4066
168.3	46.6167	53.4455	48.4714	47.5222	43.6222	54.0713	51.5608	47.2195	51.3513	47.2851	47.4413	46.2308	50.8904	55.0157	51.8522	50.7163	43.9046	54.6999	46.0168	46.711	44.2191	46.2618	44.9194	49.3532
168.4	46.5846	53.6128	48.4353	47.6888	43.5492	54.1732	51.6258	47.1852	51.4311	47.5048	47.4635	46.3256	50.8579	55.079	51.8258	50.825	44.0154	54.7833	46.0088	46.7515	44.0433	46.1966	44.9598	49.3089
168.5	46.5183	53.6204	48.4157	47.771	43.4196	54.227	51.6429	47.1582	51.4857	47.642	47.5544	46.3476	50.8512	55.0752	51.7273	50.858	44.1447	54.7816	46.1704	46.7519	43.8714	46.1676	45.018	49.3772
168.6	46.4338	53.612	48.342	47.7661	43.3322	54.2205	51.5811	47.2187	51.4256	47.7012	47.5018	46.3	50.7756	54.9769	51.6324	50.8656	44.1954	54.6796	46.3063	46.7398	43.7556	46.1163	45.0734	49.3936
168.7	46.3439	53.5205	48.3023	47.6901	43.2979	54.2539	51.5706	47.2827	51.4602	47.6491	47.406	46.2343	50.6494	54.8413	51.5693	50.8652	44.1756	54.5471	46.3337	46.7856	43.708	46.0486	45.0729	49.403
168.8	46.2381	53.311	48.38	47.6063	43.2795	54.3569	51.6676	47.2422	51.416	47.6013	47.2794	46.1104	50.5225	54.732	51.5327	50.8027	44.2088	54.4019	46.262	46.6887	43.6342	46.0266	45.1251	49.3671
168.9	46.1939	53.0107	48.5053	47.5993	43.3639	54.4488	51.7082	47.2226	51.3465	47.4952	47.2004	46.0182	50.372	54.6146	51.5062	50.7308	44.1923	54.2362	46.0874	46.5432	43.6118	46.0845	45.1914	49.3863
169	46.1916	52.7574	48.6044	47.6872	43.4766	54.4845	51.71	47.2093	51.2037	47.4228	47.0283	45.9636	50.1998	54.6547	51.5528	50.7306	44.0623	54.1185	45.8511	46.4454	43.5546	46.1116	45.2664	49.382
169.1	46.2346	52.5221	48.7501	47.8504	43.6592	54.5236	51.8432	47.121	51.0672	47.3831	46.9817	45.9598	50.1493	54.7714	51.5997	50.8065	43.9282	54.0856	45.6982	46.4018	43.4951	46.0702	45.2796	49.3146
169.2	46.328	52.3992	48.7946	47.9787	43.8524	54.4399	51.9618	47.0854	50.8379	47.3763	46.973	46.0138	50.1432	54.9352	51.6239	50.8028	43.7614	54.1054	45.6338	46.2968	43.4272	46.0976	45.2528	49.265
169.3	46.413	52.423	48.665	48.0813	44.0013	54.2626	51.9632	47.1282	50.6658	47.3613	46.9618	46.0773	50.2022	55.0465	51.6337	50.8271	43.4823	54.1555	45.6824	46.321	43.4085	46.1678	45.139	49.2456
169.4	46.434	52.5442	48.492	48.069	44.0516	54.0514	51.9644	47.229	50.4801	47.3484	46.9156	46.0638	50.3527	55.0912	51.6228	50.8402	43.3012	54.2163	45.8507	46.2696	43.3985	46.1814	44.9663	49.1857
169.5	46.5375	52.7284	48.3202	47.9884	44.1031	53.9073	52.0157	47.2632	50.408	47.3622	47.0035	46.0005	50.5558	55.0528	51.558	50.7324	43.2471	54.2948	46.0155	46.2024	43.4435	46.1103	44.7941	49.1463
169.6	46.6628	52.9022	48.1736	47.8305	44.0903	53.8144	51.8761	47.3967	50.4058	47.3881	47.07	45.9587	50.6828	55.0074	51.559	50.5386	43.2292	54.305	46.1124	46.1123	43.5286	46.0926	44.798	49.2352
169.7	46.6695	53.0958	48.1553	47.6486	44.0843	53.8091	51.6488	47.5123	50.4473	47.4018	47.1328	45.963	50.7649	54.922	51.5466	50.4864	43.2876	54.1824	46.2388	46.072	43.6464	45.9916	44.9303	49.3863
169.8	46.7224	53.285	48.2342	47.4372	44.0909	53.8186	51.4266	47.6245	50.5209	47.4447	47.2502	45.9877	50.7753	54.8577	51.5561	50.5124	43.548	53.9765	46.2392	46.0401	43.8004	45.8216	45.1441	49.5635
169.9	46.7522	53.4022	48.3205	47.2653	44.0915	53.8666	51.2018	47.6648	50.6514	47.4921	47.3505	46.0538	50.7467	54.8406	51.6364	50.562	43.7745	53.8304	46.146	46.0943	43.8862	45.706	45.4016	49.7251
170	46.6011	53.491	48.4488	47.1562	44.0238	53.8429	51.0276	47.7518	50.7201	47.4826	47.3331	46.1946	50.7252	54.8098	51.7317	50.7057	43.9476	53.749	46.0566	46.1231	43.9766	45.6828	45.626	49.7874
170.1	46.3914	53.6594	48.5328	47.1212	43.9248	53.7438	50.9693	47.7695	50.7323	47.4699	47.3548	46.338	50.6838	54.7336	51.7243	50.8537	44.1196	53.7174	45.9963	46.1613	44.0256	45.6644	45.7467	49.7419
170.2	46.2399	53.6695	48.5031	47.1413	43.7941	53.6444	50.974	47.7677	50.806	47.494	47.3674	46.3683	50.6884	54.7001	51.7022	50.8023	44.2352	53.8177	45.8626	46.2009	44.0993	45.6944	45.7419	49.67
170.3	45.9771	53.556	48.4755	47.2401	43.6455	53.6424	51.0042	47.7526	50.8535	47.5149	47.3383	46.3139	50.7789	54.6818	51.6974	50.622	44.1896	54.0762	45.7948	46.1585	44.1387	45.7109	45.7071	49.5336
170.4	45.766	53.4716	48.4414	47.3785	43.5974	53.5726	51.0564	47.6844	50.886	47.5061	47.3006	46.3072	50.9148	54.7054	51.7184	50.4968	44.1453	54.2332	45.7942	46.129	44.1702	45.6856	45.6182	49.3945
170.5	45.6403	53.3666	48.315	47.4462	43.6158	53.5646	51.0757	47.5612	50.9154	47.5338	47.3691	46.2614	50.9267	54.7414	51.7513	50.3702	44.0996	54.3252	45.7503	46.1677	44.1106	45.6668	45.5038	49.3672
170.6	45.5822	53.1299	48.1999	47.5486	43.6868	53.6354	51.1265	47.4186	50.9332	47.5059	47.3927	46.1955	50.9691	54.8481	51.8499	50.3389	44.0544	54.3972	45.7296	46.1914	44.0246	45.5846	45.375	49.4286
170.7	45.6198	52.976	48.1335	47.7017	43.709	53.7104	51.2153	47.3001	50.8673	47.3379	47.4368	46.1849	51.0068	54.9902	51.985	50.4515	44.0586	54.4695	45.7849	46.19	43.9357	45.527	45.353	49.4403
170.8	45.8104	52.879	48.0118	47.7923	43.6966	53.6742	51.2812	47.1746	50.8598	47.1477	47.5067	46.2296	50.9336	55.1213	52.1071	50.6317	44.1436	54.4456	45.896	46.2792	43.8219	45.5636	45.3706	49.5188
170.9	46.0332	52.8267	47.8962	47.8141	43.609	53.7252	51.3335	47.2333	50.8437	46.9822	47.6013	46.1445	50.8191	55.1773	52.0814	50.7886	44.2332	54.555	45.946	46.4112	43.7854	45.5893	45.4877	49.599
171	46.3096	52.7806	47.8443	47.8284	43.4636	53.7311	51.3218	47.356	50.8309	46.7911	47.5991	46.1084	50.8431	55.2405	52.029	50.9525	44.3544	54.6265	46.0762	46.5023	43.8743	45.5892	45.668	49.6055
171.1	46.5126	52.7071	47.8579	47.8015	43.3008	53.7096	51.2761	47.537	50.8868	46.7291	47.5534	46.1031	50.8522	55.2225	51.9528	50.9966	44.373	54.7062	46.2506	46.5856	43.9954	45.667	45.8123	49.5329
171.2	46.533	52.7026	47.8974	47.698	43.2358	53.6644	51.1727	47.706	50.9968	46.8588	47.4525	46.0687	50.8365	55.1164	51.8701	51.0152	44.349	54.7282	46.3641	46.7188	44.0738	45.7697	45.8594	49.496
171.3	46.4178	52.7855	48.0161	47.6409	43.2719	53.67	51.137	47.8976	51.0344	47.0075	47.3044	46.0396	50.8661	55.0553	51.7623	50.9963	44.2508	54.7103	46.4194	46.7463	44.1773	45.7602	45.8431	49.3664
171.4	46.2297	52.8132	48.1743	47.6507	43.3108	53.6686	51.1243	47.953	51.0538	47.1737	47.1592	46.1032	50.8957	55.0623	51.7687	50.8998	44.1177	54.538	46.5114	46.6282	44.2218	45.7652	45.7654	49.2869
171.5	45.9926	52.818	48.3873	47.7253	43.4622	53.7832	51.1968	47.9824	51.0511	47.3688	47.0507	46.1219	50.8739	55.1352	51.853	50.8022	43.8992	54.4218	46.5364	46.5012	44.1688	45.8232	45.6437	49.2362
171.6	45.7957	52.9916	48.5217	47.7659	43.5831	53.9034	51.2511	47.9688	51.0245	47.4068	47.0468	46.0567	50.8386	55.3088	51.8778	50.8461	43.7835	54.3492	46.4111	46.3617	44.1076	45.9	45.5563	49.2242
171.7	45.7559	53.092	48.6782	47.8117	43.6978	53.9635	51.4108	47.9304	50.9682	47.3347	47.1897	46.0592	50.8244	55.521	51.8609	50.8873	43.6308	54.2931	46.2782	46.182	43.9987	45.9187	45.4984	49.1503
171.8	45.7873	53.1178	48.8264	47.8258	43.7655	54.006	51.5724	47.8119	50.9038	47.2577	47.3667	46.0936	50.8507	55.638	51.8892	50.9602	43.5086	54.2942	46.13	46.0725	43.8578	46.0241	45.413	49.0884
171.9	45.8449	53.1202	48.933	47.714	43.8604	54.0705	51.7173	47.6572	50.8486	47.1708	47.5667	46.0978	50.8217	55.6417	51.8831	51.085	43.389	54.375	45.9658	46.0192	43.7386	46.1406	45.2908	48.9755
172	45.9031	53.1334	48.9338	47.5646	43.8953	54.0178	51.7791	47.5244	50.8851	47.0812	47.7703	46.1017	50.7571	55.476	51.8013	51.1356	43.4271	54.3914	45.8735	45.9658	43.6943	46.2199	45.2406	48.9087
172.1	45.9856	52.9946	48.9621	47.4255	43.9505	53.9816	51.8404	47.39	50.9318	47.0863	47.9046	46.2158	50.7124	55.2181	51.8524	51.0114	43.4609	54.3095	45.9662	45.9629	43.6826	46.2825	45.1494	48.8533
172.2	46.0379	52.8824	48.9018	47.3048	43.9632	54.0624	51.7987	47.2534	50.9687	47.1299	47.9087	46.3065	50.6464	54.8927	51.9314	50.8828	43.5528	54.2493	46.0826	46.0091	43.6968	46.3332	45.0436	48.8433
172.3	46.0981	52.7663	48.7384	47.199	44.0045	54.1396	51.6947	47.2118	51.0034	47.1692	47.976	46.3552	50.5495	54.6486	51.9719	50.762	43.6469	54.1806	46.1706	46.0814	43.7416	46.3099	45.0067	48.9274
172.4	46.1658	52.6976	48.6038	47.2388	44.0275	54.1208	51.6089	47.2406	51.0777	47.21	47.949	46.4409	50.5543	54.4726	51.9952	50.6911	43.7697	54.0838	46.2696	46.2716	43.792	46.2636	45.0056	49.0381
172.5	46.2255	52.6433	48.5066	47.31	44.0578	54.159	51.6072	47.206	51.0711	47.2506	47.9164	46.5325	50.6177	54.4298	51.9872	50.6396	43.7395	54.0066	46.2945	46.5015	43.7993	46.173	44.8974	49.0696
172.6	46.2197	52.7202	48.3963	47.3799	44.1149	54.1497	51.5883	47.2688	51.0515	47.2836	47.8692	46.5125	50.7009	54.4533	51.8997	50.7234	43.7532	53.9452	46.1481	46.7268	43.7746	46.0229	44.8956	49.1186
172.7	46.1339	52.7539	48.339	47.4218	44.1329	54.0574	51.5547	47.4099	51.092	47.3228	47.8168	46.4729	50.7893	54.6079	51.7995	50.8461	43.8278	53.825	45.9855	46.8984	43.857	45.8708	44.9433	49.2475
172.8	45.9888	52.7565	48.4042	47.4925	44.0393	53.968	51.521	47.5009	51.1732	47.3672	47.7006	46.4566	50.8824	54.7068	51.7006	50.8999	43.8938	53.6885	45.9031	47.0451	43.923	45.7959	44.9738	49.3318
172.9	45.81	52.7608	48.5035	47.5382	43.9393	53.9918	51.4088	47.5405	51.1964	47.3464	47.7024	46.3504	50.8692	54.8432	51.6332	50.8356	43.9551	53.6384	45.8028	47.0483	44.0273	45.7473	45.0098	49.4497
173	45.5988	52.7518	48.6157	47.5045	43.8176	53.9606	51.1518	47.6815	51.2824	47.2638	47.7347	46.2093	50.804	54.9698	51.6954	50.8382	44.0748	53.6869	45.7449	47.0153	44.1952	45.7443	45.1428	49.6436
173.1	45.4581	52.6522	48.7259	47.5251	43.7004	53.9686	50.8874	47.6718	51.3302	47.1453	47.7725	46.0892	50.7464	55.0384	51.7496	50.7961	44.1042	53.8458	45.7356	46.9004	44.3781	45.7927	45.2285	49.7863
173.2	45.4004	52.6504	48.8094	47.5636	43.5795	54.0528	50.6685	47.5262	51.3239	47.0482	47.8485	45.9289	50.7336	54.9815	51.8498	50.7463	44.0474	54.0552	45.7533	46.7438	44.4142	45.9003	45.2387	49.8214
173.3	45.3536	52.6784	48.795	47.4629	43.4773	54.1046	50.4917	47.4099	51.2829	46.985	47.8248	45.759	50.7356	54.9644	52.0428	50.8157	44.0052	54.2828	45.7756	46.5753	44.4436	45.9476	45.2154	49.8321
173.4	45.3813	52.7052	48.6557	47.2872	43.3786	54.0762	50.396	47.3518	51.2183	47.0524	47.753	45.7548	50.8108	54.8874	52.2568	50.9474	43.9613	54.4202	45.8776	46.4786	44.3851	45.9602	45.1823	49.7609
173.5	45.4693	52.814	48.5369	47.1966	43.2984	54.1342	50.4671	47.2109	51.0449	47.1892	47.6332	45.836	50.9061	54.7545	52.3511	51.0296	43.8882	54.4754	45.9846	46.397	44.1863	45.9415	45.115	49.6576
173.6	45.5686	53.0009	48.4016	47.042	43.2122	54.0992	50.5999	47.1464	50.8929	47.3739	47.494	46.0962	50.9576	54.697	52.4156	51.0736	43.8461	54.4801	46.1415	46.3798	43.968	45.8704	45.0921	49.6151
173.7	45.6932	53.0838	48.2432	46.8981	43.2313	54.0274	50.7433	47.2064	50.744	47.4958	47.4021	46.4754	50.9419	54.7559	52.3895	51.0249	43.7978	54.5412	46.2809	46.4351	43.8163	45.7322	45.1333	49.6024
173.8	45.8696	53.2002	48.122	46.8929	43.386	54.0256	50.9596	47.2457	50.6132	47.6016	47.4306	46.7865	50.8774	54.8303	52.215	50.8578	43.7526	54.5942	46.3957	46.4755	43.6895	45.609	45.2531	49.6354
173.9	46.0329	53.3022	48.1259	47.0166	43.533	54.0171	51.1941	47.2826	50.5624	47.6428	47.405	46.9658	50.8063	55.0132	51.9896	50.6833	43.7261	54.6407	46.4094	46.5058	43.5878	45.5152	45.3968	49.7351
174	46.2472	53.2977	48.119	47.1165	43.6337	53.8625	51.3596	47.3184	50.6383	47.6391	47.375	47.0601	50.7494	55.29	51.7821	50.5029	43.6946	54.6625	46.4308	46.4348	43.5652	45.4999	45.4814	49.7872
174.1	46.4202	53.2748	48.1286	47.254	43.7005	53.8	51.5516	47.3028	50.738	47.5566	47.4301	46.9407	50.7809	55.47	51.644	50.384	43.6404	54.6241	46.4246	46.3291	43.5552	45.5663	45.464	49.8082
174.2	46.5271	53.2948	48.1862	47.3974	43.6984	53.7052	51.6774	47.26	50.8052	47.4691	47.4277	46.7076	50.8724	55.5395	51.5938	50.3544	43.6142	54.4506	46.4261	46.2043	43.5408	45.6727	45.4263	49.8483
174.3	46.627	53.2928	48.2511	47.5056	43.5909	53.5948	51.6096	47.2724	50.9057	47.3542	47.4036	46.5983	50.9652	55.5263	51.6035	50.3138	43.5785	54.3134	46.4128	46.0917	43.559	45.8023	45.388	49.8512
174.4	46.6477	53.2964	48.2625	47.5075	43.5053	53.5082	51.49	47.2954	51.0104	47.1895	47.447	46.4956	51.0793	55.4319	51.5832	50.3106	43.5191	54.1414	46.438	45.9203	43.5724	45.9572	45.3548	49.7934
174.5	46.5574	53.3236	48.2504	47.4638	43.5126	53.5423	51.462	47.4042	51.0538	47.0611	47.5387	46.3892	51.2214	55.2344	51.5974	50.2952	43.5069	53.9473	46.3854	45.9126	43.6364	46.0081	45.3973	49.8217
174.6	46.3907	53.2597	48.3062	47.4049	43.5012	53.6195	51.3305	47.6149	51.0369	47.0431	47.537	46.2899	51.2206	55.0994	51.639	50.203	43.5422	53.8003	46.2976	45.9906	43.7256	46.0167	45.4463	49.7907
174.7	46.2163	53.1458	48.3496	47.3347	43.5268	53.8064	51.2304	47.8662	51.1016	47.1204	47.4598	46.2328	51.1795	54.9958	51.6469	50.0998	43.5671	53.7405	46.201	46.0815	43.8114	46.0291	45.4975	49.7167
174.8	46.0074	53.0075	48.4002	47.2413	43.572	53.9954	51.286	48.0977	51.0819	47.126	47.4364	46.1198	51.1806	54.9326	51.659	50.1459	43.5995	53.645	46.1023	46.2054	43.8436	46.0396	45.4338	49.6824
174.9	45.8274	52.8512	48.472	47.1503	43.6511	54.1721	51.3576	48.2956	51.0014	47.213	47.4738	46.0395	51.0995	54.8281	51.7256	50.1471	43.6426	53.7112	46.0333	46.3834	43.9392	46.0344	45.3262	49.702
175	45.7248	52.6929	48.5219	47.1738	43.6199	54.3062	51.2751	48.4528	50.9932	47.3671	47.498	46.0181	50.9306	54.7877	51.8	50.2194	43.7116	53.8612	46.0645	46.4653	43.9966	46.1125	45.1603	49.6278
175.1	45.7593	52.5958	48.5	47.2081	43.6726	54.3628	51.243	48.5075	51.0408	47.4897	47.5927	46.1216	50.8768	54.7319	51.7504	50.423	43.7935	53.9992	46.1798	46.4919	43.9766	46.1234	45.0867	49.5807
175.2	45.7558	52.5903	48.4624	47.2164	43.7227	54.286	51.3089	48.43	51.006	47.4472	47.8315	46.2438	50.859	54.7386	51.688	50.6015	43.9584	54.102	46.3316	46.4392	43.9461	46.0781	45.0436	49.5639
175.3	45.7587	52.5677	48.402	47.2882	43.7826	54.163	51.2637	48.2215	51.0394	47.591	47.9816	46.4061	50.7863	54.787	51.6022	50.6746	44.1404	54.0918	46.462	46.3508	43.8808	45.9937	45.111	49.5214
175.4	45.8519	52.559	48.3432	47.3892	43.7523	54.1316	51.2022	47.9733	51.1123	47.7249	48.0566	46.5622	50.7569	54.8241	51.5425	50.7948	44.3431	53.9231	46.5462	46.2692	43.7474	45.8898	45.1984	49.4573
175.5	45.927	52.5747	48.3542	47.4031	43.7969	54.1263	51.206	47.6204	51.0879	47.766	48.1138	46.6359	50.8272	54.774	51.4606	50.8693	44.5003	53.7819	46.5714	46.2555	43.5722	45.6645	45.3349	49.4882
175.6	45.9614	52.5951	48.3614	47.4631	43.7996	54.1359	51.2149	47.4039	51.1214	47.7329	48.1213	46.5837	50.7984	54.6804	51.4528	50.841	44.561	53.6349	46.5174	46.1868	43.4844	45.4992	45.4378	49.6223
175.7	46.0797	52.5502	48.3588	47.577	43.7366	54.1384	51.0888	47.2878	51.2316	47.8165	48.0438	46.463	50.6708	54.5249	51.4907	50.8436	44.5018	53.478	46.3847	46.267	43.4515	45.4224	45.497	49.7974
175.8	46.2168	52.5484	48.3862	47.6496	43.6739	54.1471	51.0038	47.3406	51.3766	47.7614	47.9892	46.2522	50.6234	54.3772	51.5812	50.7914	44.3966	53.5237	46.2712	46.342	43.5474	45.3912	45.4353	49.9483
175.9	46.275	52.5588	48.357	47.7233	43.6773	54.0504	50.954	47.4321	51.5176	47.6639	47.8946	46.0434	50.5878	54.3808	51.591	50.6266	44.238	53.6741	46.1828	46.4326	43.7234	45.3459	45.3542	50.0991
176	46.2184	52.6646	48.286	47.8185	43.6064	53.9347	50.9374	47.6441	51.6608	47.5625	47.8359	45.9065	50.5077	54.4975	51.5272	50.4727	44.057	53.7384	46.0799	46.4699	43.9956	45.4062	45.2948	50.2148
176.1	46.055	52.822	48.256	47.8088	43.4963	53.7964	50.9139	47.707	51.7153	47.5259	47.837	45.8927	50.51	54.6304	51.4705	50.326	43.9568	53.8136	46.006	46.5894	44.3057	45.52	45.1894	50.2465
176.2	45.8763	53.0208	48.3139	47.7134	43.4596	53.7346	50.9871	47.6997	51.6798	47.4408	47.8097	45.906	50.6976	54.7457	51.3955	50.1448	43.9487	53.9308	45.9936	46.5737	44.5828	45.6211	45.1423	50.2018
176.3	45.6777	53.2126	48.34	47.6448	43.453	53.7598	51.1386	47.602	51.4797	47.382	47.7948	45.9544	50.8489	54.8026	51.2459	50.115	43.9669	53.9023	45.953	46.5938	44.751	45.7436	45.1836	50.134
176.4	45.4854	53.3651	48.4112	47.6006	43.483	53.8539	51.2581	47.5313	51.2018	47.308	47.8182	46.0117	50.9938	54.6786	51.1842	50.1957	43.9724	53.822	45.8659	46.528	44.8378	45.8728	45.254	50.0226
176.5	45.4888	53.346	48.5235	47.521	43.6037	53.9892	51.3565	47.3828	50.9502	47.2796	47.787	46.0788	51.0974	54.4596	51.3008	50.3199	44.0098	53.7319	45.8386	46.4546	44.8156	45.9852	45.3038	49.8432
176.6	45.6101	53.2424	48.6057	47.4919	43.7656	54.1211	51.4574	47.2492	50.6798	47.2371	47.7263	46.0794	51.191	54.3064	51.4526	50.4645	43.9811	53.6138	45.8507	46.3392	44.644	46.0417	45.3924	49.6516
176.7	45.7218	53.1474	48.6058	47.5505	43.9267	54.2234	51.4994	47.1979	50.4616	47.2945	47.7543	46.1572	51.0868	54.245	51.5979	50.6232	43.8354	53.4854	45.8428	46.2858	44.4298	46.0154	45.4063	49.5287
176.8	45.8422	53.0953	48.5564	47.5412	43.9838	54.2492	51.4378	47.178	50.4031	47.3308	47.7666	46.2644	50.9462	54.2013	51.8384	50.6493	43.7056	53.4306	45.9134	46.1808	44.22	45.9188	45.4161	49.452
176.9	45.9785	53.0767	48.4973	47.5005	43.9316	54.2242	51.3267	47.1306	50.452	47.4183	47.7507	46.391	50.8187	54.2762	52.0262	50.631	43.6649	53.3882	46.0367	46.163	44.0532	45.8702	45.4369	49.3949
177	46.0282	53.1316	48.3674	47.505	43.9056	54.0913	51.1518	47.1908	50.4867	47.4519	47.7655	46.5156	50.7421	54.4013	52.0489	50.5475	43.6139	53.4764	46.1361	46.152	43.9682	45.851	45.3666	49.3702
177.1	46.1157	53.1378	48.2449	47.4878	43.908	54.0086	51.0069	47.294	50.6123	47.4419	47.6945	46.6284	50.6382	54.5562	51.9942	50.4425	43.641	53.6533	46.1801	46.1764	43.9602	45.8324	45.275	49.3413
177.2	46.2801	53.0701	48.1402	47.477	43.9284	53.931	50.9555	47.323	50.8122	47.3659	47.5819	46.6214	50.6446	54.6457	51.9061	50.3175	43.7691	53.8564	46.2585	46.1659	44.0104	45.8347	45.1686	49.259
177.3	46.4274	52.9196	48.1628	47.5052	44.0574	53.8336	50.9654	47.3204	51.0026	47.3846	47.4664	46.6081	50.6856	54.7637	51.7014	50.2823	43.8556	54.0587	46.2808	46.2109	44.1223	45.886	45.0274	49.2134
177.4	46.5338	52.7938	48.235	47.547	44.2873	53.7098	51.0861	47.2639	51.1645	47.3633	47.3685	46.4844	50.685	54.7961	51.4988	50.3124	43.8411	54.2806	46.2798	46.2276	44.2	45.8998	44.838	49.2719
177.5	46.5969	52.6608	48.3314	47.5739	44.4212	53.6818	51.3018	47.0868	51.3728	47.3803	47.2696	46.3186	50.6811	54.8694	51.3648	50.3252	43.7906	54.3691	46.2633	46.2638	44.2227	45.879	44.7628	49.3676
177.6	46.5257	52.6209	48.4286	47.6816	44.4678	53.6636	51.4565	46.9184	51.4604	47.4813	47.2976	46.2012	50.6841	54.8057	51.2133	50.3657	43.6526	54.3945	46.2117	46.2679	44.2704	45.8655	44.7468	49.5029
177.7	46.3198	52.5766	48.5377	47.7942	44.3601	53.69	51.4799	46.8257	51.4478	47.5856	47.3443	46.1666	50.6337	54.7242	51.1104	50.4951	43.4927	54.4275	46.1042	46.3622	44.3064	45.875	44.8351	49.6458
177.8	46.1787	52.5213	48.5757	47.9846	44.2169	53.7671	51.5064	46.799	51.3477	47.5337	47.3892	46.082	50.618	54.5484	51.155	50.5717	43.3724	54.4751	45.9875	46.3988	44.253	45.8209	44.982	49.7337
177.9	46.0332	52.3858	48.5555	48.0804	43.9621	53.8878	51.4897	46.9248	51.2128	47.5307	47.4445	46.0957	50.6499	54.4388	51.2581	50.5817	43.2829	54.4704	45.8306	46.4921	44.2009	45.7635	45.2003	49.721
178	45.8983	52.2801	48.5573	48.1674	43.7487	53.9586	51.4601	47.179	51.0121	47.5373	47.5538	46.1363	50.6532	54.3247	51.3802	50.6368	43.2784	54.5265	45.6514	46.5748	44.1585	45.6822	45.387	49.6658
178.1	45.8631	52.1967	48.5752	48.1308	43.5703	53.9606	51.4279	47.4489	50.9201	47.4921	47.6203	46.1273	50.6908	54.3166	51.5718	50.6674	43.3776	54.5623	45.5474	46.6852	44.0692	45.6501	45.4675	49.6133
178.2	45.9345	52.2215	48.6197	47.9887	43.4874	53.9204	51.4184	47.6362	50.882	47.4134	47.6817	46.122	50.7906	54.3034	51.6887	50.5441	43.4203	54.5043	45.5066	46.6735	43.9664	45.6574	45.4301	49.5654
178.3	45.9255	52.354	48.6745	47.6808	43.3501	53.8231	51.4224	47.7983	50.9004	47.4632	47.7648	46.1875	50.8848	54.3566	51.6621	50.3964	43.4366	54.4154	45.5134	46.691	43.9235	45.6916	45.369	49.5521
178.4	45.9959	52.5934	48.712	47.4806	43.2752	53.6896	51.4525	47.8625	50.9459	47.4854	47.8184	46.2268	50.9898	54.3614	51.608	50.2182	43.5109	54.3421	45.6876	46.6358	43.8932	45.6366	45.2234	49.5822
178.5	46.1391	52.7812	48.7358	47.2428	43.1974	53.6008	51.4268	47.8191	51.055	47.4782	47.751	46.2366	51.1078	54.3072	51.549	50.0006	43.53	54.1776	46.0082	46.6157	43.901	45.5982	45.1108	49.6766
178.6	46.2402	52.9011	48.7069	47.0993	43.1733	53.5607	51.4184	47.7471	51.1101	47.4906	47.6993	46.3062	51.1771	54.2135	51.4996	49.7958	43.5203	54.0409	46.3362	46.5611	43.9703	45.463	45.1244	49.6982
178.7	46.2718	52.946	48.5863	47.0418	43.2057	53.487	51.4688	47.7586	51.1346	47.5254	47.6412	46.3254	51.2079	54.1528	51.5444	49.721	43.6107	53.9879	46.6418	46.583	44.0503	45.2784	45.2191	49.7488
178.8	46.4126	52.9474	48.4509	47.1177	43.2648	53.4675	51.4642	47.6972	51.1969	47.527	47.6233	46.2766	51.0974	54.1394	51.6801	49.6939	43.7249	53.8659	46.9139	46.6139	44.176	45.1183	45.2851	49.8091
178.9	46.516	52.8736	48.3526	47.2026	43.3177	53.4796	51.3255	47.5926	51.2857	47.5171	47.6923	46.2196	50.886	54.1832	51.7487	49.7546	43.7649	53.7576	47.0552	46.6171	44.3032	45.0843	45.405	49.8343
179	46.4862	52.8323	48.276	47.3701	43.286	53.4722	51.1931	47.525	51.3812	47.5472	47.797	46.2043	50.6649	54.2287	51.7661	49.8208	43.815	53.7782	47.0174	46.6219	44.3734	45.0662	45.4349	49.8242
179.1	46.4627	52.7898	48.2453	47.5332	43.1705	53.4599	51.0934	47.4698	51.5168	47.6084	47.8198	46.1101	50.4231	54.2482	51.7461	49.9069	43.8285	53.7414	46.9223	46.6686	44.4048	45.0984	45.3181	49.9272
179.2	46.4002	52.7866	48.2752	47.6043	43.0072	53.4768	51.0072	47.385	51.6404	47.6804	47.7727	46.0221	50.1874	54.342	51.6743	49.9659	43.7318	53.6914	46.8256	46.6495	44.4235	45.1718	45.1234	49.9806
179.3	46.1684	52.7814	48.2988	47.6055	42.9415	53.482	50.9272	47.3715	51.6621	47.7416	47.6448	45.9661	50.0942	54.3445	51.5868	50.0466	43.6045	53.755	46.7174	46.616	44.2792	45.2773	44.9654	49.9261
179.4	45.9136	52.8113	48.2746	47.5404	42.9516	53.4792	50.9926	47.4267	51.6111	47.7747	47.4208	45.949	50.1776	54.3052	51.5061	50.082	43.6088	53.7938	46.5824	46.585	44.0867	45.3918	44.8286	49.903
179.5	45.7983	52.7739	48.2132	47.4535	43.1106	53.4858	51.1291	47.4726	51.4368	47.7668	47.2304	45.9508	50.3104	54.221	51.4198	50.1921	43.627	53.7152	46.5138	46.4898	43.9549	45.5561	44.7747	49.8458
179.6	45.6456	52.7406	48.1492	47.3248	43.3359	53.4579	51.2541	47.4638	51.2071	47.705	47.1182	46.0513	50.4843	54.2266	51.3723	50.2952	43.616	53.7112	46.5204	46.3209	43.844	45.7476	44.8063	49.6699
179.7	45.6184	52.6762	48.0647	47.2879	43.5541	53.462	51.2998	47.4066	50.977	47.5916	47.0768	46.195	50.6564	54.1696	51.3812	50.4212	43.692	53.6536	46.474	46.2544	43.7041	45.8646	44.9232	49.5319
179.8	45.6877	52.6001	48.0325	47.3002	43.6706	53.4493	51.3146	47.4168	50.8068	47.4558	47.099	46.354	50.752	54.212	51.3678	50.5715	43.7816	53.5216	46.4712	46.142	43.7278	45.8684	45.0369	49.5306
179.9	45.7551	52.4923	48.0242	47.3492	43.7272	53.4794	51.313	47.423	50.6849	47.3152	47.1859	46.4683	50.6674	54.2483	51.407	50.7892	43.7562	53.4295	46.4645	46.0934	43.8649	45.8234	45.0849	49.4955
180	45.7332	52.4555	48.0178	47.3572	43.6694	53.4844	51.322	47.44	50.7067	47.1204	47.234	46.4842	50.5332	54.3804	51.4821	51.0008	43.7631	53.404	46.3983	46.0048	44.0029	45.6718	45.1042	49.5346
180.1	45.8135	52.4777	48.0189	47.378	43.5831	53.5582	51.349	47.5311	50.7324	46.9262	47.2327	46.3312	50.4104	54.3806	51.5034	51.174	43.813	53.3123	46.2674	45.9949	44.066	45.4651	45.1948	49.6814
180.2	45.8046	52.501	48.0655	47.4147	43.5479	53.5955	51.3898	47.7049	50.711	46.8156	47.2375	46.1197	50.3461	54.2939	51.4682	51.2149	43.8178	53.2238	46.2022	45.9092	44.1569	45.3498	45.2796	49.8188
180.3	45.7805	52.4482	48.0786	47.4296	43.6121	53.685	51.4763	47.7522	50.668	46.7782	47.2132	45.8852	50.3648	54.1088	51.4549	51.1299	43.8581	53.1212	46.0814	45.9498	44.1845	45.3445	45.3296	49.8776
180.4	45.8136	52.3798	48.1699	47.3921	43.6501	53.6759	51.5374	47.813	50.6461	46.8321	47.1108	45.685	50.4578	54.0017	51.4556	50.9168	43.8618	53.0215	46.0504	45.959	44.1889	45.3254	45.4141	49.9248
180.5	45.9341	52.3303	48.3294	47.3511	43.7736	53.6586	51.461	47.8396	50.5587	47.0165	47.1036	45.5984	50.5775	53.9428	51.513	50.6288	43.7304	52.936	46.1502	46.078	44.1413	45.3558	45.4628	49.8957
180.6	45.9873	52.2489	48.4021	47.2608	43.8939	53.5964	51.3306	47.795	50.513	47.1588	47.1701	45.7241	50.7062	54.0085	51.595	50.342	43.6206	52.9797	46.2562	46.193	44.1177	45.4006	45.4126	49.7884
180.7	46.0348	52.141	48.4187	47.1026	43.9549	53.5529	51.245	47.6701	50.5697	47.249	47.2448	45.9466	50.7571	54.1916	51.705	50.2023	43.4717	53.0907	46.326	46.337	44.0847	45.4099	45.3456	49.662
180.8	46.1295	52.1462	48.4596	46.8726	43.9312	53.4706	51.1952	47.5577	50.6898	47.3404	47.3437	46.2507	50.7629	54.444	51.8089	50.1132	43.2483	53.2922	46.4074	46.3501	44.039	45.4147	45.3452	49.525
180.9	46.1162	52.2564	48.4119	46.7097	43.867	53.5072	51.14	47.3702	50.7849	47.3464	47.5678	46.5727	50.7936	54.6034	51.8532	50.0683	43.0642	53.4585	46.4496	46.3716	43.9015	45.5176	45.3669	49.4392
181	46.0053	52.4175	48.2826	46.6367	43.726	53.5695	51.2429	47.2485	50.8756	47.2526	47.738	46.8191	50.8229	54.6109	51.7926	50.01	43.0457	53.6204	46.404	46.3556	43.7638	45.6202	45.4436	49.3511
181.1	45.8714	52.6132	48.2751	46.6662	43.5796	53.6276	51.3199	47.2291	50.9646	47.2141	47.8842	46.9136	50.8254	54.5537	51.7433	50.011	43.0451	53.6613	46.3421	46.2854	43.7674	45.7589	45.5725	49.2866
181.2	45.7958	52.8722	48.3248	46.7637	43.3972	53.6777	51.3557	47.2142	51.0304	47.2335	48.0027	46.911	50.8407	54.423	51.693	49.9361	43.1473	53.6797	46.2713	46.2136	43.8506	45.8878	45.6833	49.1981
181.3	45.7013	53.1232	48.3768	46.9814	43.1609	53.6881	51.3053	47.2743	51.0694	47.1729	48.0608	46.8111	50.8362	54.263	51.6639	49.9254	43.3071	53.6493	46.2775	46.2036	43.9874	46.002	45.7205	49.1667
181.4	45.6764	53.2977	48.4595	47.1711	43.0162	53.6072	51.2571	47.3906	51.11	47.1857	47.9966	46.6554	50.7935	54.1364	51.6788	49.9569	43.5274	53.6601	46.2088	46.215	44.1997	45.9443	45.6833	49.1068
181.5	45.7061	53.3054	48.5536	47.2294	42.9792	53.4967	51.1297	47.4365	51.1342	47.2979	47.8616	46.5668	50.7573	54.1003	51.7442	50.0969	43.6648	53.6838	46.0735	46.257	44.39	45.8728	45.5954	49.0922
181.6	45.7732	53.2518	48.6003	47.2328	43.0306	53.4097	51.1376	47.4096	51.0931	47.4636	47.6472	46.5681	50.7419	54.1003	51.7592	50.2229	43.774	53.7894	45.9797	46.3153	44.4451	45.7714	45.4524	49.0117
181.7	45.7716	53.1667	48.6054	47.1827	43.2175	53.3918	51.1996	47.4592	51.0746	47.5537	47.4573	46.614	50.7317	54.1154	51.7653	50.3587	43.8578	53.931	45.8983	46.3337	44.3916	45.6614	45.3302	48.9405
181.8	45.7472	53.0465	48.5414	47.0869	43.4618	53.4777	51.3361	47.4313	51.053	47.6655	47.4031	46.6641	50.7813	54.0925	51.6853	50.4623	43.9396	54.1194	45.7709	46.377	44.2614	45.4639	45.1913	48.8518
181.9	45.793	52.8612	48.4498	47.0184	43.7128	53.6335	51.454	47.3625	50.947	47.7264	47.3893	46.7186	50.8339	54.0555	51.6169	50.6038	43.9499	54.3512	45.7935	46.4238	44.0906	45.4333	45.1348	48.7714
182	45.8716	52.7691	48.3818	47.0898	43.8781	53.8631	51.4915	47.3634	50.9004	47.6965	47.4583	46.6968	50.822	53.993	51.5425	50.6183	43.9433	54.5411	45.9549	46.4006	44.009	45.4139	45.1215	48.7446
182.1	45.989	52.7113	48.2922	47.1936	43.991	54.1028	51.476	47.4288	50.9829	47.5948	47.625	46.6098	50.6832	53.8483	51.4869	50.5776	43.8806	54.6697	46.1062	46.3483	43.9159	45.3731	45.0855	48.8522
182.2	46.1975	52.6454	48.23	47.3215	44.0341	54.1682	51.4262	47.453	51.0357	47.5498	47.7498	46.5161	50.5316	53.7532	51.4385	50.558	43.8272	54.7705	46.2891	46.4033	43.92	45.3589	44.9878	49.0652
182.3	46.4028	52.5465	48.1715	47.4796	44.1258	54.0899	51.3579	47.5111	51.0162	47.5223	47.7285	46.4372	50.3618	53.7731	51.4921	50.5494	43.736	54.8254	46.4245	46.4345	43.951	45.492	44.9371	49.2383
182.4	46.4965	52.5448	48.1395	47.639	44.158	53.9429	51.3181	47.6188	51.15	47.4375	47.7177	46.3768	50.1976	53.8682	51.5301	50.4257	43.7118	54.7473	46.4425	46.4036	43.9882	45.5222	44.8918	49.4078
182.5	46.48	52.5678	48.0902	47.6792	44.1642	53.746	51.3928	47.7127	51.2607	47.3121	47.6746	46.3774	50.0904	54.0192	51.5976	50.3292	43.7483	54.6544	46.4188	46.4036	43.9645	45.5825	44.8428	49.5218
182.6	46.3826	52.6028	48.0404	47.6449	44.0832	53.5087	51.4084	47.7438	51.2829	47.239	47.5781	46.414	50.2406	54.2818	51.6768	50.2758	43.7972	54.5563	46.4419	46.4748	43.9458	45.7174	44.8589	49.6294
182.7	46.2267	52.6485	47.9433	47.5789	43.9674	53.3992	51.4278	47.7465	51.2311	47.0815	47.4784	46.4457	50.4208	54.5331	51.6988	50.211	43.7886	54.3834	46.4089	46.3772	43.7974	45.8775	44.9488	49.7053
182.8	46.0826	52.7939	47.9191	47.4231	43.8189	53.3998	51.4624	47.7498	51.2623	46.8918	47.4256	46.537	50.4818	54.7599	51.6552	50.0398	43.834	54.1963	46.4149	46.263	43.6583	45.9038	45.0226	49.8235
182.9	45.9746	52.8553	47.8906	47.2484	43.6648	53.4679	51.4296	47.7011	51.1824	46.8082	47.3929	46.648	50.5653	54.9189	51.5954	49.919	43.7814	54.0933	46.4127	46.2022	43.5626	45.9872	45.0299	49.8906
183	45.9616	52.8654	47.8884	47.1095	43.5676	53.4827	51.33	47.5773	51.0785	46.8279	47.3818	46.6845	50.6737	54.949	51.487	49.8546	43.6472	54.0032	46.4221	46.1655	43.5014	46.0597	45.0254	49.8666
183.1	45.9822	52.8491	47.9791	47.0102	43.5345	53.4313	51.2133	47.4276	50.9636	46.7835	47.4023	46.7197	50.5874	54.9104	51.404	49.8308	43.5805	53.9446	46.303	46.0921	43.4818	46.0162	45.0288	49.7146
183.2	45.9669	52.8357	48.1347	46.9308	43.5299	53.3694	51.0925	47.331	51.0018	46.8718	47.4983	46.6834	50.4754	54.8566	51.4087	49.8637	43.517	53.9738	46.1954	46.1762	43.5288	45.8428	45.031	49.4769
183.3	45.9029	52.7509	48.248	46.9265	43.5219	53.3147	50.9449	47.2356	51.0295	47.0384	47.6353	46.5168	50.528	54.7267	51.4513	50.0189	43.3652	54.0014	46.0774	46.2272	43.6393	45.6784	45.0944	49.2069
183.4	45.8519	52.7662	48.3585	46.9513	43.5786	53.2595	50.8329	47.2098	51.1695	47.2004	47.7406	46.3742	50.5618	54.5893	51.4167	50.1744	43.3126	54.014	46.0294	46.259	43.6982	45.4569	45.2158	49.0329
183.5	45.808	52.8147	48.4507	47.001	43.601	53.3186	50.7719	47.2526	51.3061	47.3412	47.8066	46.2994	50.5184	54.6197	51.3686	50.355	43.3384	54.0878	45.9424	46.2298	43.7497	45.186	45.3353	49.026
183.6	45.7684	52.847	48.4109	47.1032	43.688	53.5007	50.7478	47.3331	51.438	47.5172	47.8118	46.1801	50.5264	54.6805	51.2976	50.4439	43.318	54.1431	45.9668	46.2113	43.7732	45.0028	45.4167	49.1372
183.7	45.7638	52.878	48.3419	47.2072	43.783	53.6765	50.6956	47.3564	51.421	47.6069	47.7167	46.1747	50.5319	54.6812	51.1113	50.4248	43.3349	54.1077	46.0524	46.1654	43.8448	44.9717	45.4333	49.2933
183.8	45.7932	52.9246	48.2918	47.3086	43.8839	53.8044	50.6397	47.3763	51.3278	47.5574	47.5803	46.2886	50.5062	54.7116	50.9016	50.3774	43.4734	54.046	46.1774	46.1888	43.8813	45.0654	45.4059	49.502
183.9	45.7832	52.9661	48.2781	47.299	43.9039	53.9552	50.7018	47.3611	51.0588	47.4512	47.4308	46.2629	50.4896	54.7227	50.848	50.3715	43.5516	53.9179	46.2779	46.2275	43.9331	45.2462	45.3551	49.7002
184	45.6954	52.9802	48.2862	47.2345	43.8932	54.0727	50.7583	47.3575	50.7818	47.316	47.3558	46.1383	50.5512	54.561	50.8751	50.3007	43.552	53.7144	46.362	46.357	43.9305	45.4756	45.2758	49.8
184.1	45.584	52.9534	48.3779	47.0973	43.7676	54.1855	50.8329	47.3641	50.555	47.1548	47.3516	45.9962	50.6342	54.3202	50.9424	50.2748	43.5475	53.4353	46.4038	46.4837	43.9286	45.6952	45.2081	49.8904
184.2	45.5836	52.8956	48.4155	47.0358	43.6092	54.316	50.9996	47.3717	50.394	47.0187	47.4149	45.803	50.7502	54.1176	51.1283	50.2609	43.5175	53.2657	46.3501	46.4795	43.9076	45.7929	45.2382	50.0352
184.3	45.6647	52.7938	48.4143	46.9858	43.4222	54.4492	51.1532	47.3726	50.2835	47.0635	47.4338	45.5707	50.8558	53.8939	51.3001	50.25	43.3749	53.2016	46.1791	46.4253	43.8275	45.8266	45.2242	50.1564
184.4	45.811	52.5938	48.3718	47.0767	43.298	54.4216	51.187	47.3595	50.2616	47.1417	47.4558	45.4861	50.9928	53.7029	51.378	50.2179	43.2535	53.2391	46.006	46.3344	43.7216	45.8094	45.1624	50.1977
184.5	46.0496	52.4397	48.2828	47.3151	43.2585	54.3639	51.2195	47.2876	50.3374	47.3073	47.3797	45.5112	51.1019	53.6217	51.4192	50.2072	43.1818	53.236	45.8784	46.1973	43.6604	45.7604	45.1535	50.2388
184.6	46.2738	52.4088	48.1371	47.6018	43.2172	54.1991	51.307	47.1437	50.4023	47.5402	47.2942	45.601	51.208	53.6049	51.4388	50.1934	43.1899	53.4146	45.7734	46.0291	43.6131	45.6438	45.1795	50.1912
184.7	46.3707	52.4018	48.0891	47.7426	43.1938	53.9486	51.3156	47.0763	50.4537	47.7514	47.2195	45.7279	51.3388	53.6299	51.4035	50.318	43.2291	53.548	45.7735	45.976	43.4946	45.5977	45.1317	50.037
184.8	46.3822	52.4133	48.1535	47.8184	43.2166	53.699	51.3953	46.9992	50.548	47.7837	47.2553	45.8284	51.3738	53.7342	51.4284	50.4362	43.3215	53.5251	45.8661	45.9577	43.4373	45.5166	45.1016	49.8631
184.9	46.3341	52.4319	48.2364	47.8468	43.2346	53.5678	51.4858	46.9297	50.6862	47.7557	47.297	45.9038	51.3101	53.8748	51.4637	50.5275	43.4457	53.4326	45.9577	45.9871	43.4085	45.4164	45.1091	49.7122
185	46.1798	52.4016	48.3785	47.7133	43.2522	53.3964	51.5927	46.8908	50.7625	47.5688	47.4429	45.975	51.2359	54.0266	51.4524	50.6537	43.5853	53.4636	46.0294	46.0096	43.3933	45.3863	45.1225	49.5547
185.1	46.0603	52.2808	48.5634	47.5707	43.3736	53.3347	51.6262	46.9354	50.8302	47.2935	47.5668	46.0478	51.106	54.1878	51.3758	50.7947	43.715	53.3214	46.0591	46.0592	43.4649	45.5157	45.1014	49.4793
185.2	45.9574	52.2095	48.69	47.4588	43.509	53.3964	51.6697	46.9178	50.9508	47.0183	47.6272	46.0824	50.9024	54.3003	51.3112	50.7686	43.7864	53.1173	46.0348	46.119	43.674	45.7011	45.1024	49.4806
185.3	45.8966	52.2211	48.6798	47.4312	43.6614	53.5247	51.6206	46.9467	51.0566	46.8492	47.6026	46.1574	50.8644	54.2789	51.2532	50.6819	43.8606	53.089	46.0413	46.1989	43.8635	45.897	45.1216	49.464
185.4	45.8716	52.3585	48.6606	47.3288	43.8212	53.6394	51.5884	46.9722	51.0903	46.7984	47.656	46.1728	50.9169	54.2475	51.2441	50.5674	43.8774	53.1167	46.0308	46.242	44.0518	46.0496	45.107	49.4924
185.5	45.8977	52.4975	48.6389	47.2394	43.9598	53.7731	51.5476	46.9775	51.0961	46.885	47.7135	46.1347	50.9622	54.1344	51.3034	50.3327	43.8887	53.1449	46.0105	46.2954	44.229	46.1238	45.005	49.5347
185.6	46.0151	52.7266	48.6426	47.1022	44.0905	53.86	51.586	46.9656	51.0665	47.0205	47.7852	46.0862	50.9626	54.0771	51.3916	50.0746	43.7919	53.2796	46.1016	46.414	44.3131	46.0468	44.8953	49.5098
185.7	46.1513	52.8876	48.6798	46.9914	44.2519	53.8224	51.6474	46.9584	50.9079	47.1664	47.9351	46.0219	50.9451	54.0525	51.4528	49.9565	43.7663	53.5054	46.2474	46.5236	44.2576	45.8461	44.8118	49.454
185.8	46.2317	53.0096	48.756	46.7224	44.2798	53.6671	51.7532	46.9062	50.7029	47.3417	48.1242	45.9353	50.7718	54.1502	51.4021	49.9757	43.7583	53.657	46.3845	46.5898	44.18	45.7184	44.7824	49.4488
185.9	46.3033	53.0327	48.8618	46.5974	44.2841	53.4929	51.8445	46.8489	50.6605	47.4339	48.2259	45.8568	50.5706	54.2025	51.3185	50.0715	43.7532	53.773	46.5703	46.7066	44.159	45.7168	44.854	49.4411
186	46.4093	53.0683	48.8499	46.5716	44.3084	53.4006	51.9173	46.8703	50.6405	47.4421	48.2233	45.7894	50.3902	54.2859	51.2136	50.2633	43.7106	53.7383	46.7713	46.7983	44.1954	45.7322	45.0237	49.4146
186.1	46.3246	52.9507	48.7778	46.5778	44.2366	53.2782	51.8556	46.9006	50.6642	47.422	48.2441	45.7138	50.3693	54.2543	51.1797	50.4515	43.666	53.7005	46.8084	46.781	44.2259	45.7664	45.181	49.3765
186.2	46.1884	52.8224	48.6833	46.6621	44.0564	53.2548	51.7801	46.9424	50.8358	47.4564	48.2331	45.7416	50.4507	54.2577	51.2298	50.5181	43.5788	53.6034	46.711	46.7078	44.3542	45.8499	45.2587	49.301
186.3	46.0391	52.6522	48.5816	46.9532	44.0315	53.2826	51.713	47.0184	51.0666	47.4321	48.1785	45.8236	50.6304	54.1619	51.3364	50.4499	43.4404	53.4891	46.5464	46.671	44.5141	45.8422	45.32	49.1841
186.4	45.9127	52.4573	48.3656	47.0896	43.9843	53.3539	51.6928	47.1233	51.1415	47.4668	48.1053	45.9411	50.8474	54.0806	51.3937	50.2948	43.3616	53.4311	46.3041	46.6158	44.5695	45.7982	45.3366	48.9991
186.5	45.758	52.2546	48.2729	47.1994	43.8329	53.3382	51.6407	47.124	51.233	47.6304	48.071	46.0677	51.1078	54.0532	51.3952	50.1063	43.3284	53.537	46.0647	46.6215	44.5156	45.7708	45.3088	48.8844
186.6	45.7075	52.1898	48.1843	47.3677	43.7806	53.3592	51.667	47.072	51.3414	47.8044	47.9697	46.1745	51.2714	54.0621	51.2918	49.925	43.3772	53.6143	45.8905	46.6555	44.4593	45.8599	45.3272	48.8724
186.7	45.7021	52.2516	48.0642	47.4506	43.8185	53.3245	51.6351	47.0051	51.3816	47.8491	47.889	46.1609	51.3558	53.9333	51.1	49.7668	43.4434	53.7654	45.8325	46.7161	44.3493	46.0049	45.4209	48.9233
186.8	45.8068	52.3126	47.9838	47.4238	43.7397	53.316	51.5411	46.9144	51.3368	47.9106	47.7853	46.0644	51.3556	53.8672	50.9436	49.6887	43.5296	53.9404	45.8268	46.699	44.1808	46.1928	45.4567	49.0176
186.9	45.8551	52.4426	47.9829	47.4719	43.677	53.2791	51.3953	46.7902	51.2485	47.9765	47.7825	45.9493	51.2462	53.8249	50.8445	49.7294	43.521	54.0278	45.914	46.6572	44.0679	46.3294	45.5076	49.2182
187	45.8806	52.6507	47.9114	47.4366	43.6825	53.2544	51.2759	46.729	51.1316	47.9312	47.8065	45.8571	51.0744	53.7289	50.813	49.8216	43.462	54.017	46.0152	46.6012	44.0565	46.4626	45.5413	49.4125
187.1	45.8946	52.8416	47.8297	47.3214	43.6646	53.2668	51.0902	46.7296	51.0106	47.9148	47.8744	45.7933	50.9326	53.6217	50.8338	49.9744	43.3714	53.9788	46.1667	46.619	44.1178	46.4538	45.5366	49.5868
187.2	45.9492	52.9106	47.7632	47.2525	43.6388	53.3422	50.9512	46.7773	50.8481	47.9692	47.8769	45.7535	50.845	53.6254	50.8418	50.2261	43.2634	53.9264	46.2751	46.639	44.1924	46.3549	45.529	49.781
187.3	45.9104	52.9809	47.7001	47.2023	43.6815	53.3844	50.8693	46.8546	50.7403	47.9522	47.9646	45.7349	50.8305	53.5858	50.8318	50.4594	43.1764	53.8326	46.3226	46.7175	44.3382	46.2051	45.5251	49.9694
187.4	45.9159	53.0159	47.6978	47.142	43.7498	53.4566	50.817	46.9102	50.7496	47.77	47.9249	45.7605	50.8584	53.5088	50.8111	50.5895	43.1476	53.7766	46.2784	46.793	44.5366	46.0847	45.4309	50.0856
187.5	45.9262	52.8876	47.8028	47.0906	43.8406	53.5838	50.8029	46.9358	50.7224	47.5224	47.8396	45.7272	50.8242	53.4275	50.7823	50.6559	43.1533	53.7786	46.1777	46.7858	44.6144	45.9595	45.3631	50.1411
187.6	45.9566	52.6752	47.9888	47.0533	43.8762	53.6868	50.9068	46.8992	50.621	47.2589	47.7069	45.7319	50.7523	53.4344	50.7786	50.6477	43.1696	53.8231	46.041	46.7043	44.5809	45.9066	45.2994	50.121
187.7	45.942	52.4605	48.1759	46.9736	43.8858	53.683	51.0624	46.8013	50.588	47.0119	47.6184	45.8119	50.6398	53.4516	50.8015	50.5293	43.1733	53.7714	45.9	46.6669	44.5305	45.8801	45.1886	50.0374
187.8	45.9559	52.2886	48.3314	46.8392	43.8258	53.7103	51.286	46.6807	50.5452	46.8229	47.5442	45.9238	50.5328	53.5772	50.8197	50.3442	43.1868	53.7317	45.8412	46.6178	44.4098	45.8805	45.1156	49.9442
187.9	45.9238	52.1946	48.4056	46.6988	43.6914	53.6605	51.4832	46.6723	50.4332	46.8066	47.5722	46.006	50.4804	53.7776	50.8229	50.1915	43.2664	53.6712	45.874	46.5384	44.206	45.8109	45.1054	49.8503
188	45.903	52.2344	48.3928	46.6307	43.5214	53.5442	51.6151	46.6968	50.4046	46.9233	47.6336	46.1452	50.5173	54.0131	50.8439	50.0395	43.3265	53.5614	45.8949	46.4949	44.117	45.7394	45.0892	49.8001
188.1	45.8702	52.3576	48.2875	46.6297	43.3638	53.4136	51.6641	46.8078	50.4044	47.0275	47.787	46.2354	50.6084	54.143	50.8522	49.8861	43.3874	53.4257	45.9053	46.4766	44.1226	45.708	45.1129	49.8194
188.2	45.8434	52.496	48.2487	46.6508	43.1982	53.3923	51.7481	46.9721	50.4261	47.1192	47.9128	46.268	50.6844	54.2346	50.9232	49.8338	43.5062	53.3125	45.9297	46.4159	44.1403	45.7104	45.1774	49.8943
188.3	45.8631	52.6071	48.1621	46.7354	43.0852	53.3406	51.7171	47.1486	50.5152	47.2	47.9298	46.2688	50.7573	54.2738	50.9846	49.8862	43.5526	53.1993	45.9304	46.4184	44.1818	45.7172	45.2194	49.9647
188.4	46.0032	52.6711	48.0922	46.9208	43.0546	53.3667	51.6516	47.2306	50.6679	47.1942	47.9442	46.2762	50.8236	54.2111	51.063	49.9129	43.4669	53.0804	45.8518	46.5051	44.2192	45.7971	45.2817	50.0062
188.5	46.196	52.7038	48.0148	47.1738	43.0342	53.5013	51.5922	47.365	50.765	47.1389	47.9222	46.2884	50.8609	54.1015	51.0657	49.9694	43.3911	52.9676	45.8318	46.6025	44.1902	45.9135	45.3574	49.9917
188.6	46.4112	52.7327	48.0178	47.3357	43.0092	53.6021	51.4935	47.467	50.9047	47.1248	47.81	46.2912	50.8325	54.125	51.0926	50.047	43.3286	52.8278	45.7939	46.6694	44.1276	45.9271	45.4084	49.9303
188.7	46.5655	52.775	47.9332	47.5083	43.0491	53.6466	51.255	47.5116	50.9566	47.1564	47.6942	46.2884	50.8112	54.1566	51.0827	49.9967	43.1962	52.7447	45.8125	46.778	44.0724	45.9722	45.4612	49.8082
188.8	46.6424	52.746	47.9239	47.6941	43.1409	53.6448	51.0927	47.5108	50.9311	47.2382	47.6033	46.3691	50.7102	54.1122	51.1208	49.9132	43.1608	52.7237	45.7342	46.8326	44.0904	46.0574	45.4897	49.6912
188.9	46.5536	52.6593	47.8991	47.7079	43.1926	53.6144	51.0052	47.523	50.8856	47.3756	47.4478	46.4521	50.5186	54.1052	51.2136	49.8765	43.2306	52.7883	45.6659	46.8181	44.1043	46.112	45.4227	49.6879
189	46.3913	52.548	47.9284	47.5836	43.2677	53.4392	50.9928	47.4457	50.8514	47.4885	47.3645	46.5102	50.3448	54.1604	51.3751	49.8729	43.3061	52.8752	45.6001	46.8409	44.0914	46.025	45.3245	49.7488
189.1	46.1471	52.3862	47.8989	47.5022	43.3906	53.2842	51.0628	47.3136	50.7682	47.5507	47.3196	46.5884	50.2299	54.017	51.509	49.9062	43.429	52.9992	45.63	46.8935	44.0755	45.97	45.2175	49.8393
189.2	46.0037	52.2729	47.9101	47.399	43.4527	53.1916	51.2127	47.2096	50.7313	47.5649	47.2988	46.5829	50.2177	53.9083	51.6329	50.0476	43.5795	53.0888	45.6261	46.8506	44.0375	45.8302	45.1037	49.952
189.3	45.83	52.2468	47.9114	47.2683	43.4815	53.2234	51.3201	47.173	50.7287	47.5482	47.3644	46.4198	50.2532	53.8502	51.6934	50.1266	43.6622	53.1018	45.7657	46.7346	43.9513	45.6418	45.0675	50.0375
189.4	45.6975	52.2514	48.0007	47.257	43.548	53.2392	51.41	47.1659	50.702	47.514	47.4034	46.2015	50.3874	53.8166	51.6049	50.2654	43.7089	53.0627	45.9784	46.6141	43.9881	45.467	45.1385	50.024
189.5	45.6272	52.2831	48.094	47.2123	43.6022	53.3036	51.4271	47.1423	50.7737	47.5401	47.3837	46.008	50.5369	53.7538	51.5106	50.4342	43.7517	53.032	46.1854	46.4346	44.1361	45.4703	45.2938	49.9444
189.6	45.6272	52.3636	48.1954	47.1617	43.6356	53.426	51.4141	47.1777	50.9094	47.5468	47.4149	45.8368	50.6199	53.7906	51.4047	50.5202	43.6783	53.0211	46.2974	46.2315	44.2526	45.5016	45.4368	49.8222
189.7	45.5321	52.3701	48.2644	47.1123	43.7059	53.3995	51.331	47.2304	51.0938	47.4792	47.4912	45.8292	50.5536	53.7343	51.288	50.5486	43.6493	53.068	46.3461	46.1087	44.4013	45.5757	45.4941	49.7281
189.8	45.5197	52.3962	48.3501	47.0889	43.7564	53.265	51.2376	47.208	51.1827	47.4275	47.5025	45.9506	50.4768	53.736	51.1862	50.6487	43.6431	53.1527	46.3316	46.0594	44.529	45.7275	45.4858	49.6411
189.9	45.5689	52.4333	48.3757	46.9882	43.7989	53.1427	51.167	47.1373	51.2278	47.3884	47.5975	46.1469	50.4036	53.7306	51.2532	50.6257	43.6434	53.2508	46.217	46.0168	44.5503	45.9029	45.4804	49.59
190	45.5572	52.4756	48.3474	46.9894	43.8258	53.0975	51.11	47.1405	51.1283	47.2676	47.7252	46.2677	50.2721	53.6922	51.2572	50.4928	43.6667	53.3099	46.15	46.0207	44.4823	45.9868	45.3899	49.594
190.1	45.4973	52.4975	48.3526	46.9866	43.8778	53.0089	51.1192	47.1192	51.0094	47.2703	47.7619	46.3174	50.2558	53.6802	51.22	50.4678	43.705	53.3088	46.1114	46.0343	44.4004	46.0509	45.3006	49.6412
190.2	45.522	52.58	48.4129	47.005	43.858	53.0739	51.2461	47.0589	50.7975	47.3816	47.7387	46.2812	50.2875	53.7908	51.1213	50.4529	43.6838	53.2904	46.1331	46.0001	44.2607	46.0546	45.3326	49.6351
190.3	45.5882	52.5587	48.4445	47.0022	43.8125	53.2226	51.3676	47.0718	50.7024	47.4787	47.6922	46.2372	50.3418	53.8508	51.0483	50.4352	43.6624	53.304	46.176	45.9588	44.1038	45.9474	45.3979	49.6026
190.4	45.6423	52.5337	48.4274	47.1034	43.7466	53.4081	51.403	47.1104	50.6876	47.5476	47.5812	46.137	50.318	53.8871	50.8841	50.4597	43.5981	53.3133	46.2848	45.9689	43.9085	45.794	45.379	49.5111
190.5	45.7276	52.4456	48.3227	47.1855	43.7259	53.4861	51.4594	47.0638	50.7651	47.6991	47.4106	46.1344	50.3074	53.9712	50.783	50.5617	43.5397	53.3614	46.3015	45.9871	43.7454	45.6611	45.3512	49.348
190.6	45.895	52.2942	48.1734	47.2317	43.6917	53.5542	51.4486	47.0698	50.8134	47.6943	47.2729	46.2342	50.1768	54.1012	50.7901	50.5932	43.5413	53.5103	46.2796	46.0598	43.672	45.4986	45.3859	49.1412
190.7	46.0572	52.1034	47.9921	47.2277	43.6937	53.5646	51.3699	47.1592	50.9129	47.654	47.1368	46.3499	50.1262	54.1534	50.8738	50.6546	43.6186	53.6445	46.2254	46.1924	43.642	45.4482	45.399	48.9332
190.8	46.1385	52.0445	47.7925	47.1912	43.7125	53.5063	51.3465	47.2081	51.0498	47.591	47.0598	46.4073	50.1008	54.1546	50.9167	50.6499	43.6892	53.7032	46.1674	46.3381	43.6549	45.4349	45.4136	48.7916
190.9	46.1553	51.9944	47.6416	47.0452	43.6884	53.3928	51.4404	47.2305	51.1598	47.5504	47.0607	46.5254	50.1502	54.1726	50.9768	50.6735	43.7956	53.7572	46.1278	46.3967	43.7242	45.4842	45.5302	48.7358
191	46.167	52.041	47.6496	46.8873	43.5586	53.343	51.5446	47.2982	51.2178	47.4844	47.1425	46.613	50.2186	54.1397	51.0371	50.6074	43.8388	53.8134	46.1362	46.3796	43.7866	45.5256	45.6977	48.7615
191.1	46.0986	52.2042	47.6608	46.7728	43.3792	53.3244	51.6712	47.2599	51.2902	47.482	47.2183	46.6452	50.3304	54.022	51.0068	50.4979	43.8694	53.7741	46.2412	46.298	43.7883	45.6211	45.8091	48.8528
191.2	45.9872	52.2946	47.7003	46.7214	43.2566	53.3614	51.7716	47.1341	51.414	47.4871	47.329	46.6239	50.3345	53.8466	50.968	50.35	43.7794	53.7298	46.3642	46.1345	43.8325	45.6644	45.8751	49.0513
191.3	45.8308	52.3353	47.8322	46.687	43.1859	53.4521	51.8264	47.0604	51.4635	47.4561	47.4165	46.6286	50.2388	53.7357	50.9543	50.2827	43.6743	53.6884	46.3688	45.9323	43.8877	45.7445	45.8782	49.2353
191.4	45.7892	52.3966	48.0121	46.6786	43.1993	53.5957	51.746	47.0764	51.5389	47.3984	47.4906	46.5428	50.1564	53.6565	50.9186	50.1591	43.5793	53.576	46.3017	45.7897	43.9872	45.7488	45.7592	49.421
191.5	45.6928	52.3787	48.155	46.6635	43.3012	53.7942	51.6585	47.1459	51.6262	47.3579	47.5625	46.4333	50.1019	53.6597	50.8814	50.0757	43.5122	53.4699	46.1902	45.7466	44.077	45.7466	45.6435	49.5866
191.6	45.6513	52.27	48.3036	46.6696	43.4474	54.006	51.5116	47.3237	51.6837	47.3616	47.6275	46.3127	50.0568	53.732	50.9076	50.0667	43.3713	53.4237	46.0186	45.6956	44.1845	45.7165	45.5555	49.6894
191.7	45.581	52.3165	48.3762	46.6268	43.5426	54.1444	51.4255	47.5497	51.6475	47.351	47.6226	46.2224	50.053	53.9393	50.9798	50.0708	43.2868	53.3992	45.8804	45.7176	44.1828	45.6192	45.464	49.6523
191.8	45.6168	52.3958	48.3349	46.6214	43.5965	54.2516	51.3015	47.7472	51.5694	47.444	47.6252	46.1104	50.2165	54.2276	51.0494	50.033	43.234	53.4349	45.8867	45.8495	44.1562	45.475	45.4337	49.5552
191.9	45.5344	52.4605	48.2196	46.6882	43.5876	54.3333	51.3102	47.8677	51.5127	47.5504	47.625	46.0352	50.3127	54.4656	51.16	49.9867	43.196	53.4873	45.9216	46.0567	44.042	45.3852	45.484	49.4248
192	45.56	52.5753	48.1296	46.8269	43.5264	54.3156	51.2979	47.9308	51.4091	47.5614	47.5587	45.9174	50.4193	54.642	51.2147	50.007	43.1785	53.4853	45.9847	46.2167	43.8915	45.3639	45.4576	49.3288
192.1	45.5272	52.8082	48.0668	46.9316	43.4986	54.2104	51.3513	47.915	51.3154	47.5164	47.5495	45.7526	50.5396	54.678	51.1904	49.9791	43.29	53.5166	46.0325	46.386	43.7228	45.3893	45.3496	49.3045
192.2	45.5735	52.9473	47.9896	47.0296	43.4689	54.1226	51.3186	47.8498	51.1865	47.4714	47.6419	45.645	50.6784	54.6918	51.1476	49.9128	43.4314	53.5104	46.0277	46.5514	43.7316	45.5288	45.3301	49.3734
192.3	45.5644	52.9943	47.9335	47.1006	43.3911	54.0156	51.362	47.7107	51.1038	47.4095	47.7285	45.5688	50.6976	54.5656	51.1015	49.7924	43.5567	53.5032	46.019	46.6249	43.7375	45.7008	45.2837	49.5529
192.4	45.6168	53.0196	47.8889	47.0989	43.3838	53.904	51.3	47.5777	50.9388	47.3309	47.7464	45.5419	50.6935	54.484	51.002	49.6934	43.5678	53.6124	46.0186	46.6248	43.7908	45.855	45.1893	49.7394
192.5	45.623	53.0221	47.756	47.0386	43.4956	53.7846	51.2426	47.3933	50.8204	47.2905	47.7669	45.6149	50.6465	54.4192	50.9891	49.5024	43.4961	53.7432	46.0022	46.6302	43.9476	45.897	45.1036	49.8562
192.6	45.681	52.8641	47.5832	47.0003	43.5662	53.6972	51.1281	47.2682	50.7434	47.3222	47.7301	45.7543	50.5916	54.4554	50.9917	49.3582	43.3417	53.7323	46.0118	46.7212	44.1614	45.8836	45.097	49.9064
192.7	45.7342	52.7033	47.5437	46.997	43.6355	53.5829	51.0946	47.198	50.7291	47.3822	47.6003	45.909	50.4897	54.3651	50.9265	49.3123	43.2319	53.6991	46.0491	46.7419	44.2168	45.8018	44.948	49.9171
192.8	45.8448	52.6015	47.57	46.9827	43.7234	53.505	51.0453	47.2014	50.7053	47.3623	47.4857	46.0282	50.3981	54.2722	50.8918	49.3893	43.1044	53.6192	46.0212	46.725	44.2981	45.6878	44.8224	49.8536
192.9	45.9704	52.453	47.5779	46.9893	43.7549	53.3945	51.0512	47.2312	50.7204	47.3864	47.4178	46.0957	50.4098	54.0901	50.9586	49.5618	43.0803	53.4737	46.0071	46.6968	44.3547	45.5992	44.7854	49.792
193	46.069	52.3226	47.6636	46.9409	43.6366	53.3259	51.0353	47.3478	50.7676	47.4731	47.4504	46.1604	50.4187	53.9059	50.9183	49.8069	43.1981	53.3184	46.0021	46.6869	44.2793	45.632	44.7851	49.7247
193.1	46.1806	52.2683	47.8181	46.876	43.5265	53.3234	51.0695	47.4442	50.8156	47.5158	47.5244	46.2517	50.4142	53.7358	50.9898	50.0364	43.3274	53.2463	45.9966	46.5674	44.1477	45.687	44.7314	49.6765
193.2	46.2565	52.2482	47.9162	46.8228	43.3879	53.3242	51.1066	47.5341	50.9061	47.5557	47.6022	46.2732	50.4766	53.6602	51.1415	50.1909	43.3445	53.2065	45.9526	46.4994	44.0887	45.7879	44.7813	49.6699
193.3	46.2828	52.1637	47.9182	46.7591	43.264	53.3443	51.2158	47.6319	50.9809	47.634	47.6373	46.3405	50.5332	53.5522	51.2714	50.2496	43.4284	53.1308	45.9996	46.4591	43.9983	45.9172	44.8607	49.6783
193.4	46.2946	52.1623	47.97	46.7082	43.1236	53.426	51.3255	47.6416	51.0036	47.6285	47.6527	46.4446	50.5397	53.5385	51.2576	50.2447	43.5254	53.0514	46.0702	46.3724	43.9258	46.071	44.8949	49.6332
193.5	46.3158	52.1336	48.0372	46.7162	43.1121	53.5404	51.4838	47.5854	50.991	47.5508	47.5278	46.442	50.6186	53.5185	51.3457	50.2247	43.5488	52.9595	46.2242	46.2297	43.9528	46.1747	44.974	49.6312
193.6	46.3152	52.0693	48.0882	46.6924	43.1206	53.5806	51.5667	47.4786	50.9401	47.4021	47.3226	46.4096	50.7365	53.4868	51.2809	50.1951	43.5611	52.8457	46.3248	46.0922	43.9974	46.3101	45.1524	49.647
193.7	46.3838	51.948	48.1212	46.6496	43.2144	53.6138	51.5747	47.3312	50.8922	47.223	47.2031	46.3663	50.8132	53.4954	51.1671	50.1436	43.6624	52.751	46.4655	45.9528	43.9948	46.4172	45.3376	49.5737
193.8	46.4546	51.8782	48.2168	46.6461	43.3387	53.5673	51.4543	47.1265	50.8568	47.0663	47.0623	46.2791	50.9225	53.6588	51.0448	50.1539	43.7392	52.7444	46.5222	45.8847	43.9875	46.5641	45.4346	49.4566
193.9	46.5688	51.7774	48.2558	46.6329	43.5215	53.4266	51.2689	47.0306	50.9022	47.0304	46.9974	46.1505	51.0115	53.8326	51.0278	50.1235	43.8374	52.6833	46.537	45.9094	44.0328	46.652	45.4764	49.3842
194	46.7428	51.649	48.1911	46.6514	43.6422	53.262	51.1034	46.9653	50.9782	47.0413	47.0635	46.0942	50.9862	54.0564	50.994	50.0354	43.9368	52.71	46.4584	45.9803	44.0607	46.7801	45.4534	49.3532
194.1	46.8722	51.6014	48.0727	46.7482	43.64	53.1835	51.0438	46.9729	51.0526	47.1072	47.2561	45.9836	50.9028	54.2723	51.026	50.0026	44.0488	52.7847	46.4865	46.1278	44.0801	46.8356	45.3169	49.3659
194.2	46.8464	51.6445	47.987	46.829	43.5734	53.1452	51.0866	47.0031	51.0455	47.1741	47.4439	45.937	50.8204	54.4082	51.0471	50.0836	44.0562	52.8448	46.5735	46.2994	44.1334	46.8072	45.1596	49.4677
194.3	46.7422	51.7287	47.8887	46.8693	43.566	53.1512	51.1862	47.1524	51.0318	47.2109	47.7196	45.913	50.6752	54.5133	51.0678	50.1001	44.0115	52.9138	46.684	46.3819	44.2065	46.7121	45.0335	49.651
194.4	46.5712	51.837	47.9038	46.8759	43.4917	53.259	51.3856	47.2965	50.9734	47.1933	47.8514	45.933	50.581	54.6192	51.0738	50.1376	43.8742	53.0702	46.7629	46.4215	44.2157	46.5796	44.9585	49.7668
194.5	46.3012	52.0036	47.9928	46.8616	43.3493	53.3029	51.5019	47.4819	50.8911	47.1606	47.9013	45.9364	50.5464	54.6181	51.0422	50.2498	43.7102	53.1568	46.8723	46.4174	44.1982	46.2996	44.9322	49.7974
194.6	46.077	52.1357	48.088	46.8384	43.3476	53.2483	51.593	47.6705	50.7879	47.2022	47.854	45.9633	50.462	54.5938	51.0758	50.241	43.5468	53.2218	46.9207	46.3317	44.182	46.0561	45.0157	49.7478
194.7	45.954	52.2408	48.1346	46.8279	43.3308	53.193	51.5798	47.8529	50.7151	47.2531	47.7198	45.969	50.3929	54.5567	51.2099	50.1163	43.4403	53.2601	46.8321	46.1918	44.1141	45.9634	45.0685	49.6238
194.8	45.9476	52.2886	48.2082	46.8412	43.2149	53.1306	51.5743	47.9278	50.6787	47.3382	47.5468	45.9999	50.4487	54.3665	51.3248	50.0316	43.3096	53.2207	46.7402	46.1053	44.0508	45.9032	45.1823	49.3927
194.9	45.9278	52.2911	48.2029	46.9716	43.1302	53.0434	51.5197	47.931	50.6631	47.3601	47.4676	45.9934	50.4122	54.0628	51.4135	49.931	43.149	53.173	46.703	46.0328	44.022	45.8632	45.2706	49.3069
195	45.9511	52.2651	48.1571	47.1157	43.1052	53.0581	51.4812	47.8985	50.608	47.4417	47.4605	46.061	50.3948	53.8174	51.5017	49.7728	42.9725	53.1799	46.6555	46.0208	44.024	45.9184	45.3211	49.254
195.1	45.9608	52.2055	48.1166	47.1832	42.9895	53.1243	51.3938	47.8026	50.577	47.4091	47.4867	46.1822	50.496	53.6112	51.501	49.6964	42.7799	53.1861	46.5753	46.1018	44.0375	45.9794	45.2852	49.2213
195.2	45.9785	52.1379	48.0733	47.2481	42.9429	53.2113	51.3516	47.7166	50.6554	47.4207	47.55	46.2388	50.601	53.4888	51.3604	49.651	42.6206	53.2472	46.5457	46.2298	44.1	45.9724	45.2725	49.3259
195.3	46.0105	52.1141	47.9844	47.2963	42.9166	53.2849	51.2499	47.6502	50.7419	47.434	47.6172	46.246	50.618	53.5206	51.3083	49.6349	42.531	53.3765	46.4983	46.3606	44.12	45.9072	45.1533	49.5704
195.4	46.0743	52.1541	47.892	47.1909	42.9372	53.3937	51.0896	47.6779	50.8584	47.4974	47.7073	46.2729	50.681	53.5874	51.2435	49.6448	42.5742	53.4667	46.4166	46.449	44.1237	45.8856	45.1002	49.7047
195.5	46.1877	52.2119	47.8244	47.0036	42.9786	53.3839	50.9335	47.7434	51.0474	47.4393	47.702	46.2298	50.6684	53.6157	51.1582	49.6846	42.7249	53.4617	46.2755	46.4732	44.1416	45.9008	45.1159	49.8614
195.6	46.3076	52.3326	47.8118	46.8602	43.0799	53.345	50.7774	47.8296	51.232	47.4319	47.6812	46.1566	50.6121	53.5874	51.1179	49.7164	42.9739	53.4456	46.1514	46.3954	44.1538	45.9448	45.1531	49.9896
195.7	46.4153	52.4073	47.8015	46.696	43.1341	53.3095	50.6483	47.9547	51.227	47.3677	47.6781	46.1512	50.5664	53.5416	51.1453	49.7934	43.1878	53.3926	46.0784	46.3136	44.1269	46.0149	45.192	49.9559
195.8	46.3855	52.4476	47.8228	46.63	43.1614	53.3738	50.5541	48.062	51.1504	47.295	47.6502	46.171	50.5586	53.4163	51.0791	49.8415	43.4129	53.278	46.0346	46.2486	44.1158	46.1707	45.3401	49.902
195.9	46.3361	52.4353	47.7847	46.6316	43.1324	53.3317	50.5953	48.0474	51.0354	47.2425	47.6187	46.1476	50.5657	53.3403	51.0116	49.8547	43.518	53.1546	46.0654	46.2554	44.0217	46.3052	45.3789	49.8856
196	46.203	52.4622	47.7602	46.677	43.1222	53.3754	50.6789	47.9335	50.8109	47.3224	47.5892	46.0785	50.6338	53.3032	50.9971	49.866	43.5627	53.1432	46.1849	46.2806	43.8706	46.3402	45.3021	49.848
196.1	46.0451	52.3934	47.719	46.7357	43.1251	53.4256	50.8451	47.799	50.647	47.4209	47.541	46.0262	50.7008	53.332	50.9183	49.8997	43.496	53.194	46.3544	46.3756	43.7302	46.3246	45.2402	49.8667
196.2	45.8298	52.3136	47.749	46.8224	43.1954	53.4175	51.0076	47.5371	50.597	47.547	47.4795	45.9255	50.7034	53.3877	50.8314	49.8678	43.4151	53.2714	46.4494	46.4432	43.657	46.183	45.1173	49.9396
196.3	45.7496	52.1739	47.7758	46.7879	43.313	53.2896	51.1725	47.2346	50.6152	47.6088	47.4726	45.8308	50.612	53.535	50.7556	49.7626	43.3343	53.4022	46.4959	46.4204	43.6752	45.9962	44.9104	49.8671
196.4	45.6502	52.0315	47.8948	46.7962	43.4366	53.2192	51.2426	46.9794	50.6237	47.6152	47.3865	45.8153	50.5754	53.7176	50.7177	49.6847	43.3055	53.5666	46.4025	46.3601	43.8712	45.8154	44.8346	49.8143
196.5	45.6046	51.8122	47.9193	46.8271	43.497	53.1028	51.321	46.7684	50.7526	47.5238	47.339	45.8239	50.571	53.9284	50.6966	49.6328	43.2583	53.6014	46.3107	46.3318	44.1174	45.7099	44.8707	49.7605
196.6	45.5678	51.7278	47.906	46.8574	43.5405	52.9912	51.354	46.5899	50.849	47.4177	47.3472	45.8256	50.5896	54.1037	50.732	49.5364	43.2481	53.5066	46.1076	46.2695	44.3492	45.6131	44.8808	49.673
196.7	45.6239	51.7566	47.8074	46.918	43.4938	52.9032	51.368	46.5207	50.9154	47.2498	47.3814	45.9248	50.7115	54.1974	50.7858	49.4579	43.2605	53.404	45.875	46.2248	44.5599	45.6626	44.9756	49.5695
196.8	45.6169	51.9395	47.7004	47.0283	43.4196	52.871	51.4178	46.5617	50.9516	47.1662	47.3906	46.0944	50.977	54.1773	50.8736	49.4966	43.2305	53.266	45.7045	46.2321	44.6706	45.6843	45.1478	49.5641
196.9	45.6798	52.1495	47.5752	47.1075	43.37	52.8762	51.4942	46.7009	50.9582	47.1349	47.4769	46.1842	51.1483	54.1298	50.9505	49.5569	43.2381	53.0933	45.6217	46.2109	44.6262	45.7378	45.2564	49.5191
197	45.6876	52.4514	47.6432	47.1572	43.3604	52.968	51.5097	46.8941	50.8964	47.2024	47.5951	46.3566	51.1998	54.0818	50.9581	49.6088	43.2541	52.9913	45.5349	46.1764	44.5244	45.8038	45.2665	49.4654
197.1	45.7393	52.657	47.7482	47.1551	43.3165	53.0889	51.4976	47.1018	50.8156	47.2928	47.7892	46.4947	51.1474	54.0394	50.9495	49.6744	43.2578	53.017	45.6219	46.1404	44.3971	45.8208	45.2516	49.4139
197.2	45.6862	52.7654	47.9156	47.0847	43.3215	53.2346	51.4785	47.2675	50.7632	47.4319	47.9487	46.5779	51.0017	54.0104	50.897	49.7815	43.2888	52.9538	45.8371	46.0822	44.2417	45.7436	45.1852	49.4909
197.3	45.6424	52.7012	48.0947	47.041	43.348	53.3962	51.4388	47.4077	50.6841	47.5565	48.009	46.5134	50.7896	54.0392	50.8394	49.8433	43.3304	52.8593	46.0019	46.0278	44.1378	45.7086	45.0384	49.6077
197.4	45.6001	52.6159	48.2583	46.9287	43.3336	53.5498	51.319	47.4728	50.6348	47.6796	48.0382	46.5187	50.5983	53.9838	50.8163	49.9379	43.3814	52.7962	46.1784	46.0205	44.069	45.6471	44.8517	49.7542
197.5	45.649	52.4163	48.2545	46.8488	43.296	53.6878	51.2334	47.5	50.6582	47.6656	48.0128	46.4524	50.4931	53.8743	50.8103	49.9884	43.4309	52.7716	46.2761	46.067	44.0268	45.5176	44.7438	49.9079
197.6	45.6712	52.1766	48.1912	46.861	43.3501	53.8643	51.151	47.563	50.7217	47.5476	47.7987	46.4326	50.5059	53.7088	50.8851	50.0334	43.4538	52.6574	46.1987	46.1683	44.008	45.4597	44.7499	50.0639
197.7	45.8126	51.9257	48.1135	46.9552	43.4046	54.0172	51.0305	47.7018	50.7394	47.4155	47.572	46.4195	50.5708	53.4877	51.0024	50.0238	43.454	52.7019	46.0218	46.2575	44.0205	45.5079	44.8026	50.0667
197.8	45.9804	51.8023	48.0438	46.9892	43.4484	54.1386	50.8808	47.8103	50.7858	47.2165	47.5075	46.4915	50.5881	53.2678	51.0716	49.9919	43.5178	52.8473	45.8875	46.2844	43.9801	45.5656	44.8823	50.0148
197.9	46.1112	51.7394	47.9785	47.13	43.6176	54.2158	50.8629	47.8946	50.866	46.9808	47.4966	46.5233	50.6575	53.1836	51.0386	49.8811	43.5274	52.9876	45.7485	46.2794	43.9534	45.6336	45.0411	49.9268
198	46.1888	51.6945	47.9668	47.223	43.8136	54.1527	50.876	48.0139	50.8881	46.7985	47.4984	46.552	50.7772	53.1531	51.0638	49.7588	43.5352	53.0413	45.6976	46.146	43.9978	45.7685	45.2066	49.8373
198.1	46.2488	51.7503	48.0087	47.2121	43.9023	54.0095	50.9051	48.0085	50.8375	46.7426	47.5804	46.5724	50.822	53.2214	50.9841	49.6755	43.5745	53.2268	45.7655	45.9999	44.025	45.8935	45.3023	49.7932
198.2	46.2323	51.8287	48.0196	47.188	43.9025	53.8702	50.999	47.9336	50.8091	46.7835	47.6921	46.5272	50.8419	53.362	50.8505	49.6136	43.6076	53.3836	45.8986	45.9401	43.9927	45.8983	45.3565	49.8106
198.3	46.1784	51.8504	47.9807	47.2017	43.9121	53.729	51.0885	47.8867	50.7938	46.8807	47.7316	46.5127	50.8842	53.4589	50.7615	49.583	43.5563	53.5192	46.0576	45.9827	43.9963	45.8349	45.4574	49.7813
198.4	46.1022	51.7208	47.9315	47.1012	43.7911	53.6022	51.094	47.875	50.7384	47.0511	47.693	46.5545	50.8812	53.4945	50.7658	49.5854	43.5144	53.6802	46.1613	46.0616	44.0622	45.6996	45.492	49.7387
198.5	45.9571	51.6634	47.9282	47.003	43.6611	53.6279	51.0779	47.8224	50.6599	47.2682	47.7282	46.6206	50.823	53.5332	50.7287	49.6661	43.4898	53.8898	46.1736	46.2663	44.033	45.5474	45.4417	49.7136
198.6	45.7788	51.553	47.8896	47.0232	43.5452	53.6191	51.1353	47.821	50.6307	47.3764	47.8036	46.6129	50.8629	53.527	50.6934	49.7173	43.4896	53.9412	46.1576	46.4524	44.0738	45.4256	45.3898	49.6481
198.7	45.6211	51.505	47.8417	46.9441	43.5709	53.5579	51.2208	47.787	50.6545	47.3284	47.8525	46.624	50.9039	53.5465	50.8036	49.7712	43.4328	53.8723	46.0866	46.5514	44.2069	45.4316	45.4037	49.5911
198.8	45.448	51.5636	47.8047	46.7994	43.5899	53.4891	51.4026	47.6659	50.7131	47.2644	47.8473	46.5233	50.9133	53.5457	50.9233	49.7956	43.3598	53.7279	45.9222	46.6126	44.3429	45.5415	45.3701	49.6384
198.9	45.3082	51.7932	47.7941	46.7031	43.6423	53.4499	51.5977	47.515	50.7751	47.1102	47.8631	46.2979	50.8604	53.5183	51.0183	49.7892	43.2659	53.5165	45.8384	46.6256	44.3999	45.7892	45.3593	49.7435
199	45.2978	51.9394	47.7266	46.6849	43.6835	53.3722	51.7488	47.3837	50.9085	46.9116	47.784	46.0339	50.764	53.4527	51.097	49.7426	43.1714	53.3171	45.8195	46.5598	44.5418	46.0109	45.3964	49.8346
199.1	45.3971	52.1234	47.7078	46.5196	43.7272	53.4685	51.7875	47.2772	50.9984	46.7944	47.5872	45.8481	50.5288	53.3866	51.2105	49.7097	43.0609	53.1668	45.8078	46.3942	44.6362	46.2121	45.4362	49.9085
199.2	45.488	52.2409	47.747	46.445	43.6775	53.676	51.8204	47.2386	50.9827	46.7554	47.3866	45.6967	50.2726	53.3084	51.1155	49.7137	43.0984	53.0831	45.8755	46.3142	44.6732	46.381	45.406	49.983
199.3	45.6457	52.2047	47.7953	46.4452	43.5948	53.8898	51.7796	47.2961	50.88	46.7217	47.2072	45.6975	50.11	53.3922	50.9713	49.7465	43.2211	53.0581	46.0273	46.2663	44.691	46.46	45.39	50.0124
[truncated: 7 more rows]

## Sheet: Rates
Rates (s-1) as calculated by Prism using a one phase decay model
									Mean	SD
BiP	0.03238	0.01849	0.01195	0.01884	0.02111	0.01605	0.01712		0.01942	0.00638314
BiP + Grp170	0.07217	0.064	0.0581	0.08394	0.06742				0.069126	0.00974012
BiP-AMP	0.0177	0.01425	0.01617	0.02159	0.01743	0.01146			0.0164333	0.0034281
BiP-AMP + Grp170	0.06039	0.05687	0.04937	0.08174	0.046	0.0563			0.058445	0.0125758
