# Supplementary material for: AMPylation targets the rate-limiting step of BiP’s ATPase cycle for its functional inactivation
Source: eLife. 2017 Oct 24;6:e29428. doi: 10.7554/eLife.29428 (PMC5667935; doi:10.7554/eLife.29428)
Supplement: Supplementary file 1. — Bands of full-length Grp170 protein and faster migrating species were cut out of a Coomassie-stained SDS-PAGE gel and analyzed by LC-MS/MS after in-gel digest with trypsin. The identified peptides for the bands indicated in Figure 6—figure supplement 1A are presented. [file elife-29428-supp1.xlsx]

## Sheet: FL
Supplementary file 1
Mass spectrometry analysis of Grp170 protein preparation
Sample: FL
#Pep (exclusive unique peptide count)1
#Unique (exclusive unique spectrum count)1
#Spec (total spectrum count)1
%Cov (percentage of amino acids identified)1
1as determined by Scaffold
Protein	Accession	#Pep	#Unique	#Spec	%Cov	m.w.
Hypoxia up-regulated protein 1 OS=Homo sapiens GN=HYOU1 PE=1 SV=1	HYOU1_HUMAN	106	193	603	79.2793	111 kDa
Glutamine--fructose-6-phosphate aminotransferase [isomerizing] OS=Escherichia coli O157:H7 GN=glmS PE=3 SV=3	GLMS_ECO57	4	4	4	11.0016	67 kDa
Cationic trypsin OS=Bos taurus PE=1 SV=3	TRY1_BOVIN	8	13	19	34.5528	26 kDa
2-oxoglutarate dehydrogenase E1 component OS=Escherichia coli O157:H7 GN=sucA PE=3 SV=1	ODO1_ECO57	3	3	3	4.50161	105 kDa
Keratin, type II cytoskeletal 1 OS=Homo sapiens GN=KRT1 PE=1 SV=6	K2C1_HUMAN	2	2	2	3.26087	66 kDa
Keratin, type I cytoskeletal 10 OS=Homo sapiens GN=KRT10 PE=1 SV=6	K1C10_HUMAN	3	3	4	6.84932	59 kDa
Keratin, type I cytoskeletal 9 OS=Homo sapiens GN=KRT9 PE=1 SV=3	K1C9_HUMAN	2	2	2	4.01284	62 kDa
Bifunctional polymyxin resistance protein ArnA OS=Escherichia coli (strain K12 / MC4100 / BW2952) GN=arnA PE=3 SV=1	ARNA_ECOBW	0	0	21	29.0909	74 kDa
60 kDa chaperonin 1 OS=Escherichia coli O1:K1 / APEC GN=groL1 PE=3 SV=1	CH601_ECOK1	0	0	2	4.92701	57 kDa
Glutathione S-transferase class-mu 26 kDa isozyme OS=Schistosoma japonicum PE=1 SV=3	GST26_SCHJA	1	1	1	6.42202	26 kDa
Bifunctional polymyxin resistance protein ArnA OS=Escherichia fergusonii (strain ATCC 35469 / DSM 13698 / CDC 0568-73) GN=arnA PE=3 SV=1	ARNA_ESCF3	0	0	7	11.3636	74 kDa
Bifunctional polymyxin resistance protein ArnA OS=Escherichia coli O81 (strain ED1a) GN=arnA PE=3 SV=1	ARNA_ECO81	0	0	16	21.5152	74 kDa
Methionine synthase OS=Escherichia coli (strain K12) GN=metH PE=1 SV=5	METH_ECOLI	3	3	3	2.68949	136 kDa
FKBP-type peptidyl-prolyl cis-trans isomerase SlyD OS=Escherichia coli O157:H7 GN=slyD PE=3 SV=1	SLYD_ECO57	1	1	1	7.14286	21 kDa
Uncharacterized protein YdiJ OS=Escherichia coli (strain K12) GN=ydiJ PE=3 SV=1	YDIJ_ECOLI	0	0	0	0	113 kDa
Hypoxia up-regulated protein 1 OS=Rattus norvegicus GN=Hyou1 PE=1 SV=1	HYOU1_RAT	2	2	237	32.3323	111 kDa
Bifunctional polymyxin resistance protein ArnA OS=Salmonella heidelberg (strain SL476) GN=arnA PE=3 SV=1	ARNA_SALHS	0	0	5	8.18182	73 kDa
Putative bifunctional polymyxin resistance protein ArnA OS=Shigella boydii serotype 18 (strain CDC 3083-94 / BS512) GN=arnA PE=5 SV=1	ARNA_SHIB3	0	0	15	25.4753	59 kDa
Translation initiation factor IF-2 OS=Shewanella loihica (strain ATCC BAA-1088 / PV-4) GN=infB PE=3 SV=1	IF2_SHELP	0	0	0	0	95 kDa
DNA polymerase III subunit alpha OS=Escherichia coli O157:H7 GN=dnaE PE=3 SV=1	DPO3A_ECO57	2	2	2	2.15517	130 kDa
Bifunctional polymyxin resistance protein ArnA OS=Escherichia coli O127:H6 (strain E2348/69 / EPEC) GN=arnA PE=3 SV=1	ARNA_ECO27	0	0	19	25.303	74 kDa
Bifunctional polymyxin resistance protein ArnA OS=Escherichia coli O17:K52:H18 (strain UMN026 / ExPEC) GN=arnA PE=3 SV=1	ARNA_ECOLU	0	0	20	27.5758	74 kDa
Bifunctional polymyxin resistance protein ArnA OS=Shigella dysenteriae serotype 1 (strain Sd197) GN=arnA PE=3 SV=2	ARNA_SHIDS	0	0	17	22.5758	74 kDa
Hypoxia up-regulated protein 1 OS=Danio rerio GN=hyou1 PE=2 SV=1	HYOU1_DANRE	1	1	72	10.5102	110 kDa
Bifunctional polymyxin resistance protein ArnA OS=Shigella sonnei (strain Ss046) GN=arnA PE=3 SV=1	ARNA_SHISS	0	0	19	25.4545	74 kDa
Bifunctional polymyxin resistance protein ArnA OS=Escherichia coli (strain SMS-3-5 / SECEC) GN=arnA PE=3 SV=1	ARNA_ECOSM	0	0	17	23.3333	74 kDa
Bifunctional polymyxin resistance protein ArnA OS=Shigella flexneri serotype 5b (strain 8401) GN=arnA PE=3 SV=1	ARNA_SHIF8	0	0	17	22.8788	74 kDa
Hypoxia up-regulated protein 1 (Fragment) OS=Xenopus laevis GN=hyou1 PE=1 SV=2	HYOU1_XENLA	0	0	55	9.59752	73 kDa

## Sheet: D
Supplementary file 2
Mass spectrometry analysis of Grp170 protein preparation
Sample: D
#Pep (exclusive unique peptide count)1
#Unique (exclusive unique spectrum count)1
#Spec (total spectrum count)1
%Cov (percentage of amino acids identified)1
1as determined by Scaffold
Protein	Accession	#Pep	#Unique	#Spec	%Cov	m.w.
Hypoxia up-regulated protein 1 OS=Homo sapiens GN=HYOU1 PE=1 SV=1	HYOU1_HUMAN	84	153	403	76.5766	111 kDa
Glutamine--fructose-6-phosphate aminotransferase [isomerizing] OS=Escherichia coli O157:H7 GN=glmS PE=3 SV=3	GLMS_ECO57	7	9	9	16.4204	67 kDa
Cationic trypsin OS=Bos taurus PE=1 SV=3	TRY1_BOVIN	10	16	30	39.0244	26 kDa
2-oxoglutarate dehydrogenase E1 component OS=Escherichia coli O157:H7 GN=sucA PE=3 SV=1	ODO1_ECO57	50	86	88	60.8789	105 kDa
Keratin, type II cytoskeletal 1 OS=Homo sapiens GN=KRT1 PE=1 SV=6	K2C1_HUMAN	19	22	27	36.0248	66 kDa
Keratin, type I cytoskeletal 10 OS=Homo sapiens GN=KRT10 PE=1 SV=6	K1C10_HUMAN	16	19	26	41.6096	59 kDa
Keratin, type I cytoskeletal 9 OS=Homo sapiens GN=KRT9 PE=1 SV=3	K1C9_HUMAN	11	12	12	28.7319	62 kDa
NADH-quinone oxidoreductase subunit G OS=Escherichia coli O157:H7 GN=nuoG PE=3 SV=3	NUOG_ECO57	19	24	24	26.9824	100 kDa
Bifunctional polymyxin resistance protein ArnA OS=Escherichia coli (strain K12 / MC4100 / BW2952) GN=arnA PE=3 SV=1	ARNA_ECOBW	0	0	38	45.7576	74 kDa
Keratin, type II cytoskeletal 2 epidermal OS=Homo sapiens GN=KRT2 PE=1 SV=2	K22E_HUMAN	8	9	14	23.6307	65 kDa
DNA gyrase subunit B OS=Escherichia coli O157:H7 GN=gyrB PE=3 SV=2	GYRB_ECO57	16	18	18	25.2488	90 kDa
Translation initiation factor IF-2 OS=Escherichia coli O139:H28 (strain E24377A / ETEC) GN=infB PE=3 SV=1	IF2_ECO24	13	16	19	20.3371	97 kDa
60 kDa chaperonin 1 OS=Escherichia coli O1:K1 / APEC GN=groL1 PE=3 SV=1	CH601_ECOK1	0	0	6	13.1387	57 kDa
T7 RNA polymerase OS=Enterobacteria phage T7 GN=1 PE=1 SV=2	RPOL_BPT7	14	14	15	23.6693	99 kDa
Nuclease SbcCD subunit C OS=Escherichia coli (strain K12) GN=sbcC PE=1 SV=1	SBCC_ECOLI	14	15	15	16.4122	119 kDa
Glutathione S-transferase class-mu 26 kDa isozyme OS=Schistosoma japonicum PE=1 SV=3	GST26_SCHJA	1	1	1	6.42202	26 kDa
Bifunctional polymyxin resistance protein ArnA OS=Escherichia fergusonii (strain ATCC 35469 / DSM 13698 / CDC 0568-73) GN=arnA PE=3 SV=1	ARNA_ESCF3	0	0	16	21.2121	74 kDa
Bifunctional polymyxin resistance protein ArnA OS=Escherichia coli O81 (strain ED1a) GN=arnA PE=3 SV=1	ARNA_ECO81	0	0	31	36.6667	74 kDa
Bifunctional uridylyltransferase/uridylyl-removing enzyme OS=Escherichia coli O139:H28 (strain E24377A / ETEC) GN=glnD PE=3 SV=1	GLND_ECO24	9	11	11	11.3483	102 kDa
Alanine--tRNA ligase OS=Escherichia coli (strain K12 / DH10B) GN=alaS PE=3 SV=1	SYA_ECODH	11	11	11	21.8037	96 kDa
Methionine synthase OS=Escherichia coli (strain K12) GN=metH PE=1 SV=5	METH_ECOLI	6	6	6	7.41646	136 kDa
FKBP-type peptidyl-prolyl cis-trans isomerase SlyD OS=Escherichia coli O157:H7 GN=slyD PE=3 SV=1	SLYD_ECO57	1	1	1	5.61224	21 kDa
Uncharacterized protein YdiJ OS=Escherichia coli (strain K12) GN=ydiJ PE=3 SV=1	YDIJ_ECOLI	7	7	7	8.9391	113 kDa
Hypoxia up-regulated protein 1 OS=Rattus norvegicus GN=Hyou1 PE=1 SV=1	HYOU1_RAT	1	1	154	28.028	111 kDa
Keratin, type I cytoskeletal 13 OS=Homo sapiens GN=KRT13 PE=1 SV=4	K1C13_HUMAN	5	7	13	17.6856	50 kDa
DNA gyrase subunit A OS=Escherichia coli (strain K12) GN=gyrA PE=1 SV=1	GYRA_ECOLI	7	7	7	10.0571	97 kDa
Probable pyruvate-flavodoxin oxidoreductase OS=Escherichia coli (strain K12) GN=ydbK PE=3 SV=2	NIFJ_ECOLI	6	6	6	7.15503	129 kDa
Keratin, type I cytoskeletal 14 OS=Homo sapiens GN=KRT14 PE=1 SV=4	K1C14_HUMAN	5	5	8	19.7034	52 kDa
Bifunctional polymyxin resistance protein ArnA OS=Salmonella heidelberg (strain SL476) GN=arnA PE=3 SV=1	ARNA_SALHS	0	0	8	10.4545	73 kDa
60 kDa chaperonin OS=Cronobacter sakazakii (strain ATCC BAA-894) GN=groL PE=3 SV=1	CH60_CROS8	0	0	5	10.0548	57 kDa
Keratin, type II cytoskeletal 4 OS=Homo sapiens GN=KRT4 PE=1 SV=4	K2C4_HUMAN	5	5	6	13.4831	57 kDa
Putative bifunctional polymyxin resistance protein ArnA OS=Shigella boydii serotype 18 (strain CDC 3083-94 / BS512) GN=arnA PE=5 SV=1	ARNA_SHIB3	0	0	29	44.1065	59 kDa
Trypsin-1 OS=Homo sapiens GN=PRSS1 PE=1 SV=1	TRY1_HUMAN	1	1	1	4.04858	27 kDa
Translation initiation factor IF-2 OS=Shewanella loihica (strain ATCC BAA-1088 / PV-4) GN=infB PE=3 SV=1	IF2_SHELP	0	0	2	2.71186	95 kDa
DNA polymerase III subunit alpha OS=Escherichia coli O157:H7 GN=dnaE PE=3 SV=1	DPO3A_ECO57	1	1	1	0.948276	130 kDa
Bifunctional polymyxin resistance protein ArnA OS=Escherichia coli O127:H6 (strain E2348/69 / EPEC) GN=arnA PE=3 SV=1	ARNA_ECO27	0	0	34	40.4545	74 kDa
Bifunctional polymyxin resistance protein ArnA OS=Escherichia coli O17:K52:H18 (strain UMN026 / ExPEC) GN=arnA PE=3 SV=1	ARNA_ECOLU	0	0	37	44.2424	74 kDa
Bifunctional polymyxin resistance protein ArnA OS=Shigella dysenteriae serotype 1 (strain Sd197) GN=arnA PE=3 SV=2	ARNA_SHIDS	0	0	33	39.2424	74 kDa
Small rubber particle protein OS=Hevea brasiliensis GN=SRPP PE=1 SV=1	SRPP_HEVBR	1	1	1	7.35294	22 kDa
Adenylate cyclase OS=Escherichia coli O157:H7 GN=cyaA PE=3 SV=1	CYAA_ECO57	3	3	3	4.36321	98 kDa
Aldehyde-alcohol dehydrogenase OS=Escherichia coli O157:H7 GN=adhE PE=3 SV=2	ADHE_ECO57	3	3	3	4.82604	96 kDa
60 kDa chaperonin OS=Escherichia fergusonii (strain ATCC 35469 / DSM 13698 / CDC 0568-73) GN=groL PE=3 SV=1	CH60_ESCF3	0	0	5	11.1314	57 kDa
60 kDa chaperonin OS=Edwardsiella ictaluri (strain 93-146) GN=groL PE=3 SV=1	CH60_EDWI9	0	0	4	8.04388	57 kDa
Bifunctional polymyxin resistance protein ArnA OS=Serratia proteamaculans (strain 568) GN=arnA PE=3 SV=1	ARNA_SERP5	0	0	5	7.27273	74 kDa
Hypoxia up-regulated protein 1 OS=Danio rerio GN=hyou1 PE=2 SV=1	HYOU1_DANRE	0	0	51	8.67347	110 kDa
Bifunctional polymyxin resistance protein ArnA OS=Erwinia tasmaniensis (strain DSM 17950 / CIP 109463 / Et1/99) GN=arnA PE=3 SV=1	ARNA_ERWT9	0	0	8	11.3636	74 kDa
Aconitate hydratase B OS=Escherichia coli (strain K12) GN=acnB PE=1 SV=3	ACNB_ECOLI	2	2	2	3.00578	94 kDa
Formate dehydrogenase-O major subunit OS=Escherichia coli (strain K12) GN=fdoG PE=1 SV=5	FDOG_ECOLI	2	2	2	2.3622	113 kDa
Hypoxia up-regulated protein 1 OS=Cricetulus griseus GN=HYOU1 PE=2 SV=1	HYOU1_CRIGR	0	0	177	32.032	111 kDa
Bifunctional polymyxin resistance protein ArnA OS=Shigella sonnei (strain Ss046) GN=arnA PE=3 SV=1	ARNA_SHISS	0	0	35	42.1212	74 kDa
Bifunctional polymyxin resistance protein ArnA OS=Escherichia coli (strain SMS-3-5 / SECEC) GN=arnA PE=3 SV=1	ARNA_ECOSM	0	0	33	38.4848	74 kDa
Bifunctional polymyxin resistance protein ArnA OS=Shigella flexneri serotype 5b (strain 8401) GN=arnA PE=3 SV=1	ARNA_SHIF8	0	0	33	39.2424	74 kDa
60 kDa chaperonin (Fragment) OS=Lelliottia amnigena GN=groL PE=3 SV=1	CH60_LELAM	0	0	4	9.09091	57 kDa
60 kDa chaperonin (Fragment) OS=Erwinia aphidicola GN=groL PE=3 SV=1	CH60_ERWAP	0	0	5	10.1852	57 kDa
Hypoxia up-regulated protein 1 (Fragment) OS=Xenopus laevis GN=hyou1 PE=1 SV=2	HYOU1_XENLA	0	0	37	9.59752	73 kDa
Keratin, type II cytoskeletal 6B OS=Homo sapiens GN=KRT6B PE=1 SV=5	K2C6B_HUMAN	1	1	6	10.461	60 kDa
Elongation factor G OS=Citrobacter koseri (strain ATCC BAA-895 / CDC 4225-83 / SGSC4696) GN=fusA PE=3 SV=1	EFG_CITK8	1	1	2	4.40341	77 kDa
Elongation factor G OS=Acinetobacter baylyi (strain ATCC 33305 / BD413 / ADP1) GN=fusA PE=3 SV=1	EFG_ACIAD	1	1	2	3.51124	79 kDa
Translation initiation factor IF-2 OS=Coxiella burnetii (strain CbuK_Q154) GN=infB PE=3 SV=1	IF2_COXB1	1	1	2	3.61146	88 kDa
Translation initiation factor IF-2 OS=Desulfococcus oleovorans (strain DSM 6200 / Hxd3) GN=infB PE=3 SV=1	IF2_DESOH	1	1	2	3.73303	96 kDa
Elongation factor G OS=Aeromonas salmonicida (strain A449) GN=fusA PE=3 SV=2	EFG_AERS4	0	0	2	3.70899	77 kDa

## Sheet: 1
Supplementary file 2
Mass spectrometry analysis of Grp170 protein preparation
Sample: 1
#Pep (exclusive unique peptide count)1
#Unique (exclusive unique spectrum count)1
#Spec (total spectrum count)1
%Cov (percentage of amino acids identified)1
1as determined by Scaffold
Protein	Accession	#Pep	#Unique	#Spec	%Cov	m.w.
Hypoxia up-regulated protein 1 OS=Homo sapiens GN=HYOU1 PE=1 SV=1	HYOU1_HUMAN	38	56	89	61.1612	111 kDa
Glutamine--fructose-6-phosphate aminotransferase [isomerizing] OS=Escherichia coli O157:H7 GN=glmS PE=3 SV=3	GLMS_ECO57	25	42	47	56.8145	67 kDa
Cationic trypsin OS=Bos taurus PE=1 SV=3	TRY1_BOVIN	8	16	24	28.4553	26 kDa
Keratin, type II cytoskeletal 1 OS=Homo sapiens GN=KRT1 PE=1 SV=6	K2C1_HUMAN	10	11	14	26.087	66 kDa
Keratin, type I cytoskeletal 10 OS=Homo sapiens GN=KRT10 PE=1 SV=6	K1C10_HUMAN	6	7	9	17.2945	59 kDa
Keratin, type I cytoskeletal 9 OS=Homo sapiens GN=KRT9 PE=1 SV=3	K1C9_HUMAN	4	4	4	11.7175	62 kDa
Bifunctional polymyxin resistance protein ArnA OS=Escherichia coli (strain K12 / MC4100 / BW2952) GN=arnA PE=3 SV=1	ARNA_ECOBW	5	11	479	92.5758	74 kDa
Keratin, type II cytoskeletal 2 epidermal OS=Homo sapiens GN=KRT2 PE=1 SV=2	K22E_HUMAN	5	6	9	16.5884	65 kDa
60 kDa chaperonin 1 OS=Escherichia coli O1:K1 / APEC GN=groL1 PE=3 SV=1	CH601_ECOK1	1	1	23	43.9781	57 kDa
Protein AegA OS=Escherichia coli (strain K12) GN=aegA PE=3 SV=2	AEGA_ECOLI	10	12	12	19.2716	72 kDa
Glutathione S-transferase class-mu 26 kDa isozyme OS=Schistosoma japonicum PE=1 SV=3	GST26_SCHJA	3	4	4	22.0183	26 kDa
Bifunctional polymyxin resistance protein ArnA OS=Escherichia fergusonii (strain ATCC 35469 / DSM 13698 / CDC 0568-73) GN=arnA PE=3 SV=1	ARNA_ESCF3	3	8	159	30.6061	74 kDa
Bifunctional polymyxin resistance protein ArnA OS=Escherichia coli O81 (strain ED1a) GN=arnA PE=3 SV=1	ARNA_ECO81	1	2	390	76.0606	74 kDa
30S ribosomal protein S1 OS=Escherichia coli O157:H7 GN=rpsA PE=3 SV=1	RS1_ECO57	7	9	9	14.9013	61 kDa
60 kDa chaperonin OS=Marinomonas sp. (strain MWYL1) GN=groL PE=3 SV=1	CH60_MARMS	1	1	3	6.58135	57 kDa
Chaperone protein DnaK OS=Escherichia coli O139:H28 (strain E24377A / ETEC) GN=dnaK PE=3 SV=1	DNAK_ECO24	9	10	10	18.8088	69 kDa
Hypoxia up-regulated protein 1 OS=Rattus norvegicus GN=Hyou1 PE=1 SV=1	HYOU1_RAT	0	0	32	23.8238	111 kDa
Chaperone protein HtpG OS=Escherichia coli O139:H28 (strain E24377A / ETEC) GN=htpG PE=3 SV=1	HTPG_ECO24	4	4	4	7.53205	71 kDa
Succinate dehydrogenase flavoprotein subunit OS=Escherichia coli O157:H7 GN=sdhA PE=3 SV=1	SDHA_ECO57	3	3	3	5.44218	64 kDa
60 kDa chaperonin OS=Actinobacillus pleuropneumoniae serotype 7 (strain AP76) GN=groL PE=3 SV=1	CH60_ACTP7	0	0	6	8.95795	58 kDa
Keratin, type I cytoskeletal 14 OS=Homo sapiens GN=KRT14 PE=1 SV=4	K1C14_HUMAN	0	0	2	3.81356	52 kDa
Uncharacterized protease YdcP OS=Escherichia coli (strain K12) GN=ydcP PE=1 SV=2	YDCP_ECOLI	5	5	5	9.03522	73 kDa
Bifunctional polymyxin resistance protein ArnA OS=Salmonella heidelberg (strain SL476) GN=arnA PE=3 SV=1	ARNA_SALHS	2	2	67	15	73 kDa
60 kDa chaperonin OS=Cronobacter sakazakii (strain ATCC BAA-894) GN=groL PE=3 SV=1	CH60_CROS8	0	0	17	30.3474	57 kDa
Threonine--tRNA ligase OS=Escherichia coli O139:H28 (strain E24377A / ETEC) GN=thrS PE=3 SV=1	SYT_ECO24	3	3	3	5.14019	74 kDa
Putative bifunctional polymyxin resistance protein ArnA OS=Shigella boydii serotype 18 (strain CDC 3083-94 / BS512) GN=arnA PE=5 SV=1	ARNA_SHIB3	2	3	335	86.1217	59 kDa
60 kDa chaperonin OS=Blochmannia floridanus GN=groL PE=3 SV=1	CH60_BLOFL	1	1	10	17.1846	58 kDa
Bifunctional polymyxin resistance protein ArnA OS=Escherichia coli O127:H6 (strain E2348/69 / EPEC) GN=arnA PE=3 SV=1	ARNA_ECO27	1	1	408	80.7576	74 kDa
Bifunctional polymyxin resistance protein ArnA OS=Escherichia coli O17:K52:H18 (strain UMN026 / ExPEC) GN=arnA PE=3 SV=1	ARNA_ECOLU	1	1	406	80.303	74 kDa
Bifunctional polymyxin resistance protein ArnA OS=Shigella dysenteriae serotype 1 (strain Sd197) GN=arnA PE=3 SV=2	ARNA_SHIDS	1	2	396	83.0303	74 kDa
60 kDa chaperonin OS=Escherichia fergusonii (strain ATCC 35469 / DSM 13698 / CDC 0568-73) GN=groL PE=3 SV=1	CH60_ESCF3	0	0	21	36.8613	57 kDa
60 kDa chaperonin OS=Edwardsiella ictaluri (strain 93-146) GN=groL PE=3 SV=1	CH60_EDWI9	0	0	15	25.0457	57 kDa
60 kDa chaperonin OS=Tolumonas auensis (strain DSM 9187 / TA4) GN=groL PE=3 SV=1	CH60_TOLAT	0	0	6	8.80734	57 kDa
60 kDa chaperonin OS=Vibrio campbellii (strain ATCC BAA-1116 / BB120) GN=groL PE=3 SV=1	CH60_VIBCB	0	0	7	10.5839	58 kDa
60 kDa chaperonin OS=Pectobacterium carotovorum subsp. carotovorum (strain PC1) GN=groL PE=3 SV=1	CH60_PECCP	0	0	13	24.0876	57 kDa
Bifunctional polymyxin resistance protein ArnA OS=Serratia proteamaculans (strain 568) GN=arnA PE=3 SV=1	ARNA_SERP5	2	2	57	16.8182	74 kDa
Bifunctional polymyxin resistance protein ArnA OS=Erwinia tasmaniensis (strain DSM 17950 / CIP 109463 / Et1/99) GN=arnA PE=3 SV=1	ARNA_ERWT9	1	1	75	16.0606	74 kDa
Bifunctional polymyxin resistance protein ArnA OS=Shigella sonnei (strain Ss046) GN=arnA PE=3 SV=1	ARNA_SHISS	1	1	392	75.303	74 kDa
Bifunctional polymyxin resistance protein ArnA OS=Escherichia coli (strain SMS-3-5 / SECEC) GN=arnA PE=3 SV=1	ARNA_ECOSM	1	1	357	75.9091	74 kDa
Bifunctional polymyxin resistance protein ArnA OS=Shigella flexneri serotype 5b (strain 8401) GN=arnA PE=3 SV=1	ARNA_SHIF8	0	0	377	73.9394	74 kDa
60 kDa chaperonin (Fragment) OS=Lelliottia amnigena GN=groL PE=3 SV=1	CH60_LELAM	0	0	16	31.3544	57 kDa
60 kDa chaperonin (Fragment) OS=Erwinia aphidicola GN=groL PE=3 SV=1	CH60_ERWAP	0	0	13	23.5185	57 kDa
60 kDa chaperonin OS=Vibrio fischeri (strain ATCC 700601 / ES114) GN=groL PE=3 SV=1	CH60_VIBF1	0	0	7	10.5839	57 kDa
60 kDa chaperonin OS=Enterobacter aerogenes (strain ATCC 13048 / DSM 30053 / JCM 1235 / KCTC 2190 / NBRC 13534 / NCIMB 10102 / NCTC 10006) GN=groL PE=3 SV=2	CH60_ENTAK	0	0	15	27.1898	57 kDa
60 kDa chaperonin OS=Aggregatibacter actinomycetemcomitans GN=groL PE=1 SV=3	CH60_AGGAC	0	0	9	12.6143	57 kDa
60 kDa chaperonin OS=Photorhabdus luminescens subsp. laumondii (strain DSM 15139 / CIP 105565 / TT01) GN=groL PE=3 SV=1	CH60_PHOLL	0	0	9	12.9562	57 kDa
60 kDa chaperonin OS=Pseudomonas aeruginosa (strain PA7) GN=groL PE=3 SV=1	CH60_PSEA7	0	0	7	9.5064	57 kDa
Bifunctional polymyxin resistance protein ArnA OS=Sodalis glossinidius (strain morsitans) GN=arnA PE=3 SV=1	ARNA_SODGM	0	0	56	13.9394	74 kDa
Bifunctional polymyxin resistance protein ArnA OS=Shewanella sediminis (strain HAW-EB3) GN=arnA PE=3 SV=1	ARNA_SHESH	0	0	2	2.87879	74 kDa

## Sheet: 2
Supplementary file 2
Mass spectrometry analysis of Grp170 protein preparation
Sample: 2
#Pep (exclusive unique peptide count)1
#Unique (exclusive unique spectrum count)1
#Spec (total spectrum count)1
%Cov (percentage of amino acids identified)1
1as determined by Scaffold
Protein	Accession	#Pep	#Unique	#Spec	%Cov	m.w.
Hypoxia up-regulated protein 1 OS=Homo sapiens GN=HYOU1 PE=1 SV=1	HYOU1_HUMAN	45	78	159	62.4625	111 kDa
Glutamine--fructose-6-phosphate aminotransferase [isomerizing] OS=Escherichia coli O157:H7 GN=glmS PE=3 SV=3	GLMS_ECO57	64	125	236	77.5041	67 kDa
Cationic trypsin OS=Bos taurus PE=1 SV=3	TRY1_BOVIN	12	20	30	43.0894	26 kDa
Keratin, type II cytoskeletal 1 OS=Homo sapiens GN=KRT1 PE=1 SV=6	K2C1_HUMAN	5	5	6	10.559	66 kDa
DNA repair protein RecN OS=Escherichia coli (strain K12) GN=recN PE=1 SV=2	RECN_ECOLI	17	27	27	38.3364	61 kDa
Keratin, type I cytoskeletal 10 OS=Homo sapiens GN=KRT10 PE=1 SV=6	K1C10_HUMAN	4	5	6	11.3014	59 kDa
Bifunctional polymyxin resistance protein ArnA OS=Escherichia coli (strain K12 / MC4100 / BW2952) GN=arnA PE=3 SV=1	ARNA_ECOBW	0	0	49	56.6667	74 kDa
Keratin, type II cytoskeletal 2 epidermal OS=Homo sapiens GN=KRT2 PE=1 SV=2	K22E_HUMAN	1	1	2	4.06886	65 kDa
60 kDa chaperonin 1 OS=Escherichia coli O1:K1 / APEC GN=groL1 PE=3 SV=1	CH601_ECOK1	3	4	45	57.6642	57 kDa
Ribonuclease E OS=Escherichia coli (strain K12) GN=rne PE=1 SV=6	RNE_ECOLI	2	2	2	2.45052	118 kDa
Protein AegA OS=Escherichia coli (strain K12) GN=aegA PE=3 SV=2	AEGA_ECOLI	0	0	0	0	72 kDa
Aspartate--tRNA ligase OS=Escherichia coli O139:H28 (strain E24377A / ETEC) GN=aspS PE=3 SV=1	SYD_ECO24	11	11	11	21.3559	66 kDa
Glutathione S-transferase class-mu 26 kDa isozyme OS=Schistosoma japonicum PE=1 SV=3	GST26_SCHJA	2	3	3	12.3853	26 kDa
Bifunctional polymyxin resistance protein ArnA OS=Escherichia fergusonii (strain ATCC 35469 / DSM 13698 / CDC 0568-73) GN=arnA PE=3 SV=1	ARNA_ESCF3	1	2	23	23.6364	74 kDa
Bifunctional polymyxin resistance protein ArnA OS=Escherichia coli O81 (strain ED1a) GN=arnA PE=3 SV=1	ARNA_ECO81	0	0	40	47.5758	74 kDa
60 kDa chaperonin OS=Marinomonas sp. (strain MWYL1) GN=groL PE=3 SV=1	CH60_MARMS	1	3	4	4.93601	57 kDa
FKBP-type peptidyl-prolyl cis-trans isomerase SlyD OS=Escherichia coli O157:H7 GN=slyD PE=3 SV=1	SLYD_ECO57	1	1	1	7.14286	21 kDa
ATP-dependent RNA helicase DeaD OS=Escherichia coli O157:H7 GN=deaD PE=3 SV=3	DEAD_ECO57	8	9	12	20.9857	71 kDa
DNA mismatch repair protein MutL OS=Escherichia coli O8 (strain IAI1) GN=mutL PE=3 SV=1	MUTL_ECO8A	8	8	10	21.7886	68 kDa
Hypoxia up-regulated protein 1 OS=Rattus norvegicus GN=Hyou1 PE=1 SV=1	HYOU1_RAT	0	0	68	24.9249	111 kDa
Chaperone protein HtpG OS=Escherichia coli O139:H28 (strain E24377A / ETEC) GN=htpG PE=3 SV=1	HTPG_ECO24	1	1	1	2.24359	71 kDa
Peptidyl-prolyl cis-trans isomerase D OS=Escherichia coli O6:H1 (strain CFT073 / ATCC 700928 / UPEC) GN=ppiD PE=3 SV=1	PPID_ECOL6	6	6	6	10.1124	68 kDa
Succinate dehydrogenase flavoprotein subunit OS=Escherichia coli O157:H7 GN=sdhA PE=3 SV=1	SDHA_ECO57	3	3	3	5.10204	64 kDa
60 kDa chaperonin OS=Actinobacillus pleuropneumoniae serotype 7 (strain AP76) GN=groL PE=3 SV=1	CH60_ACTP7	0	0	7	7.1298	58 kDa
Bifunctional polymyxin resistance protein ArnA OS=Salmonella heidelberg (strain SL476) GN=arnA PE=3 SV=1	ARNA_SALHS	1	1	10	13.1818	73 kDa
60 kDa chaperonin OS=Cronobacter sakazakii (strain ATCC BAA-894) GN=groL PE=3 SV=1	CH60_CROS8	0	0	29	32.7239	57 kDa
NADH-quinone oxidoreductase subunit C/D OS=Escherichia coli O139:H28 (strain E24377A / ETEC) GN=nuoC PE=3 SV=1	NUOCD_ECO24	5	5	5	9.5	69 kDa
Putative bifunctional polymyxin resistance protein ArnA OS=Shigella boydii serotype 18 (strain CDC 3083-94 / BS512) GN=arnA PE=5 SV=1	ARNA_SHIB3	0	0	36	54.943	59 kDa
Trypsin-1 OS=Homo sapiens GN=PRSS1 PE=1 SV=1	TRY1_HUMAN	1	1	1	4.04858	27 kDa
60 kDa chaperonin OS=Blochmannia floridanus GN=groL PE=3 SV=1	CH60_BLOFL	1	1	16	19.1956	58 kDa
Translation initiation factor IF-2 OS=Shewanella loihica (strain ATCC BAA-1088 / PV-4) GN=infB PE=3 SV=1	IF2_SHELP	1	1	1	1.69492	95 kDa
L-aspartate oxidase OS=Escherichia coli O157:H7 GN=nadB PE=3 SV=1	NADB_ECO57	2	2	2	3.7037	60 kDa
Bifunctional polymyxin resistance protein ArnA OS=Escherichia coli O127:H6 (strain E2348/69 / EPEC) GN=arnA PE=3 SV=1	ARNA_ECO27	0	0	43	51.3636	74 kDa
Bifunctional polymyxin resistance protein ArnA OS=Escherichia coli O17:K52:H18 (strain UMN026 / ExPEC) GN=arnA PE=3 SV=1	ARNA_ECOLU	0	0	47	51.8182	74 kDa
Bifunctional polymyxin resistance protein ArnA OS=Shigella dysenteriae serotype 1 (strain Sd197) GN=arnA PE=3 SV=2	ARNA_SHIDS	0	0	44	50.1515	74 kDa
Small rubber particle protein OS=Hevea brasiliensis GN=SRPP PE=1 SV=1	SRPP_HEVBR	2	2	2	13.2353	22 kDa
Selenocysteine-specific elongation factor OS=Escherichia coli (strain K12) GN=selB PE=1 SV=3	SELB_ECOLI	2	2	2	4.56026	69 kDa
RecBCD enzyme subunit RecD OS=Escherichia coli (strain K12) GN=recD PE=1 SV=2	RECD_ECOLI	2	2	2	4.60526	67 kDa
60 kDa chaperonin OS=Escherichia fergusonii (strain ATCC 35469 / DSM 13698 / CDC 0568-73) GN=groL PE=3 SV=1	CH60_ESCF3	0	0	40	49.0876	57 kDa
60 kDa chaperonin OS=Edwardsiella ictaluri (strain 93-146) GN=groL PE=3 SV=1	CH60_EDWI9	0	0	23	24.6801	57 kDa
60 kDa chaperonin OS=Tolumonas auensis (strain DSM 9187 / TA4) GN=groL PE=3 SV=1	CH60_TOLAT	0	0	10	10.0917	57 kDa
60 kDa chaperonin OS=Vibrio campbellii (strain ATCC BAA-1116 / BB120) GN=groL PE=3 SV=1	CH60_VIBCB	0	0	12	16.7883	58 kDa
60 kDa chaperonin OS=Pectobacterium carotovorum subsp. carotovorum (strain PC1) GN=groL PE=3 SV=1	CH60_PECCP	0	0	20	25.365	57 kDa
Bifunctional polymyxin resistance protein ArnA OS=Serratia proteamaculans (strain 568) GN=arnA PE=3 SV=1	ARNA_SERP5	0	0	5	8.48485	74 kDa
60 kDa chaperonin OS=Baumannia cicadellinicola subsp. Homalodisca coagulata GN=groL PE=3 SV=1	CH60_BAUCH	0	0	10	12.4542	58 kDa
Bifunctional polymyxin resistance protein ArnA OS=Erwinia tasmaniensis (strain DSM 17950 / CIP 109463 / Et1/99) GN=arnA PE=3 SV=1	ARNA_ERWT9	0	0	10	11.3636	74 kDa
60 kDa chaperonin OS=Pseudomonas fluorescens (strain Pf-5 / ATCC BAA-477) GN=groL PE=3 SV=1	CH60_PSEF5	0	0	9	9.68921	57 kDa
Rubber elongation factor protein OS=Hevea brasiliensis PE=1 SV=2	REF_HEVBR	2	2	2	15.942	15 kDa
Bifunctional polymyxin resistance protein ArnA OS=Shigella sonnei (strain Ss046) GN=arnA PE=3 SV=1	ARNA_SHISS	0	0	45	49.697	74 kDa
Bifunctional polymyxin resistance protein ArnA OS=Escherichia coli (strain SMS-3-5 / SECEC) GN=arnA PE=3 SV=1	ARNA_ECOSM	0	0	41	46.0606	74 kDa
Bifunctional polymyxin resistance protein ArnA OS=Shigella flexneri serotype 5b (strain 8401) GN=arnA PE=3 SV=1	ARNA_SHIF8	0	0	43	48.9394	74 kDa
60 kDa chaperonin (Fragment) OS=Lelliottia amnigena GN=groL PE=3 SV=1	CH60_LELAM	0	0	27	35.8071	57 kDa
60 kDa chaperonin (Fragment) OS=Erwinia aphidicola GN=groL PE=3 SV=1	CH60_ERWAP	0	0	24	25.9259	57 kDa
60 kDa chaperonin OS=Vibrio fischeri (strain ATCC 700601 / ES114) GN=groL PE=3 SV=1	CH60_VIBF1	0	0	12	16.7883	57 kDa
60 kDa chaperonin OS=Enterobacter aerogenes (strain ATCC 13048 / DSM 30053 / JCM 1235 / KCTC 2190 / NBRC 13534 / NCIMB 10102 / NCTC 10006) GN=groL PE=3 SV=2	CH60_ENTAK	0	0	25	29.3796	57 kDa
60 kDa chaperonin OS=Aggregatibacter actinomycetemcomitans GN=groL PE=1 SV=3	CH60_AGGAC	0	0	16	14.2596	57 kDa
60 kDa chaperonin OS=Photorhabdus luminescens subsp. laumondii (strain DSM 15139 / CIP 105565 / TT01) GN=groL PE=3 SV=1	CH60_PHOLL	0	0	12	11.4963	57 kDa
60 kDa chaperonin OS=Pseudomonas aeruginosa (strain PA7) GN=groL PE=3 SV=1	CH60_PSEA7	0	0	13	12.9799	57 kDa
60 kDa chaperonin OS=Buchnera aphidicola subsp. Tetraneura caerulescens GN=groL PE=3 SV=1	CH60_BUCTC	0	0	12	11.3346	58 kDa
60 kDa chaperonin OS=Actinobacillus succinogenes (strain ATCC 55618 / 130Z) GN=groL PE=3 SV=1	CH60_ACTSZ	0	0	11	12.6143	57 kDa
60 kDa chaperonin OS=Variovorax paradoxus (strain S110) GN=groL PE=3 SV=1	CH60_VARPS	0	0	6	7.27273	57 kDa
60 kDa chaperonin OS=Buchnera aphidicola subsp. Tuberolachnus salignus GN=groL PE=3 SV=1	CH60_BUCTT	0	0	8	11.3924	58 kDa
Glutamine--fructose-6-phosphate aminotransferase [isomerizing] OS=Yersinia pestis GN=glmS PE=3 SV=3	GLMS_YERPE	1	1	35	21.0181	67 kDa
Glutamine--fructose-6-phosphate aminotransferase [isomerizing] OS=Photobacterium profundum (strain SS9) GN=glmS PE=3 SV=3	GLMS_PHOPR	1	1	23	7.70492	67 kDa
Glutamine--fructose-6-phosphate aminotransferase [isomerizing] OS=Shewanella oneidensis (strain MR-1) GN=glmS PE=3 SV=3	GLMS_SHEON	1	1	7	8.70279	67 kDa
DNA mismatch repair protein MutL OS=Citrobacter koseri (strain ATCC BAA-895 / CDC 4225-83 / SGSC4696) GN=mutL PE=3 SV=1	MUTL_CITK8	0	0	2	2.26171	68 kDa
60 kDa chaperonin OS=Rhodothermus marinus GN=groL PE=3 SV=1	CH60_RHOMR	0	0	3	2.03704	58 kDa
Glutamine--fructose-6-phosphate aminotransferase [isomerizing] OS=Vibrio cholerae serotype O1 (strain ATCC 39315 / El Tor Inaba N16961) GN=glmS PE=3 SV=3	GLMS_VIBCH	0	0	22	6.22951	67 kDa
Glutamine--fructose-6-phosphate aminotransferase [isomerizing] OS=Pectobacterium atrosepticum (strain SCRI 1043 / ATCC BAA-672) GN=glmS PE=3 SV=3	GLMS_PECAS	0	0	34	17.377	67 kDa

## Sheet: 3
Supplementary file 2
Mass spectrometry analysis of Grp170 protein preparation
Sample: 3
#Pep (exclusive unique peptide count)1
#Unique (exclusive unique spectrum count)1
#Spec (total spectrum count)1
%Cov (percentage of amino acids identified)1
1as determined by Scaffold
Protein	Accession	#Pep	#Unique	#Spec	%Cov	m.w.
Hypoxia up-regulated protein 1 OS=Homo sapiens GN=HYOU1 PE=1 SV=1	HYOU1_HUMAN	39	59	112	59.5596	111 kDa
Glutamine--fructose-6-phosphate aminotransferase [isomerizing] OS=Escherichia coli O157:H7 GN=glmS PE=3 SV=3	GLMS_ECO57	33	55	65	59.4417	67 kDa
Cationic trypsin OS=Bos taurus PE=1 SV=3	TRY1_BOVIN	19	33	42	68.2927	26 kDa
Keratin, type II cytoskeletal 1 OS=Homo sapiens GN=KRT1 PE=1 SV=6	K2C1_HUMAN	17	22	26	32.4534	66 kDa
DNA repair protein RecN OS=Escherichia coli (strain K12) GN=recN PE=1 SV=2	RECN_ECOLI	17	23	25	37.2514	61 kDa
Keratin, type I cytoskeletal 10 OS=Homo sapiens GN=KRT10 PE=1 SV=6	K1C10_HUMAN	11	12	13	27.5685	59 kDa
Keratin, type I cytoskeletal 9 OS=Homo sapiens GN=KRT9 PE=1 SV=3	K1C9_HUMAN	8	9	9	21.6693	62 kDa
Bifunctional polymyxin resistance protein ArnA OS=Escherichia coli (strain K12 / MC4100 / BW2952) GN=arnA PE=3 SV=1	ARNA_ECOBW	0	0	20	28.9394	74 kDa
Keratin, type II cytoskeletal 2 epidermal OS=Homo sapiens GN=KRT2 PE=1 SV=2	K22E_HUMAN	4	4	7	13.615	65 kDa
60 kDa chaperonin 1 OS=Escherichia coli O1:K1 / APEC GN=groL1 PE=3 SV=1	CH601_ECOK1	4	9	260	87.2263	57 kDa
Ribonuclease E OS=Escherichia coli (strain K12) GN=rne PE=1 SV=6	RNE_ECOLI	11	12	12	13.6664	118 kDa
Glutathione S-transferase class-mu 26 kDa isozyme OS=Schistosoma japonicum PE=1 SV=3	GST26_SCHJA	1	1	1	6.42202	26 kDa
Bifunctional polymyxin resistance protein ArnA OS=Escherichia fergusonii (strain ATCC 35469 / DSM 13698 / CDC 0568-73) GN=arnA PE=3 SV=1	ARNA_ESCF3	0	0	10	15.4545	74 kDa
Bifunctional polymyxin resistance protein ArnA OS=Escherichia coli O81 (strain ED1a) GN=arnA PE=3 SV=1	ARNA_ECO81	0	0	18	26.2121	74 kDa
60 kDa chaperonin OS=Marinomonas sp. (strain MWYL1) GN=groL PE=3 SV=1	CH60_MARMS	1	3	28	8.40951	57 kDa
FKBP-type peptidyl-prolyl cis-trans isomerase SlyD OS=Escherichia coli O157:H7 GN=slyD PE=3 SV=1	SLYD_ECO57	1	1	1	7.14286	21 kDa
Uncharacterized protein YbjD OS=Escherichia coli (strain K12) GN=ybjD PE=3 SV=1	YBJD_ECOLI	7	8	8	18.4783	64 kDa
Fumarate hydratase class I, aerobic OS=Escherichia coli O157:H7 GN=fumA PE=3 SV=3	FUMA_ECO57	7	7	7	17.7007	60 kDa
Hypoxia up-regulated protein 1 OS=Rattus norvegicus GN=Hyou1 PE=1 SV=1	HYOU1_RAT	0	0	47	25.1251	111 kDa
60 kDa chaperonin OS=Actinobacillus pleuropneumoniae serotype 7 (strain AP76) GN=groL PE=3 SV=1	CH60_ACTP7	2	2	65	27.7879	58 kDa
Keratin, type I cytoskeletal 14 OS=Homo sapiens GN=KRT14 PE=1 SV=4	K1C14_HUMAN	0	0	1	1.90678	52 kDa
Pyruvate kinase I OS=Escherichia coli O157:H7 GN=pykF PE=3 SV=1	KPYK1_ECO57	4	4	4	13.617	51 kDa
Bifunctional polymyxin resistance protein ArnA OS=Salmonella heidelberg (strain SL476) GN=arnA PE=3 SV=1	ARNA_SALHS	0	0	4	8.33333	73 kDa
60 kDa chaperonin OS=Cronobacter sakazakii (strain ATCC BAA-894) GN=groL PE=3 SV=1	CH60_CROS8	1	1	165	66.5448	57 kDa
60 kDa chaperonin OS=Amoebophilus asiaticus (strain 5a2) GN=groL PE=3 SV=1	CH60_AMOA5	1	1	9	6.98529	58 kDa
50S ribosomal protein L2 OS=Escherichia coli O139:H28 (strain E24377A / ETEC) GN=rplB PE=3 SV=1	RL2_ECO24	2	3	3	13.1868	30 kDa
Putative bifunctional polymyxin resistance protein ArnA OS=Shigella boydii serotype 18 (strain CDC 3083-94 / BS512) GN=arnA PE=5 SV=1	ARNA_SHIB3	0	0	16	29.6578	59 kDa
Trypsin-1 OS=Homo sapiens GN=PRSS1 PE=1 SV=1	TRY1_HUMAN	1	1	2	7.28745	27 kDa
60 kDa chaperonin OS=Blochmannia floridanus GN=groL PE=3 SV=1	CH60_BLOFL	1	1	112	27.2395	58 kDa
Translation initiation factor IF-2 OS=Shewanella loihica (strain ATCC BAA-1088 / PV-4) GN=infB PE=3 SV=1	IF2_SHELP	0	0	0	0	95 kDa
L-aspartate oxidase OS=Escherichia coli O157:H7 GN=nadB PE=3 SV=1	NADB_ECO57	1	1	1	1.66667	60 kDa
GMP synthase [glutamine-hydrolyzing] OS=Escherichia coli O139:H28 (strain E24377A / ETEC) GN=guaA PE=3 SV=1	GUAA_ECO24	4	4	4	12	59 kDa
Alkyl hydroperoxide reductase subunit F OS=Escherichia coli (strain K12) GN=ahpF PE=1 SV=2	AHPF_ECOLI	2	2	2	4.79846	56 kDa
Bifunctional polymyxin resistance protein ArnA OS=Escherichia coli O127:H6 (strain E2348/69 / EPEC) GN=arnA PE=3 SV=1	ARNA_ECO27	0	0	20	28.9394	74 kDa
Bifunctional polymyxin resistance protein ArnA OS=Escherichia coli O17:K52:H18 (strain UMN026 / ExPEC) GN=arnA PE=3 SV=1	ARNA_ECOLU	0	0	20	28.9394	74 kDa
Bifunctional polymyxin resistance protein ArnA OS=Shigella dysenteriae serotype 1 (strain Sd197) GN=arnA PE=3 SV=2	ARNA_SHIDS	0	0	18	26.2121	74 kDa
Trehalose-6-phosphate hydrolase OS=Escherichia coli (strain K12) GN=treC PE=1 SV=3	TREC_ECOLI	2	2	2	4.90018	64 kDa
60 kDa chaperonin OS=Escherichia fergusonii (strain ATCC 35469 / DSM 13698 / CDC 0568-73) GN=groL PE=3 SV=1	CH60_ESCF3	1	1	241	84.3066	57 kDa
60 kDa chaperonin OS=Edwardsiella ictaluri (strain 93-146) GN=groL PE=3 SV=1	CH60_EDWI9	1	1	127	44.2413	57 kDa
60 kDa chaperonin OS=Tolumonas auensis (strain DSM 9187 / TA4) GN=groL PE=3 SV=1	CH60_TOLAT	1	1	49	21.2844	57 kDa
60 kDa chaperonin OS=Vibrio campbellii (strain ATCC BAA-1116 / BB120) GN=groL PE=3 SV=1	CH60_VIBCB	0	0	83	31.9343	58 kDa
60 kDa chaperonin OS=Pectobacterium carotovorum subsp. carotovorum (strain PC1) GN=groL PE=3 SV=1	CH60_PECCP	1	1	134	54.1971	57 kDa
60 kDa chaperonin OS=Baumannia cicadellinicola subsp. Homalodisca coagulata GN=groL PE=3 SV=1	CH60_BAUCH	1	1	84	21.6117	58 kDa
60 kDa chaperonin OS=Pseudomonas fluorescens (strain Pf-5 / ATCC BAA-477) GN=groL PE=3 SV=1	CH60_PSEF5	1	1	47	16.819	57 kDa
60 kDa chaperonin OS=Pseudoalteromonas haloplanktis (strain TAC 125) GN=groL PE=3 SV=2	CH60_PSEHT	2	2	42	14.0768	57 kDa
60 kDa chaperonin OS=Francisella tularensis subsp. novicida (strain U112) GN=groL PE=3 SV=1	CH60_FRATN	1	1	29	16.7279	57 kDa
60 kDa chaperonin OS=Agathobacter rectalis (strain ATCC 33656 / DSM 3377 / JCM 17463 / KCTC 5835 / VPI 0990) GN=groL PE=3 SV=1	CH60_AGARV	1	1	2	3.8817	57 kDa
60 kDa chaperonin OS=Acidovorax citrulli (strain AAC00-1) GN=groL PE=3 SV=1	CH60_ACIAC	0	0	30	6.6055	57 kDa
Bifunctional polymyxin resistance protein ArnA OS=Shigella sonnei (strain Ss046) GN=arnA PE=3 SV=1	ARNA_SHISS	0	0	19	27.5758	74 kDa
Bifunctional polymyxin resistance protein ArnA OS=Escherichia coli (strain SMS-3-5 / SECEC) GN=arnA PE=3 SV=1	ARNA_ECOSM	0	0	17	24.697	74 kDa
Bifunctional polymyxin resistance protein ArnA OS=Shigella flexneri serotype 5b (strain 8401) GN=arnA PE=3 SV=1	ARNA_SHIF8	0	0	17	24.697	74 kDa
60 kDa chaperonin (Fragment) OS=Lelliottia amnigena GN=groL PE=3 SV=1	CH60_LELAM	1	1	179	66.2338	57 kDa
60 kDa chaperonin (Fragment) OS=Erwinia aphidicola GN=groL PE=3 SV=1	CH60_ERWAP	0	0	135	46.6667	57 kDa
60 kDa chaperonin OS=Vibrio fischeri (strain ATCC 700601 / ES114) GN=groL PE=3 SV=1	CH60_VIBF1	1	1	90	36.4963	57 kDa
60 kDa chaperonin OS=Enterobacter aerogenes (strain ATCC 13048 / DSM 30053 / JCM 1235 / KCTC 2190 / NBRC 13534 / NCIMB 10102 / NCTC 10006) GN=groL PE=3 SV=2	CH60_ENTAK	0	0	152	50.7299	57 kDa
60 kDa chaperonin OS=Aggregatibacter actinomycetemcomitans GN=groL PE=1 SV=3	CH60_AGGAC	1	1	86	27.4223	57 kDa
60 kDa chaperonin OS=Photorhabdus luminescens subsp. laumondii (strain DSM 15139 / CIP 105565 / TT01) GN=groL PE=3 SV=1	CH60_PHOLL	1	1	67	24.4526	57 kDa
60 kDa chaperonin OS=Pseudomonas aeruginosa (strain PA7) GN=groL PE=3 SV=1	CH60_PSEA7	1	1	70	24.1316	57 kDa
60 kDa chaperonin OS=Buchnera aphidicola subsp. Tetraneura caerulescens GN=groL PE=3 SV=1	CH60_BUCTC	1	1	74	24.4973	58 kDa
60 kDa chaperonin OS=Actinobacillus succinogenes (strain ATCC 55618 / 130Z) GN=groL PE=3 SV=1	CH60_ACTSZ	1	1	74	26.691	57 kDa
60 kDa chaperonin OS=Variovorax paradoxus (strain S110) GN=groL PE=3 SV=1	CH60_VARPS	1	1	47	14.3636	57 kDa
60 kDa chaperonin OS=Buchnera aphidicola subsp. Tuberolachnus salignus GN=groL PE=3 SV=1	CH60_BUCTT	0	0	63	16.8174	58 kDa
60 kDa chaperonin 2 OS=Chromobacterium violaceum (strain ATCC 12472 / DSM 30191 / JCM 1249 / NBRC 12614 / NCIMB 9131 / NCTC 9757) GN=groL2 PE=3 SV=1	CH602_CHRVO	1	1	37	11.1722	57 kDa
60 kDa chaperonin 2 OS=Methylococcus capsulatus (strain ATCC 33009 / NCIMB 11132 / Bath) GN=groL2 PE=3 SV=1	CH602_METCA	1	1	34	13.2841	57 kDa
60 kDa chaperonin 1 OS=Psychromonas ingrahamii (strain 37) GN=groL1 PE=3 SV=1	CH601_PSYIN	1	1	41	14.1544	57 kDa
60 kDa chaperonin OS=Hamiltonella defensa subsp. Acyrthosiphon pisum (strain 5AT) GN=groL PE=3 SV=1	CH60_HAMD5	1	1	22	13.4058	59 kDa
60 kDa chaperonin OS=Methylovorus sp. (strain SS1 / DSM 11726) GN=groL PE=3 SV=1	CH60_METSS	1	1	21	10.7407	57 kDa
60 kDa chaperonin OS=Desulfovibrio vulgaris (strain Hildenborough / ATCC 29579 / NCIMB 8303) GN=groL PE=3 SV=1	CH60_DESVH	0	0	16	3.10786	58 kDa
60 kDa chaperonin 1 OS=Rhodopseudomonas palustris (strain BisA53) GN=groL1 PE=3 SV=1	CH601_RHOP5	0	0	19	4.93601	58 kDa
60 kDa chaperonin 2 OS=Chelativorans sp. (strain BNC1) GN=groL2 PE=3 SV=1	CH602_CHESB	0	0	4	6.45756	58 kDa
60 kDa chaperonin (Fragment) OS=Pantoea ananas GN=groL PE=3 SV=1	CH60_PANAN	0	0	115	40.2958	57 kDa
60 kDa chaperonin 2 OS=Burkholderia xenovorans (strain LB400) GN=groL2 PE=3 SV=1	CH602_BURXL	0	0	39	11.8519	57 kDa
60 kDa chaperonin OS=Ralstonia solanacearum (strain GMI1000) GN=groL PE=3 SV=1	CH60_RALSO	0	0	30	6.58135	57 kDa
60 kDa chaperonin OS=Alkalilimnicola ehrlichii (strain ATCC BAA-1101 / DSM 17681 / MLHE-1) GN=groL PE=3 SV=1	CH60_ALKEH	0	0	37	11.7541	58 kDa

## Sheet: 4
Supplementary file 2
Mass spectrometry analysis of Grp170 protein preparation
Sample: 4
#Pep (exclusive unique peptide count)1
#Unique (exclusive unique spectrum count)1
#Spec (total spectrum count)1
%Cov (percentage of amino acids identified)1
1as determined by Scaffold
Protein	Accession	#Pep	#Unique	#Spec	%Cov	m.w.
Hypoxia up-regulated protein 1 OS=Homo sapiens GN=HYOU1 PE=1 SV=1	HYOU1_HUMAN	10	13	19	14.6146	111 kDa
Glutamine--fructose-6-phosphate aminotransferase [isomerizing] OS=Escherichia coli O157:H7 GN=glmS PE=3 SV=3	GLMS_ECO57	1	1	1	1.47783	67 kDa
Cationic trypsin OS=Bos taurus PE=1 SV=3	TRY1_BOVIN	14	21	32	37.8049	26 kDa
Bifunctional polymyxin resistance protein ArnA OS=Escherichia coli (strain K12 / MC4100 / BW2952) GN=arnA PE=3 SV=1	ARNA_ECOBW	0	0	14	20.4545	74 kDa
60 kDa chaperonin 1 OS=Escherichia coli O1:K1 / APEC GN=groL1 PE=3 SV=1	CH601_ECOK1	0	0	7	14.9635	57 kDa
Bifunctional polymyxin resistance protein ArnA OS=Escherichia fergusonii (strain ATCC 35469 / DSM 13698 / CDC 0568-73) GN=arnA PE=3 SV=1	ARNA_ESCF3	0	0	3	5.30303	74 kDa
Bifunctional polymyxin resistance protein ArnA OS=Escherichia coli O81 (strain ED1a) GN=arnA PE=3 SV=1	ARNA_ECO81	0	0	11	15.4545	74 kDa
60 kDa chaperonin OS=Marinomonas sp. (strain MWYL1) GN=groL PE=3 SV=1	CH60_MARMS	1	1	3	6.58135	57 kDa
FKBP-type peptidyl-prolyl cis-trans isomerase SlyD OS=Escherichia coli O157:H7 GN=slyD PE=3 SV=1	SLYD_ECO57	4	5	5	18.8776	21 kDa
50S ribosomal protein L1 OS=Escherichia coli O139:H28 (strain E24377A / ETEC) GN=rplA PE=3 SV=1	RL1_ECO24	5	6	9	37.1795	25 kDa
Zinc import ATP-binding protein ZnuC OS=Escherichia coli O157:H7 GN=znuC PE=3 SV=1	ZNUC_ECO57	6	7	7	25.0996	28 kDa
60 kDa chaperonin OS=Actinobacillus pleuropneumoniae serotype 7 (strain AP76) GN=groL PE=3 SV=1	CH60_ACTP7	0	0	3	6.58135	58 kDa
60 kDa chaperonin OS=Cronobacter sakazakii (strain ATCC BAA-894) GN=groL PE=3 SV=1	CH60_CROS8	0	0	5	11.883	57 kDa
60 kDa chaperonin OS=Amoebophilus asiaticus (strain 5a2) GN=groL PE=3 SV=1	CH60_AMOA5	1	1	1	3.125	58 kDa
30S ribosomal protein S3 OS=Citrobacter koseri (strain ATCC BAA-895 / CDC 4225-83 / SGSC4696) GN=rpsC PE=3 SV=1	RS3_CITK8	5	5	5	23.176	26 kDa
Putative bifunctional polymyxin resistance protein ArnA OS=Shigella boydii serotype 18 (strain CDC 3083-94 / BS512) GN=arnA PE=5 SV=1	ARNA_SHIB3	0	0	10	17.8707	59 kDa
Trypsin-1 OS=Homo sapiens GN=PRSS1 PE=1 SV=1	TRY1_HUMAN	1	1	2	7.28745	27 kDa
60 kDa chaperonin OS=Blochmannia floridanus GN=groL PE=3 SV=1	CH60_BLOFL	0	0	7	14.9909	58 kDa
Bifunctional polymyxin resistance protein ArnA OS=Escherichia coli O127:H6 (strain E2348/69 / EPEC) GN=arnA PE=3 SV=1	ARNA_ECO27	0	0	12	18.1818	74 kDa
Bifunctional polymyxin resistance protein ArnA OS=Escherichia coli O17:K52:H18 (strain UMN026 / ExPEC) GN=arnA PE=3 SV=1	ARNA_ECOLU	0	0	14	20.4545	74 kDa
Bifunctional polymyxin resistance protein ArnA OS=Shigella dysenteriae serotype 1 (strain Sd197) GN=arnA PE=3 SV=2	ARNA_SHIDS	0	0	10	13.6364	74 kDa
Hydroxymethylpyrimidine/phosphomethylpyrimidine kinase OS=Escherichia coli (strain K12) GN=thiD PE=1 SV=1	THID_ECOLI	3	3	3	12.0301	29 kDa
60 kDa chaperonin OS=Escherichia fergusonii (strain ATCC 35469 / DSM 13698 / CDC 0568-73) GN=groL PE=3 SV=1	CH60_ESCF3	0	0	7	14.9635	57 kDa
60 kDa chaperonin OS=Edwardsiella ictaluri (strain 93-146) GN=groL PE=3 SV=1	CH60_EDWI9	0	0	4	8.59232	57 kDa
60 kDa chaperonin OS=Tolumonas auensis (strain DSM 9187 / TA4) GN=groL PE=3 SV=1	CH60_TOLAT	0	0	3	6.78899	57 kDa
60 kDa chaperonin OS=Vibrio campbellii (strain ATCC BAA-1116 / BB120) GN=groL PE=3 SV=1	CH60_VIBCB	0	0	5	9.67153	58 kDa
60 kDa chaperonin OS=Baumannia cicadellinicola subsp. Homalodisca coagulata GN=groL PE=3 SV=1	CH60_BAUCH	0	0	5	9.70696	58 kDa
Bifunctional polymyxin resistance protein ArnA OS=Shigella sonnei (strain Ss046) GN=arnA PE=3 SV=1	ARNA_SHISS	0	0	11	16.8182	74 kDa
Bifunctional polymyxin resistance protein ArnA OS=Escherichia coli (strain SMS-3-5 / SECEC) GN=arnA PE=3 SV=1	ARNA_ECOSM	0	0	12	16.2121	74 kDa
Bifunctional polymyxin resistance protein ArnA OS=Shigella flexneri serotype 5b (strain 8401) GN=arnA PE=3 SV=1	ARNA_SHIF8	0	0	9	12.7273	74 kDa
60 kDa chaperonin (Fragment) OS=Lelliottia amnigena GN=groL PE=3 SV=1	CH60_LELAM	0	0	6	13.1725	57 kDa
60 kDa chaperonin (Fragment) OS=Erwinia aphidicola GN=groL PE=3 SV=1	CH60_ERWAP	0	0	4	8.7037	57 kDa
60 kDa chaperonin OS=Vibrio fischeri (strain ATCC 700601 / ES114) GN=groL PE=3 SV=1	CH60_VIBF1	0	0	5	9.67153	57 kDa
60 kDa chaperonin OS=Enterobacter aerogenes (strain ATCC 13048 / DSM 30053 / JCM 1235 / KCTC 2190 / NBRC 13534 / NCIMB 10102 / NCTC 10006) GN=groL PE=3 SV=2	CH60_ENTAK	0	0	4	9.85402	57 kDa
60 kDa chaperonin OS=Variovorax paradoxus (strain S110) GN=groL PE=3 SV=1	CH60_VARPS	0	0	4	6.72727	57 kDa
