# Supplementary material for: AMPylation targets the rate-limiting step of BiP’s ATPase cycle for its functional inactivation
Source: eLife. 2017 Oct 24;6:e29428. doi: 10.7554/eLife.29428 (PMC5667935; doi:10.7554/eLife.29428)
Supplement: Supplementary file 2. — The table lists the plasmids used in this study including references (as PMIDs). [file elife-29428-supp2.xlsx]

## Sheet: Sheet1
Supplementary file 2
ID	Plasmid name	Description	Reference	Label in figures
UK173	haBiP_27-654_pQE10	Bacterial expression of His6-tagged wildtype hamster BiP	PMID: 18923430	BiPWT
UK182	haBiP_27-654_V461F_pQE10	Bacterial expression of His6-tagged substrate binding-deficient V461F mutant hamster BiP	PMID: 18923430	BiPV461F
UK838	haBiP_27-654_T229A_pQE10	Bacterial expression of His6-tagged T229A hamster BiP mutant (PMID: 8463260)	PMID: 26473973	BiPT229A
UK1479	hsHYPE_45-458_E234G_pGV67	Bacterial expression of human hyperactive GST-TEV-FICD-E234G (45-458)	PMID: 26673894	GST-FICDE234G
UK 1607	haBiP_28-549_T229_pQE30_smt3	Bacterial expression of His6-Smt3 tagged T229A hamster BiP (28-549) mutant for crystallization	This study	haBiP28-549
UK 185	mP58(384-470)_pGEX-4T1	Bacterial expression of mouse P58 J-domain (384-470) fused to GST	PMID: 18923430	GST-JWT
UK 186	mP58(384-470)H422Q_pGEX-4T	Bacterial expression of H422Q mutant mouse P58 J-domain (384-470) fused to GST	PMID: 18923430	GST-JQPD
UK 1825	haBiP_27-654_T229A_V461F_pQE10	Bacterial expression of His6-tagged ATP hydrolysis- and substrate binding-deficient T229A-V461F mutant hamster BiP	This study	BiPT229A-V461F
UK 1264	huORP150_31-999_pET30a	Bacterial expression of His6-tagged human Grp170	This study	Grp170
UK 2243	pSUMO-DnaK	Bacterial expression of His6-Smt3-tagged E. coli DnaK	This study	DnaK
